# Supplementary material for: Cell-fate conversion of intestinal cells in adult Drosophila midgut by depleting a single transcription factor
Source: Nat Commun. 2024 Mar 26;15:2656. doi: 10.1038/s41467-024-46956-8 (PMC10966032; doi:10.1038/s41467-024-46956-8)
Supplement: Supplementary file 4 — Supplementary Data 1 [file 41467_2024_46956_MOESM4_ESM.xlsx]

## Sheet: EEvsEC.vs ttk-IR Fpkm.replicats
FBgn.latest	gene symbol	EC_0	EC_1	EC_2	EE_0	EE_1	EE_2	Trans_0	Trans_1	Trans_2
FBgn0066084	RpL41	71458	131449	95750.3	22398.5	13211.9	16509	12695.5	35237.7	17697.7
FBgn0010078	RpL23	22601.2	54514.4	27139.2	5657.12	6759.22	5813.59	3604.75	6061.94	5337.69
FBgn0003274	RpLP2	16443.9	41062.3	34688.7	3319.31	5167.4	5680.27	3654.25	5170.54	7492.39
FBgn0033912	RpS23	24093.4	36432.7	28951.1	5168.59	4766.95	4642.77	3818.36	6148.22	5798.71
FBgn0261599	RpS29	25445.9	32195.4	29428.4	6870.59	5919.3	6186.15	5661.49	9220.3	8349.19
FBgn0023170	RpL39	21525.1	25639.9	38445.5	9231.46	4381.09	8361.04	5779.56	14681.6	10271.1
FBgn0030136	RpS28b	23706.9	36823.4	23557.1	9948.33	5029.1	5498.24	6212.58	10183.7	7602.65
FBgn0285948	RpL27A	16733.1	51543.2	15283.5	3734.19	3808.08	2391.37	3584.7	7189.76	3738.05
FBgn0032987	RpL21	19979.6	33747.9	22827.1	3923.99	3310.77	3810.78	3934.35	4814.88	4384.72
FBgn0286213	RpS12	15225.5	41765.9	16839.3	3107.09	1959.02	2705.8	2735.43	3532.22	3664.61
FBgn0010408	RpS9	18812.6	27156.2	25045.6	3599.24	4006.34	4373.48	3574.49	5203.46	5669.61
FBgn0024733	RpL10	18575.4	26551.8	24200.8	3700.11	4012.78	4151.65	3534.55	4639.21	5511.86
FBgn0031453	Bacc	17675.9	46962.9	4346.17	8324.95	4135.93	2373.91	6237.69	7695.05	2326.63
FBgn0035422	RpL28	21249.9	33372.5	11405.6	4641.57	2977.19	2306.8	3913.74	5006.35	3257.39
FBgn0004403	RpS14a	13370.3	13953.4	29569.3	4140.83	3523.33	6260.02	4219.98	3674.84	7933.74
FBgn0002593	RpLP1	14565.9	16337.8	18726.8	4376.82	2565.97	3704.23	3955.61	5286.02	5318.17
FBgn0040007	RpL38	10743.4	17762.6	19061.3	5093.84	2304.68	5708.8	3172.97	8071.4	6748.25
FBgn0003942	RpS27A	11093.6	11470.3	24825.5	3281.32	2434.89	4567.97	2849.35	3773.4	5729.16
FBgn0015756	RpL9	9565.02	21044.6	12593.3	2020.72	1735.61	2155.63	2017.88	3074	3002.62
FBgn0002622	RpS3	9941.96	21469.3	10577.8	2794.37	2615.86	2195.54	2454.7	3009.43	2929.07
FBgn0002579	RpL36	9190.84	16735.8	11873.9	3349.07	3150.45	2912.77	2660.63	8375.82	4153.32
FBgn0086472	RpS25	10281.5	10268.6	16811.7	3640.48	2562.63	3414.45	2795.97	4101.13	4383.83
FBgn0010198	RpS15Aa	11728.7	10284.3	14829.7	4681.32	4260.92	4288.22	3519.48	4610.66	4535.38
FBgn0033699	RpS11	8618.02	18541.6	8909.13	2116.67	1826.66	1849.12	1645.84	4336.25	2390.52
FBgn0039713	RpS8	11431.5	12855.5	10531.8	2960.78	2208.18	1857.51	2618.64	3472.04	2409.98
FBgn0002868	MtnA	1641.89	31858.1	723.979	1499.01	952.493	844.217	926.411	2374.5	1104.01
FBgn0013981	His4r	8895.69	18208.4	7083.59	4201.18	5555.84	3760.97	2944.01	3254.02	4308.04
FBgn0261602	RpL8	12124.6	11924	9828.21	2683.36	1501.57	1573.24	2613.14	2802.81	2194.45
FBgn0261596	RpS24	7200.33	10150.4	15311.2	1798.08	1313.02	2629	1355.96	2556.07	2754.06
FBgn0005533	RpS17	9399.29	9969.99	12469.4	2558.92	1734.48	2514.55	1595.8	4856.1	2929.95
FBgn0034138	RpS15	8570.22	15975	6971.16	2862.29	2322.09	1679.94	2347.71	5102.27	2307
FBgn0010265	RpS13	10560	9530.26	10729.7	2822.92	2326.2	1942.99	2201.89	3182.23	2750.93
FBgn0034743	RpS16	7307.49	12206.3	10865.9	2102.79	1539.65	1581.59	1828.85	2872.66	2087.28
FBgn0285950	RpL19	8328.96	7552.84	14347.8	1923.12	1536.85	2498.8	2062.35	2313.16	3527.96
FBgn0036213	RpL10Ab	7243.45	13677.8	9170.78	1402.61	1532.5	1352.02	1446.3	2287.02	1739.94
FBgn0032518	RpL24	7256.2	16024.7	6641.85	1679.91	1227.63	1179.57	1373.02	2899.31	1566.33
FBgn0031980	RpL36A	6966.98	9410.57	13512.6	2390.63	1583.61	2645.75	1692.21	3528.97	3623.2
FBgn0284245	eEF1伪1	9720.76	8322.97	11635.8	2258.29	3794.04	2845.21	2041.72	2078.9	2909.05
FBgn0015521	RpS21	6310.48	12784.6	9890.28	1639.09	1255.05	1730.08	1103.15	2597.88	2363.36
FBgn0010409	RpL18A	7327.62	5986.62	14881.1	2130.49	1415.48	2693.28	1848.06	2454.24	3859.36
FBgn0010412	RpS19a	7147.78	8436.19	11891.1	1734.66	1969.22	2506.33	1646.69	2836.78	3210.31
FBgn0038834	RpS30	5970.58	10579.6	10480.5	1537.62	1184.44	2227.77	1174.93	2745.88	3518.81
FBgn0285952	eEF5	6765.13	5403.71	14831.8	1320.87	1234.08	2531.64	1241.11	1286.3	2669.48
FBgn0265297	pAbp	9667.36	15300	2016.67	4855.36	1445.15	673.554	3937.7	3042.4	843.954
FBgn0036825	RpL26	6293.48	12349.6	8104.49	1898.14	1011.85	1368.29	1438.44	3318.3	1614.13
FBgn0034968	RpL12	6192.17	10019.7	9908.54	1553.35	1199.64	1803.88	1296.53	2346.57	2292.07
FBgn0017545	RpS3A	5866.93	6974.31	12948.8	1286.01	1890.31	2568.32	1442.75	1274.07	2699.25
FBgn0016726	RpL29	6569.43	12117.5	6748.96	3878.78	1590.33	1882.62	1801.48	3939.95	2361.79
FBgn0019936	RpS20	6367.08	10434.4	8212.22	1616.35	1195.19	1549.89	1110.73	2769.75	1999.31
FBgn0039757	RpS7	7369.53	10630.9	6448.58	1879	1892.92	1151.22	1660.34	3230.03	1830.85
FBgn0003941	RpL40	6125.74	11392.4	6533.66	1772.37	846.772	1244.71	1129.88	3496.44	1521.43
FBgn0285947	RpS10b	8565.01	11793.2	3382.73	1866.84	1484.72	385.152	1727.32	2222.54	744.828
FBgn0039300	RpS27	6838.27	8687.79	8197.62	1924.18	1597.36	1488.54	1769.7	2266.79	2198.48
FBgn0002626	RpL32	6218.76	11924.3	5496.64	2001.95	1406.13	1184.73	1430.45	2594.44	1556.36
FBgn0261608	RpL37A	5639.68	8382.48	9442.34	1487.44	872.762	1533.66	1020.73	2539.08	2179.62
FBgn0010411	RpS18	5898.05	10077.3	6779.9	1818.11	1155.97	1410.18	1225.58	2428.7	1602.65
FBgn0029785	RpL35	4287.05	11601.2	5825.9	1409.55	1257.23	970.652	1120.5	3040.78	1298.62
FBgn0002590	RpS5a	4815.4	9574.13	6930.51	1208.85	1468.49	1183.08	1025.37	1846.85	1689.76
FBgn0029897	RpL17	7687.04	8994.31	4522.68	2174.05	1450.03	1025.28	1690.99	2841.79	1160.64
FBgn0000042	Act5C	6935.42	7876.6	6144.08	3314.38	2527.23	3244.47	2424.34	3105.97	2060.19
FBgn0285949	RpL31	5948.54	9637.1	5066.59	2053.55	1315.12	791.811	1538.88	2070.78	1073.16
FBgn0015288	RpL22	4305.23	9020.96	7016.94	841.527	664.931	1004.99	777.157	1355.56	1268.97
FBgn0013325	RpL11	5705.14	6634.61	6868.86	1263.82	861.592	1094.89	994.361	1411.98	1553.75
FBgn0004867	RpS2	5315.66	7060.37	6459.53	1140.47	1032.07	847.469	1447.82	1812.8	1280.02
FBgn0037874	Tctp	5993.77	6058.49	6294.31	1787.15	1520.74	1441.3	1743.69	1002.18	1650.71
FBgn0011284	RpS4	4510.77	3711.41	10121.2	1104.18	1115.79	1984.36	1047.01	1551.31	2512.89
FBgn0261597	RpS26	4169.65	8778.22	5381.08	1543.76	1449.62	1219.71	1115.16	3100.32	1689.13
FBgn0035926	Acbp5	3181.74	11709.7	2447.35	3673.04	242.838	374.378	502.944	399.508	38.9754
FBgn0005593	RpL7	4494.3	5244.9	7515.45	954.756	1061.15	1050.18	1009.62	1579.97	1457.62
FBgn0261592	RpS6	4285.97	3863.88	8935.4	1521.91	1405.31	2222.49	1526.51	2405.79	3276.53
FBgn0017579	RpL14	4114	8712.56	3732.77	1094.8	713.226	552.279	722.412	2025.8	748.796
FBgn0011272	RpL13	3243.63	6084.89	7224.03	1101.92	1257.42	1564.26	924.482	1080.85	2054.39
FBgn0000150	awd	5018.25	8377.08	2789.15	1511.48	1080.81	748.07	1192.7	2811.29	861.98
FBgn0037351	RpL13A	3597.43	4202.53	6919.57	953.154	647.884	1160.37	733.251	1657.01	1389.09
FBgn0003517	sta	5001.51	5262.01	4205.73	1119.74	867.123	576.344	904.058	1714.97	837.316
FBgn0037328	RpL35A	3670.33	6234.73	3892.2	1302.63	975.465	816.459	1169.78	2327.27	1197.31
FBgn0030616	RpL37-1	4269.98	6895.15	2190.89	1454.94	656.109	465.877	919.747	2268.05	646.539
FBgn0086904	Nac伪	3122.2	5723.29	4479.65	780.707	913.43	732.321	730.493	936.603	948.706
FBgn0086710	RpL30	3582.16	3970.46	5737.95	1633.2	822.394	1207.92	980.524	1922.72	1410.32
FBgn0039359	RpL27	3289.74	5379.06	4327.89	1164.81	585.829	923.477	844.113	1834.84	1290.29
FBgn0039830	ATPsynC	4267.05	2876.3	5562.1	1823.31	1452.95	1828.1	1543.03	1188.15	1673.04
FBgn0028737	eEF1尾	3348.86	3200.34	6104.34	727.163	768.47	993.473	587.06	809.031	1464.83
FBgn0026372	RpL23A	2766.72	3852.32	5743.38	743.048	837.682	1027.12	616.946	929.323	1144.7
FBgn0038790	MtnC	130.107	10950.6	1060.72	10981.8	9444.94	4939.71	1546.83	1975.66	1793.33
FBgn0000100	RpLP0	3203.65	3240.08	5061.52	801.119	968.892	943.66	812.734	982.538	1048.64
FBgn0014026	RpL7A	2620.76	5073.66	3498.7	793.458	717.571	836.878	669.67	1484.48	1059.73
FBgn0039857	RpL6	3251.74	3564.93	4174.14	684.367	569.008	584.883	668.46	1238.82	792.378
FBgn0022893	Df31	3224.73	6486.31	954.609	1327.63	878.583	473.11	920.535	1004.15	466.495
FBgn0026084	cib	3856.38	4906.56	1785.48	1043.73	376.776	355.161	845.301	1405.85	559.813
FBgn0004404	RpS14b	3257.26	4259.42	3018.97	1131.78	1557.66	948.341	1175.99	1810.04	1238.02
FBgn0004432	Cyp1	2789.49	5418.71	2084.31	890.857	1150.85	939.152	795.266	914.099	864.903
FBgn0020618	Rack1	3370.58	3066.5	3751.24	902.125	556.557	728.345	770.64	819.61	910.502
FBgn0020910	RpL3	2863.49	2810.76	4379.32	754.925	719.425	957.368	763.205	888.171	1104.41
FBgn0003884	伪Tub84B	3374.91	2269.28	4211.66	1321.92	1576.15	1885.82	1499.31	1718.12	1933.31
FBgn0035753	RpL18	2510.05	3336.14	3882.3	715.596	437.585	682.941	591.47	1369.04	911.171
FBgn0016119	ATPsynCF6	2709.67	4937.69	1402.67	1813.06	1550.11	749.318	1245.29	1494.93	609.176
FBgn0033357	Tom7	3415.61	2153.34	3320.13	1968.39	936.809	1504.37	1606.89	2215.12	1221.07
FBgn0003360	sesB	2344.25	3333.14	3164.59	867.192	1103.19	1114.78	666.474	787.833	598.818
FBgn0003279	RpL4	2710.97	2855.05	2885.83	600.552	535.373	429.803	618.433	959.401	519.736
FBgn0033875	CG6357	2735.76	2789.3	2690.92	286.901	339.857	446.544	594.725	531.705	1069.61
FBgn0040793	COX7B	1925.65	2943.07	2678.05	1125.18	863.356	993.848	539.606	1137.91	768.208
FBgn0034802	CNBP	2861.62	2527.89	2026.34	855.433	664.941	552.296	662.254	526.641	602.242
FBgn0031066	COX6B	1877.06	3910.28	1463.05	1233.03	1059.97	911.633	824.914	1804.11	802.381
FBgn0264922	Sumo	2635.37	2959.85	1627.35	1299.23	948.433	936.424	1209.76	1996.01	1380.66
FBgn0010228	HmgZ	1698.48	4069.37	1310.94	1134.96	1142.18	694.77	558.466	682.332	601.044
FBgn0037686	RpL34b	1687.94	4782.24	481.538	731.689	400.304	96.4429	640.89	1593.39	219.27
FBgn0266599	Hsc70-4	2725.62	1936.37	2138.54	1270.88	884.276	960.488	1437.57	1053.1	975.732
FBgn0001942	eIF4A	2018.08	3443.58	1214.04	664.501	623.893	339.475	557.036	874.987	410.807
FBgn0020255	Ran	1763.94	4151.16	586.866	751.798	433.611	368.021	856.394	989.062	376.939
FBgn0000559	eEF2	2034.83	2496.37	1824.12	386.262	465.581	326.759	510.48	569.785	408.972
FBgn0026197	lncRNA:noe	2050.43	3795.91	474.123	556.986	123.576	81.6857	10308	7752.89	5005.15
FBgn0040773	COX7C	1839.55	2769.8	1555.42	1088.95	504.854	1008.88	553.921	779.403	651.914
FBgn0039735	Nph	1879.6	2531.35	1328.19	215.054	163.681	165.273	233.095	307.938	213.88
FBgn0284243	尾Tub56D	1294.26	1336.56	2980.56	691.549	639.718	1290.83	715.657	924.002	1939.08
FBgn0031176	whe	1170.61	982.005	3456.45	2.37855	2.15003	4.28737	0.85166	3.28789	2.93226
FBgn0000181	bic	1665.49	2147.98	1726.92	451.056	375.645	292.229	353.955	494.035	312.38
FBgn0263911	COX8	1381.61	2531.71	1422.6	996.683	648.809	996.146	489.093	1321.59	757.244
FBgn0029176	eEF1纬	1664.64	1653.21	1824.23	364.415	433.513	283.967	371.275	438.307	341.494
FBgn0032198	eEF1未	1470.75	675.759	2941.64	665.157	465.79	1082.83	488.565	335.26	928.828
FBgn0015268	Nap1	1585.7	2245.6	1169.49	143.675	164.867	93.7589	162.253	215.503	111.732
FBgn0052267	CG32267	1401.39	1910	1602.2	718.823	326.398	667.232	495.887	575.572	628.992
FBgn0085229	CG34200	1433.85	2366.08	1008.33	966.576	703.778	668.297	571.695	692.972	402.429
FBgn0011227	ox	1389.02	1819.19	1561.83	778.847	518.875	836.384	472.897	1117.84	547.345
FBgn0016685	Nlp	1569.65	1735.82	1461.19	387.628	476.473	385.458	424.401	303.981	433.897
FBgn0002869	MtnB	98.3525	4519.05	66.1434	232.127	345.86	246.102	72.7255	269.531	86.6702
FBgn0026409	Mpcp2	1198.67	2230.65	1150.08	235.405	234.574	155.688	229.939	253.721	123.875
FBgn0001197	His2Av	1524.1	2086.54	754.536	501.842	413.045	281.677	543.444	660.056	391.999
FBgn0085261	CG34232	1492.45	1626.4	1084.36	612.237	796.354	684.543	716.956	838.054	888.045
FBgn0004629	Cys	1029.53	2715.61	392.112	703.645	580.556	701.515	956.003	1137.65	1161.11
FBgn0010217	ATPsyn尾	1246.33	1460.37	1400.82	406.991	813.286	622.749	395.663	251.255	423.364
FBgn0033788	CG13323	352.184	3496.69	204.927	1081.25	318.833	71.9422	944.291	694.187	549.679
FBgn0085241	CG34212	871.261	1576.84	1596.81	5.48129	3.3031	1.92133	1.6355	16.4165	1.22403
FBgn0031381	Npc2a	1130.88	1497.64	1260.45	31.449	25.5391	21.1243	45.6144	182.491	51.3444
FBgn0014020	Rho1	1547.84	888.634	1385.56	689.867	392.71	383.467	471.988	438.491	392.428
FBgn0262734	eIF4H1	1444.07	2048.75	320.315	399.69	236.211	132.066	347.413	415.245	140.509
FBgn0037899	RpL24-like	835.664	2287.49	650.644	311.222	181.654	146.206	238.717	471.997	191.932
FBgn0032505	CG16826	818.713	370.89	2578.51	24.3539	2.71601	7.05095	2.1234	1.80346	2.54522
FBgn0260747	Chchd2	649.873	2867.5	192.187	479.857	189.031	153.355	436.775	612.072	124.551
FBgn0262954	Polr2K	766.213	2274.75	616.199	561.858	351.398	458.767	451.47	432.628	358.317
FBgn0011211	blw	1435.16	904.774	1251.55	456.435	540.871	450.342	427.878	338.5	400.5
FBgn0040907	mRpL33	706.675	2014.36	866.327	242.603	163.272	266.261	189.277	436.599	272.252
FBgn0026250	eIF1A	1426.18	1379.45	732.273	445.517	337.896	194.962	274.938	227.707	142.146
FBgn0031580	CG15423	247.174	3191.76	87.6162	384.157	310.012	192.884	119.655	160.16	212.944
FBgn0024238	Fim	1479.35	1404.26	616.122	423.224	296.649	244.761	349.354	329.206	212.892
FBgn0039406	RpL34a	774.293	1783.49	896.449	147.461	128.327	89.9344	134.139	208.623	133.403
FBgn0030521	CtsB	1078.87	1403.29	736.986	2990.15	3378.01	2296.54	2381.92	2390.45	2000.68
FBgn0034645	ND-B12	889.523	1774.05	553.751	503.413	411.003	363.945	312.469	592.804	302.887
FBgn0037728	p23	1004.68	1485.17	711.994	267.808	309.326	205.926	280.491	311.684	193.788
FBgn0035032	ATPsynF	900.33	1601.61	688.558	448.567	373.086	267.386	230.581	638.13	204.788
FBgn0016691	ATPsynO	730.552	1782.81	667.477	255.546	397.534	306.401	222.167	241.326	192.643
FBgn0010741	Pfdn2	1238.97	1259.63	669.767	492.037	538.854	338.795	735.664	513.748	427.073
FBgn0032336	AstC	1378.6	534.847	1222.31	8517.13	9051.67	9288.39	11244.1	21971.4	6709.81
FBgn0034670	CG13488	1229.08	496.876	1295.83	99.1193	17.5599	31.3719	173.665	113.617	101.768
FBgn0261791	SNRPG	1053.71	1132.96	786.98	503.605	469.58	484.125	311.243	419.489	391.23
FBgn0000043	Act42A	1057.54	546.791	1312.27	264.691	223.262	489.66	308.834	385.763	608.628
FBgn0263594	lost	796.482	1706.02	366.767	139.562	121.787	97.2878	121.259	163.172	75.3476
FBgn0038484	CG5246	843.793	1249.68	764.085	186.084	55.4027	74.0164	42.4184	55.0854	72.0773
FBgn0040827	CG13315	187.678	2515.21	141.844	253.541	112.267	56.1258	62.9428	107.857	13.8907
FBgn0035499	Chd64	791.844	747.471	1293.26	118.201	133.076	237.454	134.249	153.685	286.965
FBgn0261560	Thor	483.252	1773.04	520	299.413	134.758	230.129	197.225	288.067	205.006
FBgn0036024	CG18180	272.89	2097.08	347.127	38.4096	22.7317	54.4352	64.7252	71.5018	4.15712
FBgn0034398	CG15098	743.359	1057.48	904.963	246.096	350.54	320.171	230.018	325.8	224.87
FBgn0250838	roh	709.247	1054.25	922.97	377.996	303.1	360.765	224.462	461.059	275.424
FBgn0266000	CG44774	1004.52	1373.98	298.704	448.2	255.679	200.944	1316.78	1442.52	893.296
FBgn0032946	nrv3	1124.78	1358.71	182.336	12109.8	6419.29	3856.24	11155.3	11472.6	5128.56
FBgn0085205	CG34176	259.863	2115.85	266.465	2520.99	1830.06	2422.82	1645.56	3087.34	2000.7
FBgn0263396	sqd	928.293	1241.48	384.396	354.591	381.589	183.321	309.981	235.352	170.061
FBgn0033942	Cpr51A	470.382	1851.7	227.481	5.14526	4.42587	2.70357	32.0917	36.7089	31.285
FBgn0031228	ND-15	525.352	907.895	1105.2	345.73	207.464	495.103	190.871	346.323	388.782
FBgn0003721	Tm1	922.906	1150.16	436.992	517.269	394.937	199.126	387.757	352.659	185.05
FBgn0033548	CG7637	656.124	1370.44	464.354	385.177	191.041	177.859	350.661	662.195	299.353
FBgn0000412	D1	797.344	1279.57	376.751	359.146	276.492	191.231	393.157	300.118	199.793
FBgn0004362	HmgD	930.159	779.271	663.485	221.272	182.636	161.458	222.925	248.112	278.132
FBgn0022023	eIF3h	1048.82	546.351	749.842	377.486	416.524	274.021	310.306	408.785	250.336
FBgn0036766	CG5506	315.236	1597.4	399.716	521.684	370.621	37.6059	98.4549	165.171	44.9525
FBgn0000318	cl	678.876	1044.39	573.775	369.157	207.461	169.604	379.044	439.949	286.973
FBgn0001149	GstD1	558.151	896.117	824.1	1280.94	2482.68	1297.45	1324.13	1816.31	1214.76
FBgn0039342	CG5107	308.905	1176.68	788.599	607.585	399.972	27.6714	399.422	261.008	66.3905
FBgn0035906	GstO2	580.862	989.646	691.427	304.755	284.2	375.669	355.545	321.974	456.982
FBgn0036728	UQCR-Q	594.093	1042.14	623.171	331.348	273.082	192.131	194.766	254.163	145.877
FBgn0014391	sun	491.113	1394.59	296.334	259.196	113.051	116.712	142.788	545.257	84.9784
FBgn0028342	ATPsyn未	533.773	1087.55	557.745	216.214	269.654	243.874	157.431	290.349	181.412
FBgn0034292	CG5767	608.555	1471.14	50.0849	362.972	460.972	92.2277	54.8846	84.4233	22.3103
FBgn0016120	ATPsynD	651.452	754.492	703.89	351.607	381.251	299.972	233.634	344.575	278.102
FBgn0036334	CG11267	645.224	879.206	556.938	307.36	279.44	204.835	264.68	384.925	182.619
FBgn0010612	ATPsynG	548.858	857.24	664.362	324.415	277.682	356.777	194.084	465.006	276.784
FBgn0034654	eIF3k	439.591	943.589	669.246	121.306	86.963	139.574	104.062	145.849	142.592
FBgn0036030	Prps	655.195	1151.41	211.444	341.784	202.221	110.577	301.592	165.808	112.912
FBgn0045823	vsg	598.755	456.739	941.131	327.55	270.315	302.907	305.498	360.303	354.943
FBgn0065088	sncRNA:641	544.66	920.228	517.64	326.766	91.6667	84.9296	242.071	171.331	75.5116
FBgn0020235	ATPsyn纬	793.91	678.781	507.279	237.371	307.204	205.608	183.515	194.173	165.093
FBgn0040070	Trx-2	407.949	737.243	819.016	1015.27	1266.94	2008.33	790.415	912.574	2033.25
FBgn0021967	ND-PDSW	536.907	947.967	427.77	208.745	327.201	180.218	176.338	314.245	222.943
FBgn0062442	Cisd2	530.25	628.85	741.939	80.414	56.3552	60.8122	47.211	56.5911	47.1199
FBgn0029002	miple2	554.576	403.344	915.752	232.928	214.422	313.82	144.142	174.189	205.991
FBgn0261609	eIF2伪	607.575	387.64	865.041	221.016	154.424	250.847	177.917	163.066	243.806
FBgn0035583	hoka	368.756	921.818	501.418	1827.53	2665.62	2038.69	1600.38	1728.57	1355.29
FBgn0028833	Cmpk	446.49	885.637	438.445	227.401	174.927	191.205	201.547	208.918	185.125
FBgn0032087	CG9568	520.884	355.596	859.124	7513.88	11269.3	15529.8	4444.9	8692.98	8346.81
FBgn0000259	CkII尾	679.512	537.838	516.332	306.564	213.488	173.677	241.777	180.51	197.566
FBgn0033691	CG8860	506.639	920.334	297.282	241.032	194.667	179.322	217.131	331.327	168.24
FBgn0035692	Sf3b6	459.851	990.714	273.232	221.556	278.388	193.089	216.235	232.409	195.558
FBgn0005648	Pabp2	487.493	1120.66	113.909	304.87	145.722	75.0205	246.626	209.923	72.65
FBgn0029629	eIF3g1	545.883	581.657	548.224	160.89	207.148	141.322	158.518	198.156	154.448
FBgn0033902	eIF3m	525.834	239.882	910.015	203.078	212.651	224.186	172.669	123.555	260.245
FBgn0015834	eIF3i	408.196	420.045	820.768	99.8329	126.387	176.604	100.072	118.872	178.674
FBgn0040837	CG8620	583.874	834.056	185.547	106.608	140.151	44.4416	162.871	52.3257	53.4966
FBgn0034564	CG9344	546.182	477.77	560.351	106.956	122.778	124.974	146.922	231.009	251.967
FBgn0040959	Peritrophin-15a	93.904	1430.49	54.1168	186.036	152.747	268.202	240.542	501.103	360.235
FBgn0033787	CG13321	442.714	855.322	274.97	3763.2	3443.46	1546.1	3144.97	2803.56	1070.9
FBgn0083040	snoRNA:唯18S-1854c	155.072	1289.81	109.454	24.7481	22.3703	16.761	11.0766	889.447	18.9145
FBgn0033529	Pef	474.488	582.413	490.224	101.344	93.7087	94.9493	115.608	141.762	136.107
FBgn0033301	CG12780	44.2135	1469	33.03	41.0338	14.4244	4.72899	8.8427	26.2599	14.6176
FBgn0017581	Lk6	514.562	710.919	318.01	425.737	153.683	114.221	304.005	224.008	138.49
FBgn0011661	Moe	505.423	547.848	481.819	279.625	143.131	193.685	220.394	158.512	211.668
FBgn0033624	CG12384	306.313	689.498	529.993	175.154	156.715	238.674	164.938	298.337	289.85
FBgn0047135	CG32276	521.288	563.557	438.885	1315.84	1412.89	1091.28	1090.57	1324.07	865.682
FBgn0085359	CG34330	402.622	893.1	216.924	2012.99	1636.76	992.026	1270.47	1106.23	626.297
FBgn0001224	Hsp23	314.828	973.036	214.348	6848.77	1596.32	3612.19	7936.25	1647.23	4063.75
FBgn0002733	E(spl)m尾-HLH	523.531	419.599	536.456	29.8788	10.3402	14.607	34.1583	36.2275	18.8843
FBgn0250837	dUTPase	404.887	775.886	288.709	63.6868	93.135	54.3089	50.3046	68.39	55.7939
FBgn0262656	Myc	881.132	446.044	128.902	496.645	127.935	52.1671	416.407	192.947	84.4976
FBgn0037930	CG14715	431.097	572.525	435.627	53.0729	29.0164	33.3638	58.0824	82.2378	80.5273
FBgn0025692	Lfg	345.904	548.274	545.056	1046.59	1401.36	1475.1	1113.92	1223.77	1401.84
FBgn0032665	CG15152	223.815	1026.28	180.803	79.7629	37.0797	35.2828	28.414	38.2524	23.5346
FBgn0027598	cindr	461.674	666.271	298.981	194.811	87.3225	108.47	183.169	148.409	128.604
FBgn0264295	CG43773	143.398	1145.31	116.018	3315.64	318.639	550.673	543.005	630.574	595.36
FBgn0034663	CG4363	211.948	790.891	343.777	234.142	120.399	31.7096	16.4963	33.8895	3.69116
FBgn0288686	尾Tub60D	477.18	447.359	403.034	25.8136	16.9725	37.1426	52.2187	60.2736	50.2216
FBgn0263773	fok	533.963	515.197	277.238	307.208	189.685	107.594	202.93	135	89.4353
FBgn0014388	sty	521.424	629.351	171.37	239.767	81.3237	63.4281	148.325	116.388	63.6462
FBgn0028473	Non1	363.829	535.679	420.783	71.9281	80.9438	46.5669	70.3326	115.866	76.1962
FBgn0034248	CG14483	328.521	528.708	443.849	208.26	169.601	237.787	132.321	251.643	188.772
FBgn0034237	eIF3b	516.855	421.256	358.706	134.623	111.252	74.4013	160.337	175.606	70.3004
FBgn0086706	pix	387.737	251.589	644.608	94.4831	119.898	157.957	109.019	103.231	216.958
FBgn0065032	Arpc3B	345.616	406.583	519.964	120.177	38.9826	105.306	160.19	131.676	129.603
FBgn0011361	ND-ACP	305.75	468.524	484.622	133.375	135.557	173.148	94.3395	134.565	141.957
FBgn0001218	Hsc70-3	416.202	390.752	450.716	1175.8	647.201	950.936	1204.2	882.428	1108.62
FBgn0032404	RpL7-like	464.859	381.719	409.76	86.4483	89.9221	82.0435	102.243	61.0568	85.4952
FBgn0003261	Rm62	397.458	459.876	383.394	156.264	208.952	204.505	159.054	149.039	199.613
FBgn0038400	Mic26-27	322.354	686.47	227.878	156.803	175.965	95.6427	170.183	169.43	84.5292
FBgn0016687	Nurf-38	347.122	403.828	485.472	163.995	157.898	183.667	151.958	168.1	203.641
FBgn0039756	CG9743	400.516	444.259	384.82	137.54	170.755	158.957	117.514	103.577	150.909
FBgn0015778	rin	424.23	652.809	131.785	261.843	103.707	53.5408	252.819	228.861	70.2763
FBgn0032444	CCT4	359.517	532.547	313.275	132.528	171.457	163.646	142.223	126.953	157.834
FBgn0004888	Scs伪1	379.329	285.505	539.086	179.645	145.961	248.733	147.797	123.109	173.881
FBgn0031579	CG15422	72.3537	1018.01	112.102	1630.28	1142.07	1308.47	723.537	1154.23	1058.33
FBgn0027525	LTV1	498.868	308.484	384.387	83.2975	83.1405	51.1076	87.1077	95.5549	70.4488
FBgn0040512	味COP	291.498	580.091	317.746	176.853	177.076	230.93	169.073	223.921	227.679
FBgn0029506	Tsp42Ee	453.681	233.334	501.295	83.7656	26.2144	39.1565	123.747	107.329	185.808
FBgn0035355	CG16985	146.39	660.869	373.083	90.1852	54.1329	30.556	52.339	87.3137	145.282
FBgn0001225	Hsp26	350.417	629.317	196.053	4107.58	1301.54	1435.54	5539.19	1401.84	1293.29
FBgn0010516	wal	314.612	437.981	415.762	111.586	82.5416	108.674	94.6676	93.6454	98.326
FBgn0037135	eIF2A	394.576	301.603	467.55	146.023	129.665	159.763	149.186	89.6381	146.07
FBgn0010333	Rac1	394.787	544.432	223.397	208.732	156.119	149.464	209.732	200.702	160.341
FBgn0036007	path	446.533	414.936	300.082	135.687	69.5145	81.0164	216.764	79.5315	101.929
FBgn0034258	eIF3c	452.191	415.419	288.809	103.544	81.1129	58.5289	83.7169	99.5089	61.3035
FBgn0034443	cer	329.198	556.087	267.059	115.027	101.382	107.311	144.544	129.544	94.0466
FBgn0016694	Pdp1	427.042	554.432	162.834	233.153	78.0806	43.8015	101.929	93.9084	44.8516
FBgn0027329	CCT6	498.471	388.38	247.513	126.345	102.868	78.9118	108.598	98.6204	65.2427
FBgn0022959	yps	283.519	683.382	163.608	66.9659	39.7787	29.523	54.6259	73.4683	39.8872
FBgn0038446	CG14903	203.357	408.641	514.594	143.221	137.273	263.524	141.024	268.973	320.048
FBgn0030364	Lsm12a	446.365	527.065	144.77	201.094	139.222	93.4592	170.947	170.623	108.18
FBgn0037607	CG8036	399.349	483.892	216.271	47.0397	45.1724	29.3808	47.9758	58.5514	37.8983
FBgn0053109	CG33109	193.649	109.175	796.532	1.57299	0.250916	0.998871	0.331307	0.38371	0.693667
FBgn0086447	Polr1D	386.433	276.473	435.797	165.061	111.751	212.898	129.21	168.122	198.096
FBgn0004228	mex1	117.707	724.954	249.978	663.686	809.765	1416.12	494.528	374.267	739.69
FBgn0030311	CG11699	425.258	347.902	312.85	187.213	220.678	132.04	162.858	231.789	181.366
FBgn0038842	hdly	289.391	285.901	503.982	146.222	57.3158	94.2894	242.136	119.452	346.561
FBgn0085265	CG34236	216.918	336.486	521.692	19.8842	11.6745	27.0703	43.0841	63.0638	55.7739
FBgn0040534	Sf3b5	321.324	500.478	244.22	147.519	90.4844	140.338	98.0949	195.663	105.723
FBgn0283494	Ak2	232.372	312.233	510.647	56.6732	80.0539	127.826	61.1754	90.8913	119.363
FBgn0013269	Fkbp39	315.676	327.505	409.339	65.3625	73.7283	74.1141	62.0962	55.204	88.5831
FBgn0032949	Lamp1	342.269	338.366	368.758	869.427	878.793	905.347	797.555	587.255	698.232
FBgn0036945	Ssk	220.049	425.969	391.831	2740.92	4827.94	4802.37	2361.7	1869.38	3411.04
FBgn0039869	Tbca	113.323	673.578	250.823	75.5474	53.2168	66.2559	58.8544	135.671	76.1479
FBgn0002732	E(spl)m伪-BFM	394.704	415.183	211.1	31.444	9.96435	11.7928	18.7646	24.7303	4.47328
FBgn0046214	vig2	296.644	371.582	346.007	80.1471	79.7368	72.3336	88.7975	89.6185	88.462
FBgn0082987	snoRNA:唯28S-2444	232.745	372.536	395.054	17.3338	15.6684	52.2801	15.5163	11.9804	54.7832
FBgn0033555	RpS15Ab	306.43	297.491	393.871	30.0846	34.4939	62.6652	19.1581	24.6517	26.8155
FBgn0038964	Nop56	304.948	401.939	282.545	77.3685	67.8795	57.2734	85.8067	97.38	56.0331
FBgn0043575	PGRP-SC2	265.238	654.417	55.8767	248.051	39.6725	42.6022	255.27	263.802	437.98
FBgn0022238	lolal	332.399	449.581	187.818	175.329	101.144	100.421	186.861	142.631	86.638
FBgn0265512	mlt	348.18	497.111	120.976	186.687	199.23	45.7498	143.108	106.094	47.9207
FBgn0011638	La	297.226	254.861	413.292	95.5529	110.954	129.935	88.3938	74.2939	119.255
FBgn0030520	Pdcd4	509.982	347.921	96.4893	227.765	123.582	36.7993	192.861	130.722	66.5759
FBgn0038973	Pebp1	113.508	590.656	248.113	1464.59	992.434	946.062	313.275	882.299	227.544
FBgn0259937	Nop60B	302.647	217.42	429.302	61.3146	35.7547	70.0637	62.9463	45.2197	65.4286
FBgn0266019	rudhira	375.673	94.8683	477.419	1325.99	278.47	634.074	730.519	164.218	387.747
FBgn0038519	Prx3	363.912	294.518	284.437	89.575	117.101	80.6155	71.1283	83.9585	84.6857
FBgn0011824	CG4038	340.489	291.075	310.863	36.3351	25.5554	26.2534	46.5154	94.9483	36.4658
FBgn0000370	crc	237.455	305.076	395.14	87.2437	106.078	132.411	117.721	193.558	167.209
FBgn0038271	UQCR-C1	297.013	429.091	210.457	120.37	119.143	74.562	95.9014	101.747	49.0931
FBgn0263776	CG43693	316.857	477.98	135.736	147.931	134.248	131.56	185.877	179.526	114.851
FBgn0036740	Vps60	257.134	481.148	189.752	148.658	140.305	111.981	141.106	185.31	121.347
FBgn0063498	GstE2	351.899	256.138	317.705	18.7623	20.1709	32.737	25.5403	23.3264	40.4781
FBgn0000579	Eno	319.936	306.912	298.659	132.576	126.648	165.16	125.122	173.63	158.979
FBgn0031489	CG17224	191.348	373.237	359.692	16.8811	20.2067	36.4021	18.6518	20.3082	46.6942
FBgn0263598	Vha68-2	316.794	314.644	291.839	94.2585	111.518	55.2846	41.9291	44.1019	20.5935
FBgn0038363	Acyp2	244.803	342.908	331.654	124.411	134.233	187.159	73.5678	59.9367	136.378
FBgn0038826	Syp	545.885	226.929	139.893	108.289	36.6125	18.9103	85.2075	44.4139	41.344
FBgn0014879	Set	330.927	261.588	319.349	93.1609	81.0145	109.313	101.059	77.7603	100.605
FBgn0003275	Polr2F	218.69	543.281	138.003	95.043	89.9799	76.175	90.8865	93.904	82.5108
FBgn0034296	CG10912	96.4563	661.504	137.111	127.802	48.307	33.5166	51.4954	31.7028	3.87753
FBgn0004087	Dhfr	258.959	263.863	368.582	13.8715	8.91842	12.7096	14.3408	17.8244	20.7801
FBgn0001234	lncRNA:Hsr蠅	353.566	400.561	131.811	1046.41	569.259	447.501	859.781	630.107	743.958
FBgn0261955	kdn	206.751	467.284	210.627	151.168	48.738	41.0453	126.983	70.3711	43.5802
FBgn0011770	Gip	282.488	328.443	268.866	107.864	121.568	119.468	99.5079	147.629	140.93
FBgn0287873	zip	367.725	310.22	198.457	98.764	49.0095	23.0227	99.2118	83.4128	51.0443
FBgn0011768	Fdh	209.171	303.551	362.666	62.9454	81.3606	118.51	75.1471	75.0984	141.061
FBgn0031653	Jon25Biii	298.269	552.832	21.877	82.1487	13.0145	14.8548	0.446343	46.6109	0.155577
FBgn0086691	UK114	91.3835	594.013	183.098	444.811	542.407	946.613	299.418	309.059	570.453
FBgn0083983	mRpL34	194.863	288.909	383.964	108.844	88.2957	197.076	96.5986	264.906	217.028
FBgn0016041	Tom40	318.457	355.926	178.221	94.5682	152.39	66.9997	128.231	85.632	90.3118
FBgn0035630	CG10576	294.321	219.495	333.851	78.4049	87.0487	82.1689	68.3504	55.7375	87.6704
FBgn0032138	CG4364	274.859	212.092	360.065	106.349	91.3752	106.033	64.0935	98.3437	110.746
FBgn0004657	mys	390.844	313.302	138.107	156.588	88.2512	61.2684	194.8	159.862	80.2203
FBgn0030718	ND-20	208.049	242.666	386.688	58.5678	73.7613	102.086	58.5397	86.3987	88.0343
FBgn0034335	GstE1	273.577	414.689	145.405	74.9528	141.577	53.6734	68.6111	49.7117	65.2549
FBgn0038199	CCHa1	341.906	171.349	318.628	10049.3	12112.9	9491.75	8661.54	8098.93	7772.61
FBgn0038243	CG8066	228.501	310.519	282.369	93.8951	87.1657	112.086	61.4266	76.0888	83.0128
FBgn0034282	Mapmodulin	313.765	256.971	244.792	142.209	63.7583	60.9098	76.2143	58.3153	50.9572
FBgn0026196	nop5	218.501	309.555	286.319	39.2754	37.3456	51.8273	41.4838	49.6354	50.0272
FBgn0035743	Acbp6	208.917	523.116	81.1668	631.999	357.005	640.983	389.22	695.008	574.028
FBgn0033777	CG17574	205.358	323.928	281.221	469.53	526.841	798.649	414.278	465.812	531.573
FBgn0002780	mod	229.4	321.292	258.458	33.5931	39.8776	41.4519	33.3972	29.1687	34.0181
FBgn0021765	scu	182.907	388.282	209.771	74.5243	109.048	108.101	65.2546	102.579	71.5632
FBgn0027932	Akap200	275.989	328.898	172.041	154.677	55.3451	54.7091	182.434	132.364	114.19
FBgn0029148	NHP2	236.352	254.149	279.164	88.7258	92.4505	111.662	86.9562	54.6191	115.689
FBgn0051955	CG31955	201.248	204.76	362.761	77.5421	55.8282	110.118	61.6653	33.6572	100.903
FBgn0261439	SdhA	234.386	340.631	191.445	64.5192	83.391	87.4284	66.2072	71.0445	61.2713
FBgn0086558	Ubi-p5E	200.651	262.298	288.937	868.566	720.351	917.015	589.537	543.873	678.611
FBgn0034399	CG15083	243.886	169.011	337.815	16.8748	13.0321	19.9485	49.569	67.374	88.3619
FBgn0030672	CG9281	285.457	338.109	125.72	74.5062	37.325	31.1232	51.4613	53.8557	28.3352
FBgn0010039	GstD3	346.482	70.6371	331.107	148.677	16.3209	19.6452	284.232	70.3907	107.899
FBgn0036277	CG10418	209.503	408.646	127.337	104.973	71.464	76.4756	90.7159	92.1738	50.2062
FBgn0028583	lcs	194.039	186.975	353.681	3.52975	1.87683	0.686874	0.929306	0.71753	0.258376
FBgn0039402	Vps2	228.641	281.098	223.418	129.032	67.2027	89.0566	100.531	113.973	89.6305
FBgn0033879	Echs1	185.434	318.974	226.883	74.2059	100.535	83.9097	51.631	91.4632	57.9589
FBgn0050410	Rpi	209.165	215.268	302.537	53.2308	73.6729	65.0147	44.0883	37.6417	66.12
FBgn0012036	Aldh	190.918	223.187	308.565	48.2734	50.0605	26.316	97.9075	75.7289	91.069
FBgn0283477	SF2	242.523	188.141	288.352	80.777	106.671	99.9668	81.6483	68.4733	93.0927
FBgn0030777	CG9672	29.3975	665.501	23.0783	55.8297	52.5779	28.9847	24.9879	85.2056	110.579
FBgn0062928	hpRNA:CR33940	225.637	285.069	199.625	29.2515	31.0455	32.0429	44.062	58.2817	68.162
FBgn0286786	hoip	177.229	327.916	204.818	45.6021	32.6331	43.1364	35.7179	63.6928	49.3885
FBgn0015019	CCT3	225.156	312.812	168.469	88.1888	68.2528	58.965	89.9233	75.073	60.8493
FBgn0030040	CG15347	158.246	236.019	307.484	860.375	890.136	1051.9	563.926	463.467	582.146
FBgn0261564	ReepA	271.692	150.451	276.948	36.9912	28.3396	55.8043	57.1206	49.3111	99.9449
FBgn0063449	Uhg2	194.577	333.158	167.516	60.6208	25.6369	51.2806	71.7066	131.082	99.7009
FBgn0013305	Nmda1	202.138	280.833	209.891	115.684	91.1351	114.799	110	118.28	112.774
FBgn0032350	CG6287	167.505	380.893	143.387	31.3651	13.7588	7.56805	22.2324	34.1357	16.0604
FBgn0039163	CG5515	230.871	178.22	276.868	97.6789	90.7054	79.812	93.2951	81.0999	83.5573
FBgn0027619	eIF3j	247.083	172.009	254.566	107.832	85.242	97.4744	95.6837	78.8442	94.905
FBgn0000416	Sap-r	248.101	162.035	255.138	645.833	584.309	651.113	654.407	482.209	590.355
FBgn0041087	wun2	228.769	203.546	225.915	29.7261	85.3554	56.8955	42.041	56.9177	70.222
FBgn0029996	UbcE2H	269.901	279.498	107.778	43.757	22.7822	19.7084	48.6868	42.7748	29.0588
FBgn0039930	Mpv17	213.119	289.339	153.554	93.1973	89.5622	82.6993	67.4804	83.9797	101.255
FBgn0031436	ND-B17.2	141.892	348.909	155.621	110.796	93.0173	109.033	73.9125	203.752	82.6808
FBgn0038570	Prx5	181.26	146.415	315.59	34.1499	52.1657	87.0389	17.3326	28.9695	62.0205
FBgn0011837	Tis11	299.783	206.034	136.486	123.592	79.5776	45.649	82.1024	47.1036	44.3557
FBgn0266582	ND-30	173.473	292.345	173.943	101.807	126.897	79.9145	98.9354	104.161	60.5179
FBgn0042102	CG18745	169.006	197.843	271.699	73.2307	89.2444	99.9507	52.6017	84.3562	155.649
FBgn0025582	eIF3e	160.947	195.661	281.763	38.2623	45.168	64.9087	49.185	80.2579	69.0042
FBgn0014018	Rel	234.748	124.583	275.835	88.9131	48.2277	83.2001	75.3151	51.5889	85.5167
FBgn0033304	Cyp6a13	200.899	105.936	327.357	35.9493	30.1742	45.4358	67.535	46.729	112.434
FBgn0034501	CG13868	253.613	131.315	243.071	1536.65	351.232	317.551	641.538	246.316	284.741
FBgn0040227	eIF3d1	172.739	288.181	162.915	51.8185	88.528	48.7056	58.0943	65.6116	38.0111
FBgn0035871	BI-1	209.131	226.737	186.941	322.327	645.037	349.271	375.067	303.205	359.333
FBgn0000079	Amy-p	122.105	418.003	81.5546	171.741	31.147	47.6018	114.859	378.326	74.8629
FBgn0064117	SLIRP1	181.908	214.634	223.621	90.777	94.1376	92.9343	92.2833	106.504	107.931
FBgn0015299	Ssb-c31a	243.939	171.485	195.743	603.916	473.977	524.302	418.003	512.691	501.143
FBgn0002609	E(spl)m3-HLH	256.309	192.164	160.863	10.0808	2.46201	4.49363	6.10928	6.57791	2.2516
FBgn0010425	蔚Try	65.4635	262.868	279.927	1892.57	811.188	40.5788	70.4574	232.693	72.7004
FBgn0264492	CkII伪	221.309	258.759	127.722	138.044	74.254	80.37	121.226	159.165	71.7493
FBgn0039471	CG6295	142.027	126.21	339.292	133.625	37.255	127.736	65.0831	17.6029	4.00559
FBgn0039472	CG17192	38.6884	29.6165	537.71	33.0192	29.1997	35.1014	21.3067	5.68988	1.22999
FBgn0034259	P32	123.78	152.036	327.558	26.4229	52.69	78.0934	35.5501	34.3109	67.6092
FBgn0265298	SC35	216.727	210.721	175.352	71.2277	116.204	99.1563	78.9775	62.5087	72.2838
FBgn0036537	CG18081	147.745	323.616	127.636	107.374	80.9415	85.4233	75.1163	80.4629	82.9541
FBgn0001226	Hsp27	196.749	302.763	99.366	1513.86	242.289	335.126	2018.58	276.11	649.764
FBgn0260944	Rbp1	168.131	165.101	262.927	56.8344	83.9669	87.7621	55.9896	56.5798	89.3233
FBgn0010438	mtSSB	186.797	165.999	237.279	101.051	61.3283	92.9907	75.2636	93.7852	74.0094
FBgn0284436	CCT8	235.988	158.263	195.097	71.592	65.6386	55.6776	112.239	106.251	76.1131
FBgn0028515	EndoGI	190.381	130.868	266.828	39.7022	52.9166	78.5394	31.506	25.4094	48.7968
FBgn0001280	janA	215.709	135.712	235.613	64.0954	62.2082	63.1017	84.0012	99.9137	97.7815
FBgn0050424	cGlr2	143.502	187.989	255.152	43.8503	28.0623	61.439	58.0483	72.5357	113.193
FBgn0053276	Urm1	175.586	229.384	180.31	51.9231	38.367	30.9048	36.519	54.1152	24.693
FBgn0264775	CG44013	100.797	203.326	279.514	434.753	369.139	793.386	513.164	511.76	992.077
FBgn0040396	CG3939	124.901	171.092	286.716	61.7856	64.7312	127.138	54.8899	58.4886	98.6169
FBgn0039265	CG11790	117.483	135.276	329.698	53.4943	70.365	136.537	20.3659	26.3813	47.9824
FBgn0034354	GstE11	117.168	168.137	296.968	16.0866	16.3431	29.866	11.1999	23.8521	26.4138
FBgn0052423	shep	179.463	182.969	219.234	938.126	400.436	433.363	642.915	451.022	653.207
FBgn0261444	CG3638	309.518	205.575	64.8101	70.1663	18.3521	13.034	46.2232	27.9909	17.5306
FBgn0010213	Sod2	160.124	186.491	233.183	71.5067	77.7177	116.002	51.0039	70.2109	93.3528
FBgn0023095	caps	219.6	318.532	39.7078	66.3248	39.0278	24.4247	62.8802	37.1137	19.6878
FBgn0038147	CCHa2	177.32	53.3235	345.208	788.856	2794.8	2194.46	563.972	906.739	2205.4
FBgn0022343	CG3760	200.143	228.078	146.755	75.3221	84.4174	53.9061	83.9307	70.3169	45.4275
FBgn0004401	Pep	210.182	273.943	90.3607	108.638	92.3005	51.1122	125.921	130.203	57.2715
FBgn0288833	RPA3	228.816	201.567	142.49	59.8788	57.3036	34.6792	59.4882	50.1643	50.7697
FBgn0051717	CG31717	111.728	168.464	291.895	64.1687	58.8287	122.617	60.9427	81.3092	136.703
FBgn0011705	rost	245.587	165.293	160.417	113.819	71.1051	32.0198	54.1079	41.2434	28.1785
FBgn0085257	CG34228	142.277	327.727	100.977	102.869	81.8641	79.9652	63.9165	121.844	45.2444
FBgn0264975	Nrg	273.793	225.621	69.1184	86.8288	48.2397	30.1382	87.1066	82.9084	39.4478
FBgn0011640	lark	210.272	240.68	117.294	92.7245	76.3599	66.842	101.953	97.5191	66.8021
FBgn0014028	SdhB	156.27	186.23	225.672	80.156	86.9639	103.251	73.3042	71.6254	102.707
FBgn0052069	CG32069	120.489	329.92	116.622	102.893	80.4198	90.9022	51.0304	130.769	76.6745
FBgn0030328	Amun	244.914	198.148	120.269	88.8396	75.7904	51.7259	89.8572	94.0873	60.3662
FBgn0001233	Hsp83	267.995	141.591	152.707	638.415	187.581	403.846	755.568	208.073	398.573
FBgn0030584	Grx5	142.158	291.057	128.951	73.2082	108.822	78.7037	60.2066	165.272	81.5562
FBgn0286222	Fum1	194.519	139.169	227.588	62.7178	66.1779	84.3627	54.051	56.9773	65.0257
FBgn0036058	CG6707	195.994	234.267	129.308	82.158	75.5476	78.6738	67.4914	74.7909	62.7194
FBgn0024558	Dph5	205.223	224.449	129.752	51.8884	65.5602	37.548	53.0725	41.8305	37.0533
FBgn0033124	Tsp42Ec	132.984	376.99	48.6665	331.363	579.053	418.532	372.405	298.984	420.994
FBgn0263235	Phae2	43.7901	365.239	147.939	41.7323	20.9047	29.1755	19.6121	34.6922	4.73963
FBgn0010808	Chchd3	166.351	185.467	200.051	65.0844	67.857	72.0051	42.8846	76.8079	58.7374
FBgn0029937	CG8300	137.266	268.634	145.042	34.7251	19.6697	38.2339	46.4664	61.0765	62.0922
FBgn0045842	yuri	210.811	139.048	200.675	17.5266	20.1726	10.954	20.1892	20.332	42.1408
FBgn0029133	REG	207.541	203.537	133.473	73.7417	54.7955	46.9501	64.6754	117.295	41.2513
FBgn0030151	CG1354	231.813	166.288	144.397	40.6345	57.7884	22.7158	66.5346	51.4226	46.8979
FBgn0051086	CG31086	61.3596	422.681	55.514	115.11	38.6232	42.2246	17.1936	17.4776	9.59121
FBgn0033134	Tsp42El	141.805	166.327	230.234	72.9582	59.2575	78.631	51.1039	77.323	72.8925
FBgn0086355	Tpi	138.619	204.682	194.189	42.8218	38.6714	59.5025	38.411	42.6328	63.1455
FBgn0259243	Pka-R1	206.433	259.439	71.2709	85.77	91.6752	49.3225	84.7427	51.9072	50.0019
FBgn0050269	CG30269	138.897	175.841	218.282	533.014	519.247	479.325	354.208	381.999	281.803
FBgn0020503	CLIP-190	190.55	267.855	71.6253	53.7508	17.315	23.733	48.9783	51.7418	27.0933
FBgn0032919	pths	186.508	95.2621	244.404	60.2422	28.6589	47.5636	63.9204	37.796	69.9202
FBgn0086346	ALiX	156.613	167.834	200.848	71.0246	60.0068	87.3984	80.9628	74.3885	76.7198
FBgn0085330	CG34301	32.1684	469.709	23.0858	390.901	391.794	464.143	318.401	616.379	396.7
FBgn0005278	Sam-S	156.734	135.543	229.206	43.6064	45.3492	56.6565	77.2249	66.996	80.627
FBgn0004855	Polr2I	138.33	157.373	223.418	50.3711	68.3675	116.962	70.1392	72.3147	135.672
FBgn0264785	Hph	197.471	61.0936	259.622	416.694	359.272	519.376	296.207	245.411	448.119
FBgn0037270	eIF3f1	143.691	201.982	172.499	28.7797	38.3755	33.1798	56.7244	60.1677	54.3634
FBgn0039635	Pdhb	119.319	219.355	175.795	57.9433	59.667	72.4667	43.3351	70.5363	49.2812
FBgn0001565	Ddx56	195.147	139.634	177.758	57.4057	49.7973	48.9434	70.7547	30.1848	48.9978
FBgn0264694	mgr	130.277	226.649	155.339	57.9891	57.5202	88.9471	56.5943	82.7126	66.9169
FBgn0040309	Prx2	152.092	191.574	168.573	697.717	1225.28	499.165	611.723	470.812	476.807
FBgn0038925	Cchl	149.397	174.205	187.715	60.7924	35.3732	58.2416	47.3407	46.2875	37.8893
FBgn0050090	CG30090	133.79	200.051	176.787	1.96272	0.975782	1.30362	3.51385	4.81574	3.76974
FBgn0033221	CG12825	164.87	216.093	122.744	1473.46	2079.24	1762.7	1021.14	1732.47	1100.17
FBgn0039831	CG12054	227.399	95.6825	180.602	885.093	629.841	598.68	612.53	246.097	458.258
FBgn0032805	CG10337	232.586	150.869	118.295	1261.6	850.746	271.816	1272.21	491.804	226.044
FBgn0035534	mRpS6	169.931	245.621	83.2254	84.7777	69.4481	44.8176	58.0612	79.3046	36.9221
FBgn0038275	CG3817	152.535	103.265	242.02	59.7064	38.6555	78.6073	52.7632	82.9092	91.4962
FBgn0050479	CG30479	68.742	413.467	14.474	32.4286	24.8171	15.6358	6.41117	6.6002	4.39571
FBgn0038972	CG7054	154.033	272.892	68.102	28.3949	65.2553	22.4066	21.1065	26.6987	17.1076
FBgn0015379	dod	177.704	201.46	115.574	72.3047	105.307	57.6126	77.9077	91.7283	60.2038
FBgn0010226	GstS1	170.567	245.007	78.7179	293.58	447.089	261.38	271.102	322.257	219.887
FBgn0283509	Phm	234.892	97.5505	154.047	3157.13	2829.07	2381.59	3379.74	3287.85	2014.1
FBgn0001223	Hsp22	132.919	208.75	139.745	2789.64	880.163	2314.31	3233.16	925.93	2004.48
FBgn0052068	Adi1	94.9868	169.851	216.497	47.8301	42.9484	61.2758	27.3619	38.5312	31.0454
FBgn0063497	GstE3	94.9582	168.964	211.81	736.699	529.159	1114.72	433.88	415.086	623.349
FBgn0261933	SmD1	197.028	224.519	52.6182	110.126	69.9701	23.2908	90.0066	84.4374	29.2237
FBgn0040551	CG11686	71.4845	248.94	149.31	69.7858	33.9791	67.2709	40.5723	69.3656	109.753
FBgn0261068	LSm7	102.136	148.702	217.309	45.029	47.9458	107.525	60.8886	62.1487	126.751
FBgn0030433	mRpL49	105.853	144.528	212.755	48.8926	42.9471	83.3329	38.9678	60.961	80.9815
FBgn0015372	RabX1	204.795	118.402	136.077	50.5573	28.0041	25.6183	56.1935	61.0282	30.5404
FBgn0053126	NLaz	99.1772	195.118	162.58	944.657	2093.42	2555.43	944.687	1021.21	2211.81
FBgn0036258	eIF3l	122.915	99.0644	232.741	35.7586	50.7783	72.176	37.5849	54.7231	68.9477
FBgn0263397	Ih	185.081	212.12	52.7749	551.304	333.83	109.978	191.602	130.733	57.4144
FBgn0034664	CG4377	45.2102	286.704	115.076	48.5845	25.9282	15.5889	3.07134	17.8331	0.599236
FBgn0263740	eIF2纬	171.057	157.594	116.854	40.2176	69.816	33.6788	48.8005	37.4331	31.6947
FBgn0003062	Fib	132.497	222.696	88.2348	16.2433	9.66609	8.66273	21.1438	38.7319	14.1981
FBgn0036661	CG9705	163.279	173.178	106.311	82.8728	60.6405	62.0658	78.2677	78.9063	54.7809
FBgn0033480	mRpL42	115.899	268.582	55.7382	53.6702	43.2019	32.4127	42.4318	93.0068	34.6264
FBgn0026620	tacc	128.701	159.633	151.796	79.3335	29.1565	45.602	56.9293	40.4382	49.7795
FBgn0032961	CG1416	147.832	143.871	147.08	82.6619	51.603	83.1863	88.2889	75.8535	90.5838
FBgn0040389	mRpL14	117.669	103.227	217.318	42.016	50.9015	86.0352	38.8589	49.8854	80.2019
FBgn0031745	rau	162.233	98.7895	174.221	53.5064	4.66444	20.5109	75.7474	45.3777	82.2871
FBgn0083124	Uhg4	99.5199	89.1987	246.48	49.9892	34.189	114.676	44.4568	53.8351	149.527
FBgn0027610	Dic1	104.179	150.154	178.75	55.286	72.2586	77.0688	34.5022	50.7121	76.2376
FBgn0033351	AIMP1	157.32	150.967	122.368	19.2916	21.8185	21.8454	26.6055	20.2873	24.9982
FBgn0000139	ash2	127.829	72.7727	229.757	40.9471	40.8011	58.1069	58.8821	42.2489	107.254
FBgn0034579	mRpL54	96.0888	158.033	175.658	32.6998	34.9744	59.3554	32.0296	35.6166	58.0756
FBgn0030611	CG15027	148.639	129.174	151.65	72.1246	46.7783	87.0707	36.6581	35.3451	38.7326
FBgn0034647	pirk	144.391	140.822	141.079	34.5906	24.8468	25.1651	55.5692	63.8186	41.4985
FBgn0004426	LysC	119.569	299.587	4.81997	1847.96	10.8558	2.32784	455.844	576.785	187.479
FBgn0034368	zda	151.49	115.238	153.784	45.83	49.7699	60.5297	62.468	41.3368	60.146
FBgn0052056	scramb1	111.356	126.762	181.614	21.7415	18.3819	29.8569	18.4655	18.8484	27.9056
FBgn0031663	CG8891	127.141	125.966	164.269	57.3721	55.7695	52.983	37.0824	47.2531	54.7853
FBgn0026400	Noa36	138.022	85.6348	191.815	43.018	37.7303	74.2085	44.5565	36.624	53.8201
FBgn0030309	CG1572	165.555	150.703	97.2666	66.1691	53.6398	29.1763	73.5001	68.0833	51.7965
FBgn0028424	JhI-26	156.631	76.0679	175.862	273.463	290.814	418.383	209.09	174.915	198.829
FBgn0033485	RpLP0-like	80.5485	225.882	101.769	46.0237	36.9846	34.8917	36.0251	43.0783	32.8015
FBgn0036974	eRF1	129.636	64.1676	213.397	62.0447	50.0484	81.1113	66.2559	53.8496	70.0858
FBgn0259203	CG42307	90.78	181.615	134.733	75.0472	55.987	68.3633	52.3892	103.885	70.9354
FBgn0038627	CG7694	108.883	54.6144	242.342	241.132	234.147	498.317	186.284	107.24	336.278
FBgn0024556	mEFTu1	129.544	166.652	109.385	33.7176	52.5802	32.0556	36.8902	44.9684	26.3355
FBgn0036910	Cyp305a1	144.048	107.186	154.254	14.0914	6.47744	13.32	20.7074	16.3209	30.0026
FBgn0034242	CG14480	141.24	79.9977	174.989	50.8666	51.8863	59.1229	52.2423	51.9066	51.9971
FBgn0001257	ImpL2	190.164	130.561	75.3507	33.263	10.7006	18.3329	285.043	478.684	212.735
FBgn0017566	ND-75	145.879	164.411	82.4256	56.8154	54.9178	43.2794	46.2346	68.1655	26.755
FBgn0031261	nAChR尾3	128.167	146.973	114.417	14.5005	7.18754	10.3305	21.6401	16.3051	18.451
FBgn0035272	mRpL46	108.143	157.724	118.193	22.9235	35.7463	37.1782	24.1182	42.6503	40.4627
FBgn0039737	CG7920	121.244	102.627	158.116	21.0807	13.0186	11.123	19.1377	26.6626	20.4172
FBgn0002525	Lam	143.958	165.383	72.5014	45.4713	58.7263	29.8693	43.7417	47.0789	32.8552
FBgn0260477	CG30283	68.6212	66.9649	245.8	1.36008	1.00588	2.73497	0.885435	1.53823	2.62341
FBgn0040364	CG11378	113.899	211.455	55.197	52.5558	26.6355	20.9396	67.6101	145.031	25.8393
FBgn0284246	l(2)k09848	83.2698	224.44	71.7264	13.9561	13.017	23.6431	13.6989	35.6544	20.8185
FBgn0035356	CG16986	19.7823	280.081	79.4989	51.2373	55.9649	43.8087	28.569	56.7597	74.3169
FBgn0038290	CG6912	150.818	99.9847	123.394	64.2539	53.2261	59.3284	48.4141	55.962	72.5354
FBgn0039761	CG18404	49.7109	322.008	1.84372	60.2723	17.1325	0.888828	0.169662	2.88196	3.6581
FBgn0005655	PCNA	188.238	78.0072	106.316	15.365	21.88	16.133	22.9518	13.6087	13.8519
FBgn0002069	AspRS	125.585	111.999	134.295	68.8108	47.3232	52.0137	51.199	57.6159	46.5047
FBgn0045761	CHKov1	127.715	131.638	112.024	48.1803	52.3453	25.9256	34.5464	58.6345	31.996
FBgn0063494	GstE6	78.3562	122.404	170.212	200.039	151.909	465.827	166.884	124.781	239.414
FBgn0014009	Rab2	124.596	100.936	143.656	447.4	447.375	478.143	436.395	377.607	470.288
FBgn0013726	pnut	127.287	129.369	110.769	37.7212	28.6633	24.6082	45.061	64.4952	45.5918
FBgn0261575	tobi	35.5584	315.463	16.0367	102.889	27.2887	7.48317	16.0733	37.8239	8.80813
FBgn0052425	CG32425	126.28	160.449	79.8143	59.5976	33.8929	25.6543	50.0032	47.5278	31.1498
FBgn0283478	und	107.036	92.7464	166.668	47.4745	40.8088	33.3368	42.9692	35.4	41.9303
FBgn0034405	Jheh2	128.839	102.598	134.499	14.3383	25.3789	35.5369	18.248	16.2167	22.4576
FBgn0061515	endos	117.209	173.967	72.2484	53.4526	39.7122	37.1809	40.8777	59.3491	29.4709
FBgn0028550	Atf3	186.919	116.544	59.3005	76.3805	47.1878	32.1539	58.5301	36.8187	29.6781
FBgn0027081	ThrRS	99.3112	167.549	95.4762	18.1581	23.6108	31.0091	24.3808	22.1244	27.9096
FBgn0024734	PRL-1	133.099	192.901	35.562	368.565	237.221	120.581	327.801	248.946	88.652
FBgn0041180	Tep4	149.136	88.557	122.259	58.5275	59.3274	45.9269	33.867	35.6362	23.9977
FBgn0025640	CG13369	149.322	100.721	109.172	36.5811	41.2976	42.3707	47.3614	38.7386	55.4935
FBgn0026566	CG1307	111.274	120.923	126.926	21.1831	26.9471	26.2184	23.6793	31.1385	27.5544
FBgn0086446	DCTN6-p27	64.1697	197.423	97.5007	36.0233	51.6925	49.3046	26.4418	52.6585	34.7746
FBgn0259998	CG17571	182.881	158.122	17.0357	35.6333	3.18827	3.53003	2.75253	17.7522	3.05126
FBgn0034724	babos	115.457	112.378	127.799	9.05719	3.60076	4.2029	28.1511	16.925	31.2613
FBgn0004828	His3.3B	126.445	108.261	120.888	33.7566	38.3633	32.5788	70.6766	109.017	78.4148
FBgn0034362	CG5323	98.5966	142.505	114.376	26.1665	18.2037	33.9995	28.696	22.63	37.5561
FBgn0262732	mbf1	101.295	130.052	123.685	60.428	34.9124	48.8164	42.4413	48.4241	42.2776
FBgn0037973	CG18547	97.0487	151.181	105.896	274.787	285.257	409.621	363.877	296.772	352.489
FBgn0037891	CG5214	104.834	73.4837	175.26	27.4932	25.9909	42.9786	21.5602	22.0991	30.1869
FBgn0039094	CG10184	93.1968	86.0725	174.261	5.79925	3.57694	4.93327	5.43546	8.20497	16.488
FBgn0039358	Idh3g	117.434	128.248	107.834	25.1659	25.2207	20.0292	19.0226	29.2815	17.3971
FBgn0024188	san	134.011	148.531	69.5706	45.0748	45.5973	34.5567	51.5254	45.2203	24.5433
FBgn0037249	eIF3a	122.998	94.7425	133.325	32.3966	32.3212	28.2782	33.9748	31.0086	28.1326
FBgn0036515	AIMP2	86.235	97.3691	166.099	32.7126	44.3711	88.2456	34.24	48.813	76.5701
FBgn0040931	NdufA3	89.9558	181.13	76.7101	63.4317	52.5055	46.0295	43.3829	103.938	59.0017
FBgn0010341	Cdc42	177.901	80.7208	88.7837	89.2222	47.337	21.9302	92.2068	59.1961	26.503
FBgn0028325	Pdha	98.0932	123.118	125.287	39.298	36.414	49.2502	32.2248	38.8348	29.123
FBgn0051450	mRpS18A	105.035	127.615	112.972	41.5446	45.3385	57.3864	31.5649	38.7986	36.0056
FBgn0035793	CG7546	91.0962	213.367	39.6541	32.7861	31.8401	19.0937	41.2206	43.0813	21.9961
FBgn0250906	Pgk	111.251	109.729	121.982	43.0946	49.9216	65.701	52.8385	45.3817	66.5637
FBgn0063493	GstE7	34.031	292.513	16.2138	415.349	394.031	244.248	349.15	208.336	172.585
FBgn0043002	Chrac-14	103.712	160.706	76.7127	51.6126	40.9765	49.7797	43.9229	54.2313	48.6849
FBgn0015591	AstA	133.671	37.1476	169.511	944.907	2777.8	2435.39	2087.34	3541.86	5554.29
FBgn0034726	PolE4	111.136	164.032	64.771	52.8502	38.2313	28.3037	41.362	91.4211	38.3836
unknown ID	-	74.4365	206.266	53.0271	30.8958	14.7065	10.1953	23.8315	12.9486	7.53442
FBgn0015286	Rala	87.0878	153.76	92.7368	43.8386	13.6535	14.1874	26.4375	20.5781	13.3298
FBgn0027084	LysRS	132.667	136.491	62.9771	30.6259	50.462	14.7147	34.1894	48.9229	22.9225
FBgn0021814	Vps28	72.1761	165.159	93.8461	41.8039	27.3034	49.938	34.6445	66.2737	54.5738
FBgn0032075	Tsp29Fb	100.398	124.732	103.914	866.059	1203.72	757.263	684.717	859.7	568.2
FBgn0052446	Atox1	71.5324	132.46	123.879	39.7214	37.4937	52.9823	42.7936	50.696	62.3129
FBgn0038678	mRpL55	104.026	140.077	81.9562	55.6461	26.2614	37.414	26.9697	45.6846	27.6391
FBgn0034365	CG5335	94.0682	113.473	118.104	29.8898	41.7761	43.2902	29.0342	32.6716	35.872
FBgn0002578	Kaz-m1	77.4993	88.3224	159.8	723.968	983.084	1069.11	335.006	249.457	353.535
FBgn0039829	CG15561	105.566	126.178	93.4312	42.6361	18.3449	36.6655	41.5241	37.0709	35.8348
FBgn0039266	CG11791	115.4	105.544	103.788	263.076	204.692	429.408	169.003	135.522	164.73
FBgn0027053	CSN5	82.2341	146.671	94.6153	44.0837	45.8045	65.2076	39.8063	47.4608	58.989
FBgn0037087	CG7519	100.039	160.451	61.9841	37.7084	42.6068	32.0873	34.0267	33.839	30.7595
FBgn0002735	E(spl)m纬-HLH	118.238	94.198	109.772	9.58026	6.11598	1.62268	116.63	84.6716	114.504
FBgn0036767	CG16775	49.064	237.595	33.0085	33.4441	21.6235	8.12512	9.14752	22.1519	1.01342
FBgn0033871	CG13339	94.0741	138.242	84.1806	30.6895	26.9345	47.6634	23.6383	22.5677	28.394
FBgn0010113	heca	125.757	95.1189	95.0235	54.2862	9.62546	6.6484	33.1365	30.9109	19.9376
FBgn0261995	CG42813	92.2934	175.137	47.8289	38.5115	36.7677	20.902	40.931	48.8242	18.3459
FBgn0034543	galla-1	80.457	48.5115	184.133	349.663	259.224	620.233	193.042	156.218	372.996
FBgn0033101	CG9436	91.4796	104.653	116.698	42.4943	42.473	46.5283	42.2166	39.1441	43.9695
FBgn0031245	CG3625	100.105	73.7645	138.11	265.959	324.316	330.796	239.314	215.397	291.046
FBgn0032002	CG8353	40.6606	224.384	45.4492	39.5534	18.8241	29.662	104.717	28.7865	242.157
FBgn0030853	ND-24	78.1308	90.1565	139.629	36.16	35.5438	69.6779	28.0633	41.0585	44.2957
FBgn0015010	Ag5r	39.6164	25.9592	240.593	3.86894	4.1796	2.19395	2.19622	11.1527	1.91583
FBgn0259709	CG42363	103.824	90.3276	111.86	29.0489	19.9086	29.721	18.5464	19.3493	24.8163
FBgn0032702	CG10376	111.456	72.9429	121.177	27.1453	33.7349	36.061	37.8509	20.8816	28.403
FBgn0004132	boca	84.895	155.336	65.0045	51.7028	48.4636	52.0109	43.8168	71.0463	52.5428
FBgn0027786	Mtch	78.3707	79.5004	144.384	20.025	38.9129	48.295	25.2297	27.7102	40.098
FBgn0040730	CG15127	68.2043	166	65.1694	346.956	210.14	411.185	169.235	189.108	127.05
FBgn0035996	CG3448	107.527	152.807	38.7546	321.471	250.18	158.827	278.193	156.788	119.02
FBgn0014189	Hel25E	100.367	95.2283	103.368	35.6796	54.2572	47.4573	47.9546	54.1434	66.1426
FBgn0029823	Shmt	117.042	127.115	54.7715	15.3329	15.9196	10.0565	18.5694	12.3485	8.39777
FBgn0035120	wac	78.1234	110.395	100.254	21.0544	14.193	11.6919	21.7208	23.3762	20.837
FBgn0004648	svr	149.799	44.4208	92.0508	1971.07	952.131	1027.31	1530.74	886.008	1078.06
FBgn0052521	Mnr	121.07	95.3749	69.5417	2.57478	1.71133	1.41354	9.21924	7.04852	8.49697
FBgn0036738	CG7542	82.4221	86.2832	117.264	724.224	842.129	19.5491	98.6239	7.22029	11.0683
FBgn0038771	CG4390	101.712	81.7322	102.146	36.8295	53.8573	50.8441	31.0673	42.4247	39.0398
FBgn0283666	Rap2l	100.311	79.2233	105.971	204.586	176.037	239.724	156.488	129.113	172.912
FBgn0037504	CG1142	93.616	141.761	48.4879	38.6215	37.4605	37.4555	53.703	70.3327	33.2251
FBgn0010278	Ssrp	93.9202	73.3094	114.502	11.4587	12.8346	11.986	18.3143	20.6602	22.4671
FBgn0026878	CG4325	94.5942	70.0305	116.845	15.2396	16.7661	21.5643	7.17982	15.1064	13.9146
FBgn0262624	Tmhs	104.508	78.6475	97.7276	2.82457	1.90071	1.30445	4.83207	3.90444	4.33766
FBgn0035323	CG13807	85.487	89.4868	105.757	44.2953	25.6253	20.6836	46.6293	36.493	33.3286
FBgn0030993	Mec2	105.937	111.793	60.7494	33.0544	30.5122	18.7403	33.3531	33.0446	23.1545
FBgn0263987	spoon	149.104	74.4783	52.4781	63.4081	33.6216	15.0755	52.3546	36.562	18.3858
FBgn0023534	CG17778	82.7959	56.2843	136.813	1359.81	566.444	679.598	1062.39	774.052	990.673
FBgn0053635	CG33635	106.937	78.7984	90.1039	49.1112	44.6984	35.4481	41.4185	33.5694	39.2853
FBgn0035162	Sf3b3	123.199	79.3963	72.8807	44.8865	48.2817	43.4904	55.5365	38.2881	45.8289
FBgn0259143	CG42258	73.9859	176.47	23.8387	68.4793	19.8852	11.439	24.8617	50.6552	11.7003
FBgn0033635	Prip	79.2387	94.2779	100.771	15.7698	4.99549	10.4257	27.4833	13.581	31.4395
FBgn0038080	CG12279	75.5348	129.22	69.1141	31.7674	35.6948	28.0388	19.4807	25.7825	27.7637
FBgn0043471	魏Try	55.2386	176.656	41.8385	44.9061	15.2774	17.268	21.5501	29.2713	37.8072
FBgn0027080	TyrRS	76.144	119.308	78.015	28.208	35.7543	27.3433	23.5902	22.7342	18.6727
FBgn0037313	CG1161	91.1091	74.5881	106.772	172.265	188.601	232.012	121.446	142.034	181.996
FBgn0259682	Jabba	70.1185	43.8842	153.77	5.33591	3.98177	5.51488	4.9861	7.98532	5.93954
FBgn0042112	mRpL36	71.2729	151.097	45.3221	29.0817	30.8815	25.308	33.6145	96.0112	27.5084
FBgn0022943	Cbp20	59.3322	161.043	45.1615	31.6833	35.0523	28.735	32.189	36.8102	18.6939
FBgn0037624	CG8223	117.034	87.89	59.9042	47.2399	45.3486	30.9328	30.3697	14.3979	15.9532
FBgn0037358	elm	57.7082	97.8126	109.178	134.455	299.468	308.746	153.006	195.422	220.262
FBgn0015298	Srp19	60.4129	133.832	70.1012	38.963	43.3954	35.7186	24.4454	64.0776	30.0683
FBgn0052407	CG32407	82.6484	85.5219	96.1635	28.4791	50.6629	50.3169	7.21718	15.0547	11.1815
FBgn0283680	IP3K2	81.4358	155.416	27.0806	54.4989	23.0414	21.8323	35.9394	91.4265	15.2457
FBgn0259984	kuz	93.0594	141.695	29.1562	19.7892	6.75796	4.73073	25.8189	21.9537	7.95046
FBgn0040259	Ugt302C1	58.9288	109.017	95.8282	10.8088	12.4052	15.0685	10.9706	19.5587	18.9887
FBgn0032646	mEFTs	65.2767	72.3204	124.814	23.9252	34.8254	62.0939	24.5494	22.2066	51.8945
FBgn0286778	CG46385	83.2217	129.173	47.7449	383.273	137.593	111.835	354.075	165.336	146.396
FBgn0029155	Men-b	77.6901	89.5321	92.5617	29.0545	28.0967	36.986	25.4753	29.9008	35.8217
FBgn0261270	Sps1	69.7129	107.052	78.0583	14.4966	16.3274	14.3348	17.9635	20.3194	14.1998
FBgn0004397	Vinc	96.3835	75.6171	82.6346	13.8697	7.28258	19.5562	13.9856	19.4823	18.7473
FBgn0038302	CG4210	54.1076	107.765	91.8214	32.9335	30.7724	44.6163	22.2727	29.0807	23.8602
FBgn0039310	CG11878	17.9957	196.08	39.2966	12.7568	16.1195	8.91906	37.4861	21.5114	11.5685
FBgn0038198	Npc2b	106.747	39.8217	106.577	3127.07	2083.14	3209.25	2926.82	3294.17	2549.99
FBgn0052409	CG32409	73.3874	69.6209	109.332	22.2994	34.1324	36.477	21.0064	32.0744	31.9663
FBgn0033081	geminin	82.9908	136.044	33.2342	49.2924	42.5114	25.8725	38.2637	71.5308	27.8737
FBgn0036824	CG3902	58.0476	35.8826	157.186	29.3842	43.9743	33.5714	18.0845	9.52255	16.3422
FBgn0015776	nrv1	100.347	73.8524	76.4723	189.035	244.071	194.641	218.992	212.134	212.268
FBgn0032482	Pect	74.4325	85.1019	90.6787	476.842	240.902	334.98	302.826	187.138	302.709
FBgn0045800	Uhg1	75.8213	54.5539	119.467	4.1851	3.94748	4.00439	14.2521	11.1929	25.6639
FBgn0053099	CG33099	80.2618	84.9363	84.2742	6.16575	10.1395	10.7817	7.64715	13.1952	13.6066
FBgn0030670	Pis	70.0167	71.9152	106.57	299.33	418.598	495.117	243.671	220.336	308.942
FBgn0035085	CG3770	78.4239	63.9301	105.005	10.1557	5.21845	4.5379	9.58582	10.2825	13.1064
FBgn0003943	Ubi-p63E	68.2238	98.9816	79.4617	198.817	179.155	149.787	145.236	134.095	124.589
FBgn0086443	AsnRS	93.5294	85.3172	67.0441	32.7375	45.3591	36.4061	34.7659	40.5024	29.8852
FBgn0042104	CG18747	60.0523	144.804	40.5466	28.0373	13.4248	17.0175	28.34	16.0733	27.0849
FBgn0039118	CG10208	66.9746	84.2113	93.2091	4.6984	4.32712	5.64455	6.11025	6.86226	12.6288
FBgn0046302	CG10650	67.8951	78.2877	97.8521	342.267	564.598	575.703	262.146	413.571	358.113
FBgn0032053	mRpL51	92.5122	86.1824	65.2921	34.0851	42.2611	28.1141	27.411	31.6207	27.4129
FBgn0027287	Gmap	128.696	63.5127	51.4114	232.265	332.833	238.509	219.069	234.831	164.214
FBgn0037834	Art1	78.5016	45.6135	119.298	21.6031	21.8761	43.2683	25.2439	21.5492	37.1958
FBgn0087013	Kary尾3	74.3816	57.8033	110.905	25.7975	33.9442	45.2567	34.0771	23.9009	44.1537
FBgn0035390	scramb2	93.9062	80.9924	67.4225	27.0765	33.6911	19.5319	40.9801	46.7716	30.0858
FBgn0264357	SNF4A纬	92.3739	85.014	64.6703	49.6351	37.1853	24.1661	31.1794	28.4496	22.2597
FBgn0029915	CG14434	71.1799	57.3305	112.728	16.2815	16.0969	26.1063	23.2929	31.5487	49.2218
FBgn0036121	CG6310	72.6623	101.075	66.9718	14.0121	11.2828	6.49311	96.8831	113.32	92.4955
FBgn0027552	CG10863	77.1597	71.3093	91.5323	35.3455	30.8532	18.7799	19.0767	31.6142	36.8642
FBgn0261989	CG42807	11.7194	224.681	2.71379	0.634467	45.7765	16.2251	40.8915	50.1103	27.2207
FBgn0037513	pyd3	81.6455	77.6999	78.1827	1.45406	8.96151	7.08671	1.65657	3.19766	1.81849
FBgn0035088	CG3776	73.4531	61.64	101.246	38.864	30.9055	45.227	32.0587	46.1738	35.4899
FBgn0283658	muc	72.2693	85.3544	78.1823	22.3278	16.9969	18.3931	17.9623	14.2587	10.5689
FBgn0264979	CG4267	63.2146	53.3992	119.104	15.8825	5.08333	9.66888	18.4884	19.8816	33.3302
FBgn0020513	Paics	101.403	96.4968	36.6828	58.6133	22.9885	20.0396	65.8786	75.828	43.583
FBgn0260659	CG42542	62.0557	84.6876	87.4538	20.39	32.2355	40.3769	24.9935	28.494	36.4697
FBgn0043783	CG32444	30.8425	200.211	1.87243	12.8321	76.4523	16.8503	6.72696	3.72399	1.3519
FBgn0027844	CAH1	49.1301	111.627	71.7888	14.9964	16.4533	6.63962	13.4309	21.7622	15.0028
FBgn0032144	CG17633	114.667	64.8543	52.885	5.46236	6.4429	17.1824	33.154	26.9798	9.83038
FBgn0036774	mRpS26	83.2434	77.2253	70.8483	27.2718	42.3074	33.0502	35.2987	44.7451	33.7318
FBgn0038037	Cyp9f2	72.5042	52.011	105.553	294.235	531.536	483.514	184.918	150.133	251.791
FBgn0031561	IM33	202.989	17.2935	8.86779	15.1178	22.0407	0.66566	15.2787	188.751	13.3711
FBgn0085192	CG34163	57.1178	117.54	53.8305	29.8973	21.8187	21.3332	20.1232	33.1457	16.9847
FBgn0034638	CG10433	91.108	64.005	73.3413	6.84218	13.4966	11.9844	8.34849	9.59615	16.6009
FBgn0024288	Sox100B	82.843	78.2806	67.0463	4.90315	1.24652	2.65839	5.64304	2.51137	3.10954
FBgn0243516	Vrp1	97.0296	63.0159	67.4817	21.1671	10.2209	10.7095	38.9278	19.4561	23.2088
FBgn0033659	Damm	36.0633	98.3534	91.721	142.062	182.13	305.987	98.9268	100.686	258.678
FBgn0046114	Gclm	54.0207	91.1904	80.2357	240.277	232.681	458.636	252.697	154.997	330.589
FBgn0023143	Uba1	92.6172	64.2677	66.9807	35.9906	33.2143	29.2968	42.0778	37.8655	26.1204
FBgn0041707	7B2	114.6	44.9741	62.8965	3261.39	2794.08	2653.73	2436.15	2253.93	2087
FBgn0001168	hry	60.002	136.774	25.4923	270.56	212.961	119.71	191.7	138.928	58.5907
FBgn0035495	CG14989	54.4572	17.3001	149.5	156.178	834.953	720.848	93.9195	41.2499	143.891
FBgn0032242	CG5355	70.595	86.9099	62.8444	21.6794	26.4717	29.8207	23.5711	20.1609	28.0744
FBgn0040066	wds	78.8025	107.783	33.548	42.9109	16.2529	7.20972	38.8828	27.9841	9.02542
FBgn0038149	GILT1	72.1956	64.4211	80.1069	25.132	5.54725	13.17	14.7238	16.9084	25.2431
FBgn0030679	CG8206	57.9987	94.9721	62.71	187.157	202.723	196.322	151.59	183.651	133.926
FBgn0030007	伪-PheRS	93.0901	83.1831	38.8705	31.6882	38.9064	18.3606	30.558	25.4988	15.1327
FBgn0033810	CG4646	48.3579	75.7805	90.7036	8.57241	12.208	20.8122	9.26618	7.93708	20.563
FBgn0038536	CG7655	50.2719	77.7352	86.5891	11.9016	16.8095	23.6779	12.4015	35.4739	32.3255
FBgn0001258	Ldh	45.0149	140.28	28.996	502.556	446.657	229.21	309.29	614.508	124.826
FBgn0032229	ClpP	66.8349	86.5278	60.5048	29.382	37.4432	36.6492	32.9597	29.433	34.01
FBgn0030396	CG2556	43.7587	103.703	65.0471	245.651	289.604	300.358	215.107	214.832	270.748
FBgn0032048	Dh31	106.01	55.2252	51.147	9319.91	13310.5	17740.7	18304.1	15811.2	12911.6
FBgn0029079	icln	58.1944	46.1871	107.219	23.1262	24.0528	32.8148	26.3717	35.2182	36.5856
FBgn0039304	Kdsr	71.3953	49.6777	90.1762	163.644	290.562	241.48	187.867	139.218	192.208
FBgn0033905	CG18324	67.7444	48.3174	94.8515	19.798	35.3223	33.2885	33.0937	35.6216	52.2329
FBgn0028670	Vha100-2	81.2274	83.4718	45.7684	18.437	20.1668	7.94536	21.6802	14.7602	7.06195
FBgn0031247	CG11562	59.3737	86.6559	63.8978	28.4705	21.3532	22.2305	24.7965	48.8215	31.6103
FBgn0260049	flr	64.8736	53.9282	91.0163	46.9933	21.4334	33.6955	65.6968	66.7181	32.3688
FBgn0004465	Su(P)	58.1356	76.9251	74.6065	11.5093	21.3787	39.2855	31.2472	38.8557	44.7483
FBgn0039132	AP-1蟽	68.2429	63.0179	76.4943	131.029	135.767	223.129	127.867	140.409	163.334
FBgn0030318	rho-4	72.2032	87.1825	47.9218	24.5418	30.1816	20.1147	25.0202	29.816	24.3118
FBgn0051248	CG31248	36.146	21.4854	149.495	6.56666	6.82168	2.82089	4.29892	9.00941	17.9062
FBgn0026261	bonsai	54.2425	32.7971	119.248	16.945	26.7946	41.5958	18.3825	14.9799	39.7086
FBgn0032849	mRpS18B	61.4989	60.9286	82.2957	21.3668	21.693	25.7527	21.5121	19.7904	23.2888
FBgn0038292	CG3987	53.1352	49.6628	101.851	231.32	417.998	460.732	120.584	134.885	241.222
FBgn0036975	CG5618	87.4821	43.046	74.0494	42.8545	18.7783	24.7677	34.2479	17.1497	31.2045
FBgn0027090	GlnRS	58.2099	77.1141	67.5237	11.9095	19.8331	22.2981	15.5368	25.7695	21.1386
FBgn0261565	Lmpt	87.7459	60.3168	53.535	32.6277	14.5965	15.0848	36.1223	27.3244	26.3319
FBgn0027054	CSN4	58.1552	111.014	32.0359	16.2418	20.0026	10.8081	20.5905	15.6073	8.0431
FBgn0036035	CG18178	58.9586	68.8508	72.2921	23.3113	21.6638	23.9213	21.8548	25.6453	27.965
FBgn0035415	CG14966	45.2995	123.489	30.5922	30.2229	23.3483	10.9887	26.4247	33.7619	12.7269
FBgn0037057	CG10512	39.7188	48.5808	110.763	4.02906	8.96254	16.3027	4.21425	7.48617	22.6861
FBgn0027087	HisRS	64.7075	77.2701	56.84	23.7298	19.2743	22.9954	24.1519	28.9497	20.308
FBgn0035976	PGRP-LC	60.1408	44.004	94.4553	9.55616	8.71386	9.85295	15.5574	14.8683	13.9555
FBgn0036702	Afg3l2	77.9057	62.2957	58.1837	28.3203	24.8246	23.472	33.4488	24.9681	16.7236
FBgn0026252	msk	66.4869	66.7234	64.3049	22.5474	17.5366	23.8459	28.7083	33.1909	22.0858
FBgn0037843	CG4511	47.6246	48.357	100.851	23.5833	14.3804	28.3509	17.1327	21.6015	19.6844
FBgn0038878	CG3301	74.1016	86.3142	35.5542	2.95503	3.12305	1.01806	2.48642	2.46428	3.64366
FBgn0003996	w	65.9216	111.348	17.6564	267.649	101.455	73.3401	280.484	98.3899	37.5399
FBgn0039537	Hsdl2	45.712	81.2214	67.9521	24.4553	33.771	33.9687	16.5975	30.2284	27.1992
FBgn0033988	pcs	65.38	93.8558	35.3663	23.5706	9.60148	9.08615	21.7137	18.9797	11.9725
FBgn0032633	Lrch	97.0551	60.979	36.0173	16.7943	8.58636	12.8305	17.9305	11.6263	11.5081
FBgn0033122	CG17002	53.8705	83.8608	56.0763	9.51095	5.55624	5.1366	19.4811	9.84595	7.64212
FBgn0265274	Inx3	70.3423	78.6581	44.4525	2.7191	0.466992	0.422053	8.1782	7.44209	6.02155
FBgn0039213	atl	58.8831	79.6643	54.599	37.0809	25.1454	25.5099	46.7758	37.3339	21.7506
FBgn0036106	CG6409	186.561	2.02936	4.53601	8.61151	11.2665	12.4277	4.12475	14.8797	1.27495
FBgn0033541	CG12934	159.805	16.0301	16.4689	628.108	61.7202	35.6825	943.087	593.383	2581.26
FBgn0030703	MSBP	51.5697	53.3372	86.7937	212.389	159.826	249.11	136.644	155.704	182.082
FBgn0023441	fus	74.4785	76.6024	40.0356	7.44858	8.25861	8.90553	8.21934	10.3068	11.1939
FBgn0085415	CG34386	56.333	20.0893	114.028	2503.3	2820.65	2778.36	1311.87	2358.13	1301.45
FBgn0035121	Tudor-SN	78.8911	41.2042	68.9901	16.0217	27.5234	19.6508	19.4753	15.4104	20.7343
FBgn0263102	psq	62.402	102.401	23.97	47.8925	16.7748	17.3406	26.0475	31.883	14.587
FBgn0001104	G伪i	67.6741	53.7242	66.286	7.58853	2.12752	3.34225	6.75651	6.53502	5.33369
FBgn0030788	Sap30	56.1526	92.9375	37.8059	37.2756	18.7301	17.0539	59.1078	40.3169	18.5788
FBgn0028427	Ilk	52.8217	45.0109	88.8334	18.5848	34.2593	31.9093	21.4918	27.0266	38.0457
FBgn0004456	mew	64.4899	87.884	34.2349	35.2024	17.2695	11.5374	24.8016	19.5676	11.9481
FBgn0031011	CG8034	68.2529	75.574	41.5776	17.821	4.09686	1.04347	25.7777	17.3035	9.77745
FBgn0052279	Drsl2	31.6962	135.713	17.8241	7.67196	9.33537	4.65612	8.45233	5.30251	7.0662
FBgn0031529	CG9662	45.5419	67.6522	71.9036	21.8854	28.1326	39.7786	25.3152	25.4396	30.4433
FBgn0036188	Polr3H	40.168	81.4054	63.139	15.4907	21.2295	19.6636	14.7611	19.1335	25.6231
FBgn0034181	CG8963	71.3798	87.0501	26.2376	33.8011	28.1091	15.485	26.4849	40.5777	14.2557
FBgn0038966	pinta	58.1764	76.9617	49.4953	31.4447	38.8722	20.7055	26.3386	28.9402	29.302
FBgn0041188	Atx2	65.7808	90.5183	28.0136	45.0155	27.8881	13.9266	38.1322	36.724	16.8732
FBgn0259481	Mob2	71.7247	66.3893	46.1926	252.912	205.791	156.357	242.967	155.373	146.389
FBgn0261836	Msp300	53.1167	87.4917	43.6897	21.7513	4.5492	5.03338	15.6843	14.248	8.88254
FBgn0039467	CG14253	67.6615	48.8046	67.0552	9.24898	4.20719	3.7463	10.3836	7.87306	12.7042
FBgn0035043	CG4781	53.9724	60.8581	67.9715	261.85	345.576	320.508	203.71	276.922	232.919
FBgn0010379	Akt	80.399	61.3786	40.0212	43.5321	17.3262	10.6379	34.8276	26.9524	13.5628
FBgn0038321	Nagk	67.2328	47.1178	66.0199	142.825	105.03	123.023	120.763	116.694	119.7
FBgn0038948	JMJD6	70.6964	75.2748	33.4092	12.7541	12.4599	7.00361	15.1053	21.1901	8.62474
FBgn0030114	CG17754	57.226	84.1112	37.113	29.4966	19.5178	14.1993	28.0402	21.0098	14.8356
FBgn0020545	kraken	47.5571	84.3886	46.1307	191.137	248.573	241.871	122.499	97.3681	155.357
FBgn0033437	CG12926	42.5603	56.6553	77.3361	219.997	355.47	362.738	207.651	227.237	289.254
FBgn0025631	moody	56.8052	52.1615	67.1273	5.5666	3.18259	3.24319	8.27164	6.25199	6.25667
FBgn0287768	esg	63.8878	43.9493	68.1381	30.3264	17.8232	21.469	29.0786	17.6986	18.5026
FBgn0037354	CG12171	35.8906	126.734	12.9328	29.7659	24.7841	15.464	37.2355	78.8517	18.8001
FBgn0037566	mRpL1	47.3822	50.8056	76.6303	10.5994	11.4982	19.9052	13.5718	19.2338	11.5548
FBgn0063649	CG6006	64.0119	81.4438	29.3179	1.57623	0.558653	0.506809	2.63984	3.80835	3.62446
FBgn0043470	位Try	48.403	107.341	18.7205	56.1366	7.50885	8.42311	3.51014	2.85287	5.41321
FBgn0034480	CG16898	45.7469	60.4761	68.1747	20.6905	7.01347	4.43269	3.0251	31.2701	15.1576
FBgn0050159	CG30159	43.6955	53.2028	77.1883	7.60182	9.99849	12.9092	6.37165	14.2747	6.21626
FBgn0032160	CG4598	48.2841	70.9199	54.0143	17.8591	29.3774	22.1088	19.4759	18.6091	15.3208
FBgn0035878	CG7182	65.3134	43.0373	64.5869	18.1964	19.129	22.568	25.9497	19.6662	24.9373
FBgn0033225	TTLL12	62.1675	55.7977	54.7794	12.2762	27.7223	16.4546	17.6678	16.1001	23.3603
FBgn0003074	Pgi	54.0165	65.9377	52.3141	26.8865	20.9357	34.9959	39.954	22.3479	34.4982
FBgn0037537	CG2767	62.7021	37.7462	71.6745	21.5687	20.9818	26.8415	25.6736	24.7508	33.7581
FBgn0037051	CG10565	63.4781	70.1434	38.3583	25.0066	23.6693	12.6521	23.8733	25.4386	10.6458
FBgn0001139	gro	65.605	79.9819	26.3431	41.7554	23.6599	18.0355	36.9755	34.4067	16.715
FBgn0033313	Cirl	66.522	50.0419	55.232	22.6269	28.3034	21.3385	35.4861	29.5592	28.4177
FBgn0034958	CG3907	64.761	37.3667	69.2119	145.781	133.021	154.075	119.105	138.767	122.738
FBgn0039555	mRpS22	44.2939	81.6965	45.1476	23.4523	21.9858	23.0059	15.7255	36.7709	18.9815
FBgn0032161	CG4594	41.4564	61.1972	68.3625	6.96569	14.5924	11.5941	5.47696	7.80708	6.49775
FBgn0034671	CG13494	86.1882	42.3641	41.9958	2.08489	0.685301	0.52284	4.75053	1.83398	3.12709
FBgn0004647	N	91.4408	46.5779	31.9099	6.496	1.39905	1.11767	6.36768	10.5973	5.56348
FBgn0024277	trio	67.6577	57.3155	44.5431	14.4988	13.9298	11.7724	18.6019	10.8926	18.4102
FBgn0020224	Cbl	80.463	50.0429	38.0191	26.601	19.2624	8.19137	15.5778	12.1774	7.69513
FBgn0027569	cert	49.8361	47.617	69.7069	32.4952	24.9422	25.3938	36.5271	31.6359	31.9997
FBgn0033117	CG3358	56.5681	41.4574	68.4821	16.5772	21.2053	21.4908	22.3934	9.09648	23.1539
FBgn0287720	Pen	76.9236	41.0227	48.541	5.01712	1.78787	1.32035	7.31235	10.9807	5.72841
FBgn0067905	Dso2	21.4647	115.955	28.394	539.529	325.128	361.431	118.056	878.381	134.934
FBgn0261618	larp	65.9203	75.7385	24.1003	29.0021	20.9981	8.56243	39.5426	39.3962	14.7293
FBgn0034879	Rrp4	44.9204	50.6166	69.9126	8.40532	14.4433	13.7799	9.75883	14.8398	17.4226
FBgn0025864	Crag	48.5225	74.0376	42.6919	7.43084	3.62821	3.518	5.46897	4.38961	3.67183
FBgn0250848	26-29-p	46.8341	76.2217	42.0548	20.2985	25.9968	13.6843	23.2741	33.0716	12.7593
FBgn0033446	CG1648	52.9124	70.4731	41.1275	18.7465	4.29036	2.75365	22.6603	50.4644	9.75592
FBgn0086347	Myo31DF	56.9493	33.0018	74.1977	17.9088	7.77515	17.5815	19.3736	18.2577	21.862
FBgn0020622	Pi3K21B	77.4298	65.1891	20.5926	39.0573	28.9666	10.1157	42.9465	18.058	14.3986
FBgn0037892	mRpL40	42.9389	62.245	57.3049	20.9674	20.18	30.4175	24.44	29.5047	27.0844
FBgn0016672	Ipp	38.4405	44.29	79.5174	64.3532	102.872	159.313	76.4943	61.5357	111.79
FBgn0042092	Polr1F	42.8986	87.0664	32.254	32.3324	13.1113	14.9799	13.9563	22.3467	14.1137
FBgn0020304	drongo	57.7769	37.5055	66.6112	38.4844	16.9988	24.3181	101.16	33.6169	57.9396
FBgn0032642	Lamtor3	38.7145	65.3168	57.6893	93.2784	106.399	133.993	105.052	215.546	169.955
FBgn0040383	CG5254	54.8987	64.2326	42.3895	6.74031	6.89614	3.42615	4.90641	12.3376	2.82452
FBgn0033266	Socs44A	44.7483	54.8771	61.6286	15.81	19.7167	25.2448	17.9449	18.0891	23.9057
FBgn0263106	DnaJ-1	81.521	45.9301	33.7965	500.733	246.412	194.333	755.396	117.327	182.567
FBgn0032451	spict	55.7378	57.9291	47.2424	117.144	136.714	108.784	112.939	89.086	87.6808
FBgn0002022	Catsup	45.883	46.2944	67.9125	16.1358	15.628	19.5361	11.2302	13.3863	13.3591
FBgn0039404	CG14543	33.9476	60.0475	65.9489	20.3045	16.5335	30.899	23.5831	27.7192	19.6563
FBgn0038071	Dtg	51.3717	20.6412	87.8501	4.24606	2.54351	2.88833	9.77359	4.91443	12.1095
FBgn0039777	Jon99Fii	74.3348	77.0993	8.12318	22.8043	4.22962	6.93383	0.481443	14.2744	0
FBgn0015805	HDAC1	54.2349	41.8546	63.3838	13.9273	16.3766	19.4537	13.4179	16.5055	17.7423
FBgn0010770	ppan	52.503	27.2931	79.6152	15.1801	14.7094	21.1325	11.1034	22.4533	18.62
FBgn0039766	CG15536	32.6891	62.1522	64.29	16.2537	21.6565	39.7403	12.471	17.6532	34.5376
FBgn0039778	Jon99Fi	53.6625	83.0649	21.2507	11.7403	4.17919	16.7021	1.39504	19.7474	0.0648813
FBgn0036853	mRpL21	27.5508	68.4129	61.7783	16.0214	17.1499	26.9128	14.9705	20.7867	22.8766
FBgn0041789	Pax	54.0389	66.2625	37.3852	14.5748	3.65408	10.8706	15.7166	9.85633	10.7355
FBgn0261808	cu	46.3872	76.3956	34.606	172.44	217.938	269.731	141.088	136.048	142.576
FBgn0261508	CG42656	130.036	14.9317	11.4385	3.78961	0.570918	4.37901	0	9.60375	3.04101
FBgn0039732	CG15525	39.5314	91.6485	24.9008	21.2845	21.038	24.6341	27.3417	42.1791	18.7972
FBgn0033065	Cyp6w1	62.588	76.2862	17.0104	0.482202	1.21076	0.297019	0.383681	1.3331	0.100554
FBgn0040071	tara	71.6708	64.0346	19.8403	41.7057	22.2372	11.0993	18.4985	21.1744	7.93296
FBgn0002543	robo2	69.715	45.3034	39.9988	5.26825	1.69255	2.00154	10.5908	7.91407	7.34476
FBgn0035102	CG7049	36.6459	41.0474	76.9678	25.5761	21.505	30.052	9.66321	11.5934	13.0515
FBgn0015338	CG5861	60.2637	28.5618	65.2285	16.2655	21.5696	14.9535	15.7454	13.2063	14.5406
FBgn0050287	CG30287	56.5201	53.9745	41.5594	0.915083	1.14884	0.647102	23.7548	28.8122	53.4665
FBgn0033918	CG8531	47.2962	40.792	63.3833	15.3342	21.055	21.9657	12.5327	12.8735	18.0987
FBgn0036713	Mip	105.911	13.8663	31.5956	799.909	308.778	156.32	113.382	109.152	113.676
FBgn0051313	CG31313	41.241	51.0495	58.3429	10.7561	7.69709	17.2649	9.30731	6.56679	14.403
FBgn0030196	Psf3	47.8931	49.3398	53.1981	115.237	227.048	228.497	148.63	177.428	219.109
FBgn0014092	CG4278	33.3282	59.6998	55.7836	9.46896	16.2105	17.4754	10.1056	13.6108	14.462
FBgn0036953	CG17145	36.5439	12.2835	99.9481	2.57839	5.01092	2.78408	0.846279	0.83163	2.22879
FBgn0034736	gas	41.0918	43.6032	63.7133	138.24	127.366	147.463	153.303	134.035	115.732
FBgn0038738	CG4572	48.3591	39.114	60.5988	19.4254	21.0989	14.0428	10.7693	9.03777	8.82638
FBgn0051673	CG31673	46.1159	53.3648	48.5668	9.36686	12.8463	9.48093	7.58961	7.08786	5.98038
FBgn0013469	klu	54.6298	68.258	25.0685	10.2753	5.11312	3.31806	8.99348	6.09751	3.30883
FBgn0015714	Cyp6a17	29.47	35.3167	82.6984	8.92705	8.89171	10.5427	3.86826	4.04782	6.36654
FBgn0263832	Rcd5	59.7862	51.9317	35.2724	24.9528	23.368	18.5071	20.2166	22.7626	17.6191
FBgn0024361	Tsp2A	32.0706	73.3024	40.9203	255.773	459.717	489.684	244.883	342.817	253.754
FBgn0035675	CG6610	38.3336	69.9994	37.9403	26.1366	20.6268	19.7914	16.7372	40.7144	22.1466
FBgn0030484	GstT4	11.8907	128.833	4.95658	28.4285	22.6762	15.0163	23.7814	63.8576	18.5582
FBgn0034523	Nnf1a	43.8865	48.5162	53.055	8.68837	11.4298	22.2822	6.11078	7.82795	12.4759
FBgn0004635	rho	55.7429	55.3009	33.8293	25.9253	13.9846	7.81993	45.5446	29.4389	28.5611
FBgn0026085	dgt4	47.731	40.23	56.1584	22.0794	12.3559	16.7174	21.797	12.4289	21.3502
FBgn0037024	tzn	40.2128	66.2112	37.4004	148.717	284.229	241.475	112.15	113.959	96.7403
FBgn0000547	ed	55.2051	77.9739	10.6048	7.61172	4.48858	1.79666	15.5668	21.5427	4.16378
FBgn0039889	Arl4	39.0172	37.2364	67.322	95.6147	66.2796	130.019	76.8791	66.4276	95.408
FBgn0010391	SrpR伪	51.9853	44.2321	46.5544	17.8503	17.9404	21.5859	17.4014	18.7877	21.7959
FBgn0267849	Syx7	50.8926	44.6848	46.8097	124.749	91.6355	96.7875	107.588	85.1959	65.6507
FBgn0033085	CG15908	31.9457	63.339	47.0494	14.0447	16.2336	29.1744	10.5112	18.9312	19.9684
FBgn0035667	Jon65Ai	43.8815	95.3349	3.10922	5.1413	3.08021	7.77006	0.321085	14.4616	0.149249
FBgn0031030	Tao	60.9862	53.109	28.1109	19.6238	11.6898	13.0725	17.8017	24.119	14.8996
FBgn0039674	CG1907	35.2051	59.4387	47.5116	190.598	215.155	320.303	174.66	167.854	170.687
FBgn0037330	mRpL44	41.9287	36.7352	62.6767	12.5497	15.3736	23.575	14.6214	15.2377	17.804
FBgn0027094	AlaRS	35.7246	31.0536	74.5022	10.2875	11.4954	14.788	11.8696	10.7547	17.7563
FBgn0038658	CG14292	14.5035	104.836	21.5618	259.583	959.138	766.364	690.923	1199.42	632.193
FBgn0262007	Srg2	43.0988	80.4106	17.214	119.972	111.316	154.62	82.9049	83.0739	68.2605
FBgn0032597	Nubp1	36.3374	71.6177	32.6659	14.8707	22.9208	21.2595	21.9296	26.1735	18.9367
FBgn0042206	GstD10	25.7151	85.4764	29.3815	140.015	82.7568	66.4877	115.718	70.6603	50.2838
FBgn0052667	ssp7	79.6095	44.5986	16.1161	18.6991	26.5905	21.1891	423.767	289.37	232.786
FBgn0260962	pic	41.7259	69.9217	28.3104	10.3885	10.1401	7.86605	15.1832	23.2026	7.81177
FBgn0032614	CG13284	39.7599	78.6578	21.5319	116.482	98.8721	65.9252	83.4417	72.8254	36.2882
FBgn0034194	CG15611	46.1408	44.9085	48.6536	7.99438	6.69219	5.45818	10.2752	15.1669	9.04583
FBgn0030991	CG7453	56.0637	24.2289	59.2852	13.1757	15.7469	11.9237	11.9187	8.88197	10.5962
FBgn0028552	纬Snap1	39.895	45.5208	53.2614	133.195	159.802	172.969	104.183	92.5279	127.874
FBgn0028950	CG15255	20.1163	79.2518	39.163	37.7634	9.10969	7.72098	5.25375	2.08162	1.42401
FBgn0063923	Kaz1-ORFB	26.1498	62.5475	49.4664	0.292955	0.109781	0.35407	14.8735	19.6214	17.3795
FBgn0033113	Spn42Dc	19.4059	21.0605	97.1565	5.82027	8.92469	14.8394	5.96747	5.76422	18.3543
FBgn0051469	Argp	20.3043	85.7764	31.2718	45.7117	66.8316	167.988	80.2873	101.723	180.188
FBgn0026015	Top3尾	70.0305	54.6223	12.3793	27.1048	19.5151	3.96368	22.0833	15.6943	4.54296
FBgn0038662	Mpc1	29.8857	43.2217	63.8765	71.4172	162.062	203.758	75.2242	107.381	122.867
FBgn0260858	Ykt6	54.9491	36.5425	44.929	134.148	108.546	93.4147	197.694	164.307	110.421
FBgn0037561	CG9630	46.1619	32.9208	57.2768	11.319	15.4065	12.7723	8.52822	7.06804	10.9262
FBgn0033138	Tsp42Eq	37.1807	36.4418	62.6091	256.664	317.589	422.17	272.188	266.546	521.912
FBgn0038723	CG6195	40.678	46.3117	48.9175	14.4103	19.1752	29.0238	16.9791	20.985	22.0448
FBgn0262728	Pal2	66.7171	16.7515	52.373	1655.21	1788.54	1552.19	1315.05	1608.64	1407.12
FBgn0034430	mip40	48.1649	45.5415	41.5969	21.4886	15.2617	15.96	22.2123	15.5002	16.3321
FBgn0035626	lin-28	32.348	48.7142	53.2124	17.1006	13.5619	10.9898	5.48761	7.5821	6.90672
FBgn0033241	CG2915	34.9046	47.5784	50.466	12.6347	28.2565	21.4878	16.4286	15.6206	14.749
FBgn0030686	mRpL3	31.1206	59.1521	41.6803	18.423	21.2526	20.6787	16.7572	25.723	16.0446
FBgn0031022	CG12204	32.5769	37.843	60.408	13.4477	13.1873	22.9384	10.9949	17.0785	28.7976
FBgn0037207	Mes2	54.5906	27.8168	48.1272	10.125	2.5805	2.72357	10.1196	5.66216	9.02235
FBgn0004431	LysX	14.2905	84.1749	31.7997	15.113	4.32917	10.0325	28.1998	45.3124	31.25
FBgn0040349	CG3699	12.3068	113.354	4.21821	9.85507	27.3295	4.60909	33.4354	46.9228	8.50428
FBgn0036833	CG3819	19.7855	15.8103	94.0341	6.8479	7.906	22.6157	27.0685	61.7628	50.7674
FBgn0038682	CG5835	46.5245	24.8333	58.2196	122.982	61.74	110.729	105.991	111.023	101.789
FBgn0031306	CG4577	76.0545	16.9587	36.3682	880.951	1205.48	1070.39	1495.25	1641.26	1383.46
FBgn0263916	Ent2	42.9689	43.5898	42.6028	9.83618	18.811	8.55498	12.6615	14.6641	11.702
FBgn0003231	ref(2)P	39.0287	37.7057	52.2166	233.505	214.284	451.274	260.385	178.004	312.194
FBgn0051104	CG31104	22.2549	65.0514	41.4932	7.3161	1.96054	0.717556	1.68071	2.55065	0.607313
FBgn0033317	CG8635	38.4498	41.7673	48.0662	15.4037	22.4826	20.2452	16.7538	17.4768	18.2011
FBgn0031968	CG7231	36.948	40.7678	49.6471	104.839	174.195	193.958	117.375	139.796	169.938
FBgn0023214	edl	51.6881	50.5955	24.602	21.014	4.48722	9.94164	15.4301	11.9559	8.03805
FBgn0051901	Mur29B	36.0376	25.8786	64.4367	852.886	852.068	1573.72	560.444	573.905	665.878
FBgn0031657	Polr1C	38.4123	51.2234	36.5526	18.8192	20.8526	18.0177	16.7217	12.0112	15.4193
FBgn0265998	Doa	59.478	36.4586	29.9185	19.8636	20.5182	11.2182	23.7915	17.7844	12.7388
FBgn0032191	Snx17	34.3283	52.5049	38.8998	10.092	7.16018	13.857	12.4768	14.1871	13.933
FBgn0037150	CG7133	38.3061	58.6933	28.637	13.1671	8.23775	10.3719	13.5326	14.367	11.3995
FBgn0015777	nrv2	62.2587	26.7203	36.623	16.6807	3.46439	4.80639	19.6489	10.3549	14.0765
FBgn0037551	Arl8	40.3952	51.0762	33.9118	13.9861	16.5436	13.0279	12.1283	14.0467	8.69824
FBgn0036920	CG8004	37.9033	26.822	60.4109	12.3315	19.6746	28.4563	18.0207	15.1463	30.789
FBgn0033741	CG8545	34.1201	24.8018	66.0937	7.35249	4.21001	9.17171	5.5671	5.73125	8.20395
FBgn0035608	blanks	28.3031	79.8957	16.8084	0.932061	0.129617	0.0993022	22.7836	31.6153	23.0173
FBgn0030968	CG7322	26.0083	53.456	45.2896	5.61286	12.286	11.2341	3.54659	7.60658	4.19148
FBgn0030056	CAH3	56.3508	30.827	37.5288	71.6886	87.4277	95.1624	57.7571	41.3001	57.8798
FBgn0033631	Sod3	44.6008	42.0462	37.982	13.9742	9.2261	1.26156	3.94613	4.12584	1.81027
FBgn0034142	CG8306	35.405	27.0974	62.0488	2.49959	6.31311	6.93257	3.65238	5.15739	8.97378
FBgn0036557	mRpS31	36.5976	29.6976	57.841	10.5327	16.895	15.4901	12.688	10.9289	15.6313
FBgn0014141	cher	43.221	44.0226	36.8244	3.53765	2.7943	3.27978	8.11579	7.92953	6.43423
FBgn0027945	ppl	40.6872	34.0604	49.1863	15.738	21.9855	17.0186	18.0285	14.6046	12.1622
FBgn0040777	CG14767	29.4339	25.2659	68.9993	12.549	18.9894	27.235	16.1744	24.9495	23.5261
FBgn0052062	Rbfox1	50.4957	60.918	11.5295	5.07695	1.42349	0.407303	11.171	7.88723	2.5004
FBgn0263234	Phae1	7.76763	103.905	11.1414	24.173	11.8857	4.09368	3.01194	13.4026	5.00693
FBgn0010292	bys	36.4223	48.9124	37.1058	9.48028	7.61136	11.4556	9.32959	9.27909	6.1875
FBgn0037724	Fst	22.1667	70.7275	29.1787	219.145	260.025	306.384	232.083	310.969	467.59
FBgn0036742	CG7497	40.5391	45.1409	36.3407	2.83966	2.34556	3.73259	3.11165	6.42936	4.84016
FBgn0029827	CG6048	15.9024	58.6608	47.1497	32.0807	16.526	7.37774	16.2883	16.9872	3.39493
FBgn0028988	Spn42Dd	32.4579	39.6886	49.1032	4.93913	9.68753	12.9482	6.49179	8.80616	12.2531
FBgn0015623	Cpr	26.7465	19.3226	74.888	126.284	295.191	575.875	118.669	126.129	235.77
FBgn0030365	Tango4	37.5312	53.4668	29.6776	10.0798	16.2841	10.9231	14.6381	8.26366	11.857
FBgn0031609	CG15443	34.1032	69.2446	16.4881	13.1754	13.227	13.3126	20.0816	29.3346	15.6519
FBgn0041182	Tep2	38.5963	54.2933	26.8991	2.16001	1.78522	1.27802	4.00807	10.6512	5.38581
FBgn0037817	Cyp12e1	28.6092	29.3719	61.7462	0.484248	0.948397	1.84931	0.529799	1.00407	2.0196
FBgn0031020	Naa15-16	54.3162	34.6035	30.6146	15.881	18.015	7.38575	13.8413	11.2221	7.18803
FBgn0025373	Fpps	36.9453	47.7827	34.3147	14.7609	16.7221	8.79721	11.3958	10.7503	6.90075
FBgn0033761	CG8778	24.4879	38.0905	55.4973	11.7599	14.8896	18.6365	13.5878	15.6793	14.4898
FBgn0000635	Fas2	63.0955	29.5742	25.4023	23.0373	16.5794	11.5973	22.846	19.7318	11.3778
FBgn0029113	Uba2	37.1144	41.7867	38.7601	14.0949	15.2953	15.4786	15.1468	20.6703	16.4036
FBgn0035099	CG6845	25.6066	15.3927	76.6399	11.6278	10.3251	22.5126	6.60209	8.16791	20.0441
FBgn0032925	Noc2	32.9381	27.3049	57.2788	8.78576	7.85185	16.5275	9.18381	12.6219	16.2865
FBgn0041156	exex	43.9437	51.2457	22.1405	6.87276	6.81466	3.01501	9.47929	15.9711	4.60969
FBgn0010100	mAcon1	50.2092	26.3729	40.6309	11.0349	14.0404	7.42275	12.9676	20.4164	9.0224
FBgn0261109	mrn	47.7039	24.7909	44.677	18.2253	18.3302	17.398	25.0704	16.0406	36.2639
FBgn0003890	尾Tub97EF	29.1415	40.7955	47.1827	11.7961	16.0173	20.1763	7.46981	21.3969	11.4888
FBgn0031003	CG7889	40.8656	40.5015	35.6958	66.596	99.5907	77.6511	93.0482	94.3294	72.5281
FBgn0033593	Listericin	20.8932	95.3102	0.669857	0.622416	0	0.256442	27.3005	7.31316	3.47269
FBgn0030006	CG17982	34.1838	56.469	26.2195	17.19	15.1942	17.0053	9.25202	12.2569	11.8878
FBgn0037548	CG7900	42.7709	47.8731	25.9537	7.55393	7.40403	8.15058	10.2243	8.46043	11.4901
FBgn0028746	CG18508	27.8106	59.0212	29.7204	141.102	99.2109	111.891	67.3746	105.448	56.7713
FBgn0003741	tra	45.3057	39.0375	31.9323	503.58	550.1	837.828	255.175	214.031	305.724
FBgn0051523	CG31523	31.475	27.9024	56.789	126.128	111.977	166.952	98.1383	116.745	174.651
FBgn0032244	RfC3	30.2618	23.2783	62.6148	10.1748	12.8687	21.7215	7.71234	5.21754	17.6407
FBgn0283681	Tcs3	25.6063	36.1118	54.1936	9.42585	16.7435	27.4126	9.75844	9.17752	20.6133
FBgn0031873	Gas41	37.0033	35.1	43.395	18.5681	13.5988	25.5469	21.3527	18.7349	21.3049
FBgn0086708	stv	43.2639	24.4536	47.598	167.627	68.2771	110.114	214.712	79.6349	102.43
FBgn0000477	DNaseII	40.5616	33.7721	40.858	0.895806	1.18087	1.8402	16.1044	23.6821	23.193
FBgn0013733	shot	45.1333	52.5957	17.1193	17.3655	11.863	6.56243	20.7648	13.6524	7.97656
FBgn0031945	CG7191	26.7119	17.7378	69.8388	1967.08	3555.8	4996.24	2836.42	1971.16	2551.78
FBgn0033235	CG8728	36.9811	43.482	33.7527	15.4552	22.6058	17.9901	18.2435	20.4835	16.2227
FBgn0037007	BNIP3	27.6971	52.258	34.1035	74.635	87.8934	123.436	74.3658	110.736	91.5019
FBgn0046687	Tre1	36.5234	18.1488	58.2877	2.35909	1.18738	3.80451	5.71128	6.52199	10.3476
FBgn0031059	CG14229	35.8728	42.6363	34.2997	99.3908	101.896	77.0254	99.0659	72.9133	73.7594
FBgn0001296	kar	37.1188	31.085	44.546	9.68419	12.517	13.4856	11.198	15.7449	16.6812
FBgn0037822	CG14683	38.1195	31.579	42.6954	12.1418	12.0888	11.4115	8.08589	10.9054	10.3462
FBgn0030915	CG6179	31.7102	67.0343	13.5315	18.5591	14.1926	11.2011	16.0446	13.4613	9.59602
FBgn0033391	CG8026	34.0128	28.1632	49.9986	93.1636	81.1235	146.347	90.0332	69.715	145.005
FBgn0039051	CG17109	22.0001	53.1907	36.7658	123.23	114.626	172.048	110.001	84.4097	113.638
FBgn0033079	Fmo-2	30.5733	38.1794	42.7602	6.50312	12.593	13.8346	14.6714	9.97595	27.4204
FBgn0037853	CG14696	42.0722	24.4476	44.7255	2.28157	1.47312	2.18545	10.4451	12.5253	12.372
FBgn0033507	CG12909	30.3987	27.4449	53.3674	5.8938	5.75036	15.6661	6.44822	7.30649	15.5751
FBgn0033554	Lsm10	33.5784	54.7295	22.4332	16.4685	5.65127	13.741	2.72995	2.95097	3.12021
FBgn0027108	Inx2	45.2751	51.6995	13.6669	21.6846	9.6177	8.76912	17.1313	18.7194	18.0102
FBgn0287767	Cndp2	37.5495	25.19	47.534	106.258	146.791	177.5	85.8669	83.9574	107.647
FBgn0033989	CG7639	35.1287	44.449	30.6891	9.84623	10.9869	11.5985	9.95243	14.6525	9.2712
FBgn0031824	CG9547	35.1837	19.6574	55.1328	3.52262	6.06109	5.32588	6.36183	5.46733	7.51754
FBgn0036462	mRpL39	36.906	27.6572	45.2654	5.81961	10.0393	12.8691	10.1987	12.52	15.1373
FBgn0015316	Try29F	45.3536	42.6095	21.5307	209.588	371.364	351.27	243.013	201.191	273.712
FBgn0015903	apt	47.9899	40.7408	20.7446	17.3278	8.3348	7.06708	10.3393	8.33177	4.20328
FBgn0003141	pr	44.8096	33.5558	30.976	131.989	97.5642	121.404	145.214	95.5998	74.6961
FBgn0037255	Fip1	28.1599	30.5161	49.9001	14.257	9.73548	19.243	9.71032	14.5665	19.6178
FBgn0031896	CG4502	30.3684	51.224	26.7455	18.8066	11.6466	14.3379	21.4827	25.2663	22.2163
FBgn0031322	CG5001	44.7751	40.4014	22.9333	4.59414	2.92387	1.94957	3.65083	2.75405	2.86008
FBgn0287187	mRpS5	24.6372	52.0132	31.1418	13.2474	6.17781	9.72698	6.57452	6.18367	8.54896
FBgn0031711	Elp4	30.1445	40.9901	36.312	13.2	18.2029	17.3875	15.2583	13.5771	13.249
FBgn0001098	Gdh	27.9869	39.9455	39.2286	14.1565	12.9027	13.504	8.14025	11.4669	13.2002
FBgn0011674	insc	42.2631	41.8573	22.96	13.3256	4.13247	19.3034	7.32219	8.26072	19.9346
FBgn0267698	Pak	38.9616	32.8454	35.0153	19.5222	16.0104	16.9865	23.342	21.7388	20.4698
FBgn0000463	Delta	49.4755	40.349	16.9912	8.2606	5.10467	2.25118	6.06344	4.89966	3.8973
FBgn0037653	Iru	34.7958	32.1775	39.243	10.5358	11.2528	13.2944	10.5231	10.5396	10.5451
FBgn0054010	Glyat	33.6181	45.12	27.4682	13.5295	9.85748	6.4836	30.5904	15.2356	28.6841
FBgn0030720	CG8939	41.1246	25.8793	38.6878	13.6936	9.67834	13.4316	12.1156	14.6907	8.85174
FBgn0038326	Hibch	24.6072	20.6415	60.2373	3.9607	6.30647	7.95779	4.27376	5.72559	9.03969
FBgn0051098	CG31098	22.3972	62.2445	20.7488	11.1071	21.4562	12.0969	10.0493	14.5692	8.34759
FBgn0260985	RfC4	40.2811	33.2063	31.8666	11.3933	9.96525	12.1428	13.2069	14.2195	12.8065
FBgn0026718	Agpat2	44.1298	21.5218	39.5306	224.228	158.311	225.53	183.817	87.0689	158.321
FBgn0263005	Chpf	42.9549	42.1608	19.7427	20.3213	4.00115	3.8417	7.02408	7.7179	2.98444
FBgn0050035	Tret1-1	35.1693	32.2924	37.3535	195.133	42.1621	167.268	56.4228	25.8531	48.4608
FBgn0032292	EMC3	33.7632	23.7447	46.8723	53.0315	78.2681	92.5931	48.8509	69.6122	72.9118
FBgn0010246	Myo61F	23.3363	38.9831	41.8537	66.8231	88.0543	92.4513	43.8177	55.6739	58.4561
FBgn0052982	CG32982	44.5597	36.059	23.5473	8.04471	1.59415	1.40443	4.76406	4.73232	3.05245
FBgn0035886	Jon66Ci	44.7683	57.2394	1.65391	0.843582	1.08933	0.366572	0.323626	38.9807	0.0376064
FBgn0036663	CG9674	38.721	36.8448	27.7857	14.2734	10.7237	10.4804	14.0978	11.7131	10.2887
FBgn0032801	CG10165	26.2523	22.6687	54.418	246.367	588.715	615.465	210.632	359.578	357.919
FBgn0041191	Rheb	32.1919	38.2896	32.5025	61.8968	121.046	58.4405	42.6452	53.4244	45.839
FBgn0039453	CG6403	5.00748	97.4248	0.486424	3.47216	4.62066	3.0327	2.07206	1.86651	1.32091
FBgn0288834	RPA2	25.1342	25.9399	51.469	6.06007	10.7274	17.8314	4.61095	6.14305	16.7476
FBgn0053926	Srg3	19.7181	48.9105	32.9583	124.869	79.286	237.495	27.7955	34.5765	123.346
FBgn0003495	spz	42.0217	46.8156	12.6287	2.77405	1.99675	1.18169	10.5754	11.8191	9.15947
FBgn0030451	CG15717	22.9121	32.9373	45.5326	4.33286	4.85944	3.99953	2.44204	1.49734	3.05909
FBgn0037469	Dpck	33.746	40.8611	26.5748	81.1558	81.1166	92.9605	79.8428	52.4869	58.7438
FBgn0063492	GstE8	9.12637	82.9518	8.98704	15.4388	17.6418	10.5831	64.7973	53.4535	56.899
FBgn0033735	Dera	22.4609	47.1318	31.4416	13.1065	14.2808	10.5874	5.90999	5.03622	4.31
FBgn0261260	mgl	42.3303	43.336	15.3078	4.58611	0.774312	0.287009	3.73189	4.77836	1.63566
FBgn0030641	CG6299	26.1854	30.6643	44.0259	116.808	199.484	250.557	104.19	93.4314	201.773
FBgn0036099	CG11811	37.5108	19.9937	42.5301	12.9192	10.1309	16.4502	13.0472	7.86073	11.2764
FBgn0010651	MFS14	20.2556	44.001	35.7193	92.7153	85.1046	97.4448	96.9831	49.3963	52.0345
FBgn0000455	Dip-C	26.8568	37.0697	35.6429	104.459	271.639	211.018	99.8158	99.785	120.664
FBgn0036754	ais	41.0881	44.083	14.3514	12.8747	12.9749	10.6113	11.7395	11.2197	5.6057
FBgn0037012	Rcd2	39.5175	34.5269	24.9665	194.162	63.1968	83.5221	134.82	77.3761	46.0288
FBgn0263995	cpo	44.0152	35.3295	19.646	107.133	60.1872	43.5416	106.907	107.773	59.398
FBgn0026179	siz	41.7901	40.2007	16.8044	19.4028	10.2686	11.5544	22.8035	14.4138	11.0604
FBgn0003870	ttk	35.8418	32.78	30.1311	15.4453	8.7233	8.93124	11.6617	8.19077	9.27931
FBgn0013334	Sap47	42.1201	34.7113	21.7753	113.302	101.137	59.9559	231.192	135.128	83.4201
FBgn0027507	CG1344	33.043	20.2521	45.3007	3.33891	5.51645	5.67966	2.5571	3.23079	3.95944
FBgn0051548	CG31548	28.4658	34.6146	35.4061	10.3942	20.4191	12.5864	8.93586	13.3722	8.16221
FBgn0028425	JhI-21	34.5404	14.8946	48.9844	9.49252	9.75636	11.5531	13.1781	12.3279	17.8474
FBgn0033980	Cyp6a20	37.6039	15.8691	44.6986	3.10645	1.77119	0.715485	3.03741	2.77463	5.02391
FBgn0029778	RhoGAP5A	31.36	53.0922	13.7158	14.9503	14.2076	7.29536	13.9513	17.3592	8.20454
FBgn0038805	TFAM	29.6304	38.4352	30.0951	12.3366	12.1942	10.0716	11.5992	17.9731	10.0926
FBgn0027093	ArgRS	30.3578	17.7121	49.5206	10.0002	9.5575	14.9297	11.8176	9.99876	14.8192
FBgn0035203	Acat2	25.6686	40.5766	31.3351	6.36543	16.0326	11.0628	8.29804	12.9422	9.14086
FBgn0034029	eIF2B纬	31.6918	32.578	32.853	16.6708	13.148	12.4403	11.6183	12.8197	11.1955
FBgn0035154	hiro	10.7299	48.6756	37.4978	8.5534	6.4793	12.2521	10.2447	10.0749	3.25879
FBgn0029771	CG12730	29.7206	27.9086	39.2629	68.4698	57.2561	68.4215	66.6401	89.19	64.3438
FBgn0039818	CG11318	37.1029	35.6903	23.9811	5.52056	1.69935	1.77157	4.62117	4.53743	3.25102
FBgn0028506	CG4455	25.4164	35.0636	35.3501	4.12165	2.9236	4.99757	2.81835	2.37391	4.85192
FBgn0039868	CG11563	21.2584	24.4888	49.687	7.31646	12.9018	21.0616	9.0187	10.4452	13.512
FBgn0015568	伪-Est1	27.4925	41.8616	25.9084	11.7303	16.9975	15.6169	9.32972	12.8186	10.1821
FBgn0034796	CG3700	31.2864	42.1732	21.7409	6.20617	6.4905	6.18296	5.48419	13.2789	7.47206
FBgn0083992	Mkp	23.9024	25.6703	45.167	9.28782	15.4912	17.0855	10.1367	11.2724	18.0105
FBgn0038922	Idh3b	17.1371	26.9173	50.6354	9.61696	4.66995	3.47265	8.28826	4.32815	3.69489
FBgn0259938	cwo	36.3832	34.457	23.849	17.9739	7.05351	7.83185	12.1899	10.8781	7.30182
FBgn0035372	CG12093	25.3391	37.0611	32.2244	10.7469	12.9208	13.6402	15.9706	26.507	24.7689
FBgn0030854	CG8289	24.5199	27.6545	42.0548	9.01695	10.6839	20.6198	12.3036	15.1929	22.6896
FBgn0038473	Ns1	23.2328	25.0285	45.906	8.45413	7.60367	12.6531	6.31901	8.268	9.20601
FBgn0033677	CG8321	29.0045	39.2127	25.5614	84.6308	117.922	128.859	89.1542	99.4434	94.5888
FBgn0037533	CD98hc	35.8701	25.2042	32.6848	72.5903	49.4635	72.1662	75.5122	65.6126	71.4234
FBgn0037960	mthl5	33.3296	16.2207	44.1913	13.2571	3.00574	9.42642	26.9849	13.1242	43.1663
FBgn0032618	CG31743	39.4753	28.0317	25.5041	9.86629	9.91491	11.474	13.5487	11.0036	9.91876
FBgn0031458	aph-1	18.0067	43.3578	31.4587	5.11619	4.15166	6.17445	3.95523	6.83107	6.42341
FBgn0025457	Bub3	25.5968	41.0237	26.1975	13.5097	16.9482	11.9706	10.3821	15.8196	13.5855
FBgn0053319	CR33319	25.6592	52.1515	14.8985	0.39378	1.24581	0.741269	1.56681	2.04122	1.07783
FBgn0261722	fwe	24.6689	27.3143	40.418	61.7969	96.6775	159.09	66.8847	87.7883	117.745
FBgn0034299	CG5757	30.1965	21.9243	39.9892	9.38976	8.69718	9.84273	3.21681	3.76567	2.27936
FBgn0039464	CG6330	19.7863	23.5072	48.7781	11.2528	7.722	18.9731	20.4315	18.4719	25.3632
FBgn0053514	CG33514	9.41003	24.5917	57.947	12.8988	4.78437	8.39244	2.98468	2.72086	7.14203
FBgn0024364	CG11417	32.3622	23.7863	35.708	13.131	9.51096	12.1092	9.83078	10.1599	10.4836
FBgn0261800	LanB1	27.8284	15.7485	48.0914	1.11551	0.654338	0.988382	2.22401	4.2327	3.92567
FBgn0025809	Paf-AH伪	31.6162	37.7993	22.1999	11.0633	8.31435	9.45494	12.6295	10.4817	7.54041
FBgn0004106	Cdk1	31.3229	22.3933	37.613	2.4312	1.96216	2.98085	3.1867	1.08022	6.32077
FBgn0039215	CG6695	45.9084	30.0756	15.1281	16.3388	15.1351	5.89252	17.9149	8.68166	8.3962
FBgn0010548	Aldh-III	34.9543	22.8746	32.6006	88.8435	89.4576	61.6345	74.0561	92.9156	60.7135
FBgn0031836	CG11050	25.6316	32.4049	32.2409	60.6836	57.8742	65.5226	41.4422	28.3648	35.461
FBgn0004425	LysB	25.2364	58.3468	6.37919	1277.28	7.19682	1.07742	123.845	169.595	80.003
FBgn0010417	Taf6	30.1524	38.8487	20.8393	9.37731	11.5992	7.83536	7.76819	11.0009	8.81634
FBgn0035866	Arl5	28.863	36.3234	24.5897	65.5799	78.3585	62.1398	48.2135	58.5167	40.4247
FBgn0040078	pont	30.5375	27.5503	31.6488	9.3607	12.786	14.6605	14.6636	9.27322	13.2093
FBgn0038478	cal1	60.4146	24.943	4.2952	6.54266	2.62689	3.35981	8.82354	6.29907	5.15695
FBgn0040346	CG3704	26.1445	43.5389	19.9617	10.1438	10.8291	11.9234	36.3727	46.6587	34.9329
FBgn0263706	CG43658	38.3215	36.1042	15.1777	5.64867	1.95168	2.34115	8.94202	8.54071	3.8431
FBgn0261862	whd	19.2801	27.7723	42.4526	16.1308	13.5796	12.1705	15.2824	16.4335	19.7443
FBgn0026315	Ugt35A1	27.2511	36.5657	25.6632	10.084	5.37837	2.3452	4.62028	4.09588	3.13994
FBgn0030406	CG1463	43.3114	30.2103	15.853	91.7365	64.8009	51.3642	93.8265	76.0401	38.9474
FBgn0014396	tim	28.4855	27.5692	33.1821	17.8021	13.3159	11.6387	9.92941	9.77286	10.203
FBgn0261461	RhoGAP18B	37.5362	34.333	17.2159	16.2579	9.06736	9.41865	11.7657	11.3259	8.90217
FBgn0038256	CG7530	32.7282	30.3388	25.6187	2.81103	2.14485	3.43197	5.58431	5.1496	7.89578
FBgn0038916	dnd	20.5822	45.3671	22.4415	91.0067	68.2409	49.6213	105.425	126.809	76.8413
FBgn0031004	CG7992	21.414	38.5999	28.1362	53.5825	85.4513	70.2238	58.4382	87.0393	56.2416
FBgn0034031	CG12963	22.8564	34.5874	30.5903	367.494	512.577	395.646	252.014	246.583	225.522
FBgn0038465	Irc	25.7336	39.8526	22.4334	4.64014	3.27977	6.11578	3.93499	6.79992	7.39297
FBgn0030512	Nadsyn	43.0441	22.3645	22.5744	16.0848	10.8989	6.45201	10.8652	7.00961	5.73558
FBgn0015801	Reg-5	37.6525	30.9059	19.2825	0.525787	0.261399	0.320638	1.55316	0.87216	1.13485
FBgn0034639	CG15673	25.9799	29.4743	32.2123	74.4713	45.0817	71.0546	119.122	66.5708	52.3015
FBgn0035977	PGRP-LF	11.7623	22.6144	53.2703	0.400053	0.509761	2.69218	0.529707	2.07682	7.13124
FBgn0031321	Tgt	20.6956	38.1844	28.3837	6.09314	8.49322	11.3949	6.98348	10.1544	11.5232
FBgn0002778	mnd	29.0864	25.2475	32.6935	15.2733	6.39764	8.02448	17.1839	14.9915	20.3655
FBgn0024285	Srp54	32.4151	21.1715	33.1397	13.2791	17.0076	9.35401	14.1089	19.9626	12.7139
FBgn0004838	Hrb27C	37.6759	26.4729	22.4543	24.1459	8.1391	6.90796	14.218	12.8335	7.48118
FBgn0028397	Tob	42.7196	25.2224	18.5916	97.2292	60.1529	28.4605	65.633	56.3317	33.9442
FBgn0039209	REPTOR	27.9848	40.6336	17.8898	20.7502	8.08042	7.44318	16.239	14.7609	9.87304
FBgn0033889	CG6701	27.0945	39.0968	19.9671	4.42906	3.03911	2.1897	4.09307	2.2556	3.27412
FBgn0002914	Myb	27.2774	15.0927	43.6012	13.1094	9.95303	18.1141	13.1881	9.05118	16.7701
FBgn0037137	Nopp140	31.1006	30.3845	24.4255	12.0707	14.8776	14.8038	12.6265	10.0548	12.7541
FBgn0039627	CG11837	19.5419	46.8258	19.453	5.19786	12.6075	7.62709	4.80794	9.63995	5.57564
FBgn0036165	chrb	36.906	36.4453	11.9889	240.997	77.7265	36.0628	94.325	58.0696	25.6711
FBgn0039419	CG12290	25.9977	38.0001	20.8195	5.29251	2.93943	1.83369	7.58953	6.20576	7.26312
FBgn0020912	Ptx1	38.592	26.2495	19.9679	170.032	107.03	91.86	207.76	119.703	72.2708
FBgn0011260	Sema2a	26.514	23.5944	34.6261	1.47252	1.22946	1.01797	4.49055	5.6407	6.27502
FBgn0029714	CG3527	19.7424	47.294	17.3371	4.94507	9.0293	9.3331	6.46277	10.3218	8.33932
FBgn0029999	CG1575	23.839	19.4964	40.5472	8.46504	7.91772	13.1104	8.04097	6.16119	19.921
FBgn0004584	Rrp1	35.5844	25.7316	22.4203	8.48264	9.95945	6.42546	13.7854	11.1848	9.28915
FBgn0032329	Art8	27.0204	23.593	32.8555	6.33837	9.66673	13.0982	6.75864	8.38983	14.5388
FBgn0260456	CG4806	26.1394	20.242	36.5544	10.4878	10.0378	14.5302	9.97715	12.7349	11.2103
FBgn0016797	fz2	29.9893	36.129	16.7028	15.6894	7.63184	9.35613	14.4517	9.26854	12.2268
FBgn0019662	qm	37.3013	19.0334	26.4547	194.26	110.362	125.622	228.505	156.818	133.405
FBgn0010238	Lac	25.0333	43.9586	13.7254	0.970705	0.501395	0.192238	20.3577	26.2613	11.8448
FBgn0032839	AANATL3	10.752	56.227	15.6046	14.3151	10.7831	0.772297	9.8683	13.1919	3.6399
FBgn0031188	CG14613	22.3298	24.964	35.11	8.45307	11.1141	16.2507	9.3129	9.27427	16.7488
FBgn0259916	CG42445	23.4417	35.4727	23.2809	7.72583	8.97885	7.82981	3.14352	3.25932	3.47793
FBgn0033204	CG2065	23.6252	12.9581	45.513	285.237	241.961	401.094	366.598	236.928	268.946
FBgn0033471	CG12134	21.4302	28.5093	32.1386	7.28785	9.50586	10.1675	6.46646	6.80441	10.6143
FBgn0031637	mxt	35.8348	37.5886	8.45224	19.973	13.5374	6.3625	9.66209	6.91827	4.8821
FBgn0042693	wrd	25.3676	38.8077	17.6957	15.9733	14.0422	9.34052	14.3613	18.7822	11.2957
FBgn0002526	LanA	26.5068	28.6692	26.472	1.23687	0.748361	0.542811	1.66672	4.19621	1.90017
FBgn0031747	CG9021	23.9954	17.1999	40.2453	0.543892	0.456519	0.215184	1.18238	2.25548	3.27823
FBgn0027088	GlyRS	26.3635	24.4208	30.1984	5.97733	8.68975	8.67799	9.8521	10.0017	11.2603
FBgn0037999	CG4860	27.8139	27.4567	25.5088	2.82472	1.01553	1.86773	3.67787	4.48145	1.96719
FBgn0259700	CG42354	37.7141	33.7942	8.77931	84.7246	73.8558	35.376	68.4398	51.0427	25.6051
FBgn0033483	egr	30.5192	18.2326	31.5336	1.37133	1.91355	1.43513	3.2978	2.62675	5.05417
FBgn0035515	Sqor	21.6447	31.4263	27.1472	32.9106	70.7057	67.0598	36.6718	42.7238	32.7047
FBgn0011742	Arp2	22.1757	32.8176	25.0043	84.5898	99.6759	108.163	69.2303	77.739	66.1653
FBgn0033188	Drat	28.5024	35.7172	15.7334	68.3411	101.432	59.674	85.3614	71.5725	54.8694
FBgn0020392	Nmt	31.9717	17.3101	30.4482	7.62278	9.96724	10.1014	10.085	8.814	7.70954
FBgn0038395	Jhbp5	34.4246	31.8297	13.3794	7.40367	8.26132	6.94921	9.33866	7.31824	12.6083
FBgn0035360	CG1246	23.945	28.6884	26.8559	66.4788	113.411	84.9412	66.4036	63.8154	59.6617
FBgn0032456	MRP	25.78	30.1294	23.5434	49.2446	63.3419	63.0412	54.3239	40.8767	54.725
FBgn0085484	Pdxk	20.7696	27.9394	30.738	45.2531	68.5721	74.0103	39.4279	36.3191	50.1323
FBgn0003463	sog	32.7211	38.2967	8.41213	20.3899	7.62383	7.20809	15.2099	13.7031	7.90259
FBgn0283461	Drs	7.62165	61.1574	9.91975	0.448127	6.07608	3.18508	1.20342	15.4863	1.10594
FBgn0036298	nst	22.7934	26.6373	29.2052	45.5639	79.9657	76.9127	40.3835	48.1059	46.0323
FBgn0087007	bbg	26.5301	37.2856	14.7407	145.598	133.512	73.2581	111.274	121.822	46.2317
FBgn0035533	Cip4	20.2465	45.3613	12.7348	6.92719	2.86177	3.57045	3.7443	5.17274	2.85808
FBgn0029666	CG10803	38.2838	25.5079	14.2812	12.4422	15.461	5.98952	17.7991	5.75332	8.30612
FBgn0022213	Cse1	28.4142	17.5132	32.1103	7.99833	14.4597	12.6267	8.23699	5.14683	8.07055
FBgn0051431	CG31431	24.2693	19.9779	33.7296	52.3429	54.1159	80.4823	45.6658	38.9687	73.7245
FBgn0025463	Bap60	28.016	36.4046	13.5252	13.4072	14.585	9.22988	13.6294	21.8946	7.0409
FBgn0036887	CG9231	22.7478	24.4732	30.6497	10.2881	11.7239	15.9938	16.4508	7.90071	13.1313
FBgn0026149	BCL7-like	33.18	34.1736	10.3884	14.953	8.89985	6.20269	16.4486	12.773	6.20909
FBgn0032156	CG13124	23.9259	19.1826	34.5154	7.52121	2.14895	4.77054	5.38153	6.2384	8.0383
FBgn0037536	CG2698	22.5966	14.0125	40.9987	5.30479	7.58243	15.2404	8.60823	7.15265	15.3657
FBgn0051076	CG31076	19.5154	35.0299	22.5022	2.69922	4.41056	3.49161	2.97378	3.44415	2.97132
FBgn0003277	Polr2A	24.1951	38.6814	14.1709	10.3262	8.02685	7.99977	13.1009	13.5755	8.5
FBgn0011327	Uch-L5	22.0645	25.2223	29.3019	6.67252	8.83427	12.2612	5.62153	4.66599	6.32949
FBgn0039828	CG1542	21.3603	37.3755	17.475	7.23101	6.86308	5.72853	8.93247	13.5939	6.19332
FBgn0030994	HP1D3csd	39.9015	23.0781	13.0755	10.9878	2.93448	2.27846	12.4063	9.06132	5.96052
FBgn0051522	CG31522	24.6612	21.138	30.1221	49.436	45.7117	61.4957	43.1715	51.3358	52.2863
FBgn0034118	Nup62	19.1445	15.4966	41.2231	5.68283	4.94351	16.8821	5.90743	7.51755	13.1467
FBgn0031449	CG31689	27.0824	18.6961	29.5334	59.6137	46.4524	55.6984	85.0774	52.7978	70.8629
FBgn0039427	CG5447	28.824	23.9872	22.4001	65.042	80.7678	54.4742	48.8055	46.4171	39.01
FBgn0030061	CG1785	24.8859	30.4055	19.5329	6.85384	7.5494	7.43166	8.82041	5.44251	6.08936
FBgn0035400	CG11537	26.4833	25.3022	22.9504	70.0714	58.8243	45.9292	66.5304	44.0913	50.916
FBgn0001189	hfw	19.8358	12.773	42.0125	65.3915	64.8679	114.431	60.657	50.5435	102.728
FBgn0063495	GstE5	14.6212	25.3711	34.5563	311.978	199.255	451.312	211.21	118.229	318.717
FBgn0021995	Rs1	22.8027	18.2964	33.4377	7.8229	7.57638	8.17842	8.2384	6.99708	10.896
FBgn0029131	Debcl	26.8286	20.511	27.0961	1.23316	4.02255	2.57102	4.17547	3.96508	4.94739
FBgn0037215	尾-Man	23.9146	15.4964	35.0088	5.74679	7.05705	7.21851	4.40241	5.87936	8.62654
FBgn0038038	Sccpdh2	16.9257	34.3441	22.9567	11.7131	12.0499	8.19337	4.49355	14.0323	6.76883
FBgn0001230	Hsp68	16.1769	35.9267	21.9973	399.688	128.965	244.702	1065.86	347.051	427.829
FBgn0036449	bmm	25.2467	27.7743	20.9707	92.0318	57.2064	63.6007	65.6913	75.7281	45.4613
FBgn0266518	Dpit47	26.5047	23.4734	23.9899	12.4372	11.8129	10.4786	8.25094	21.0756	12.1013
FBgn0029892	CG3184	17.4447	31.4127	24.9834	3.37899	7.24519	6.26749	3.58742	5.59411	8.9883
FBgn0033448	hebe	16.7253	32.9044	23.9519	73.1116	52.8038	58.4106	45.7975	88.73	37.5776
FBgn0050414	CG30414	15.2023	36.5294	21.8048	2.08865	2.04531	2.94781	0.701119	1.84658	1.19634
FBgn0031484	CG3165	18.7386	37.7123	16.9309	56.0965	65.3624	38.3783	48.5612	41.2773	28.5735
FBgn0027617	CG5808	30.4564	17.0117	25.6508	11.9768	10.7511	11.0898	14.0597	8.16322	14.2005
FBgn0051453	pch2	27.5018	17.6866	27.578	6.09588	10.0561	14.8653	9.71293	9.60609	13.7252
FBgn0000097	aop	28.016	26.1569	18.5138	22.5362	5.46962	3.49304	10.5388	12.5349	6.95323
FBgn0039252	CG11771	23.9634	19.7367	28.7873	7.68168	9.52792	9.95694	7.65173	7.0457	7.47204
FBgn0261625	GLS	35.9637	6.53243	29.795	80.5018	129.951	157.417	94.7174	48.5897	90.0255
FBgn0037016	CG13252	23.4406	33.1608	15.6471	7.98244	9.606	11.5213	7.66828	10.3165	7.51658
FBgn0030270	CG15199	7.39638	15.8048	48.9229	28.2587	26.5146	92.1632	1356.79	647.154	1062.14
FBgn0010877	l(3)05822	28.5378	15.2352	28.3256	55.0828	46.1481	70.5429	59.0461	27.9268	68.0675
FBgn0039326	CG10562	10.8755	34.1312	26.5952	31.9356	55.1981	72.9538	20.8188	31.5092	38.7933
FBgn0037370	CG1236	19.615	26.3114	25.6355	8.61208	12.723	14.3566	11.9966	16.9131	14.7116
FBgn0036764	CG5535	24.2141	22.0392	25.0988	2.19428	3.03487	4.15419	5.02413	7.38869	6.95942
FBgn0052791	DIP-伪	26.9496	31.0464	13.3249	11.6555	2.52205	2.44756	9.46659	10.1241	3.98804
FBgn0036741	anchor	26.3417	27.0178	17.6997	7.12052	7.47115	9.6059	7.22	10.0896	9.11674
FBgn0051198	CG31198	13.9517	11.7355	45.3282	62.3436	49.797	45.3745	25.4171	33.1368	40.0517
FBgn0259959	Sfp26Ac	11.0635	31.2502	28.548	3.63512	0.328586	4.52916	10.4127	1.00497	8.22219
FBgn0033468	CG1418	32.7778	16.4549	21.2777	133.403	113.665	105.077	64.6616	45.0946	46.7811
FBgn0016754	sba	34.5752	29.588	6.11597	9.56967	6.17098	2.35996	9.71288	4.11422	3.13137
FBgn0265182	CG44247	18.1931	39.462	12.6064	13.2944	9.18571	9.53376	10.6109	20.7236	8.24219
FBgn0031630	CG15629	14.9763	16.6133	38.5743	0.310045	0.354002	0.492815	2.65978e-06	0.382023	0.178224
FBgn0013771	Cyp6a9	16.6227	35.919	17.5282	2.15761	2.72435	2.05095	1.96917	3.769	2.24103
FBgn0260936	scny	26.2313	28.9618	14.6343	13.3616	10.19	8.22259	11.8961	15.7756	9.32745
FBgn0042101	CG18744	30.7668	21.3223	17.5965	542.735	998.052	668.579	335.846	494.496	317.896
FBgn0051004	mesh	18.5691	17.0765	33.9172	184.309	265.215	267.403	147.402	164.049	180.314
FBgn0039241	CG11089	17.6116	31.3929	20.5432	2.75743	3.53665	3.62742	4.6364	4.89329	5.14309
FBgn0020257	Ppa	27.777	25.9044	15.8051	8.84914	2.56729	1.56315	3.40383	5.75921	3.03554
FBgn0034948	PPP1R15	26.4497	15.5863	27.2103	47.8806	33.5569	76.3114	54.3474	35.9625	49.602
FBgn0003346	RanGAP	23.5514	14.0977	31.5345	3.84587	6.1405	7.16768	5.37306	6.18566	11.6211
FBgn0036760	CG5567	21.8607	32.7285	14.5486	63.0186	96.0392	81.28	54.6519	36.3286	46.421
FBgn0004391	shtd	24.7737	18.341	25.8726	7.13587	8.84722	10.6534	16.5731	14.9605	20.8466
FBgn0027596	Kank	27.3682	20.5351	20.9498	57.8674	69.5879	62.4392	47.2151	45.2174	46.2569
FBgn0037614	TMEM216	32.4133	23.522	12.6507	56.544	53.6268	47.7765	55.4992	44.5498	50.4988
FBgn0038673	CG14286	21.5833	32.3876	14.4391	7.67185	7.36817	7.53441	4.9053	5.96524	8.63064
FBgn0027526	Ublcp1	17.6052	28.2889	21.9515	6.50479	16.4981	10.7033	9.8644	18.0362	11.0022
FBgn0038582	CG7988	21.8347	15.0691	30.8874	6.28122	10.1316	14.2815	9.83956	7.67478	11.2004
FBgn0003124	polo	22.358	16.5429	28.7412	0.879692	0.440185	0.740798	4.35911	3.53945	5.37977
FBgn0031758	Ucp4B	29.043	26.6089	11.769	6.08815	9.29585	9.35295	6.04591	6.07803	4.59866
FBgn0031050	Arp10	19.3758	24.8922	23.1335	7.53158	7.0368	10.5047	7.1951	7.04272	9.18269
FBgn0030877	Arp8	21.4493	35.8775	9.84864	13.1591	10.5185	9.72252	15.8031	16.8119	11.21
FBgn0029608	CG3091	15.0718	42.0829	9.81587	17.2883	9.13856	1.31159	3.83524	3.94832	3.75902
FBgn0033226	puml	18.1607	29.8723	18.9078	55.2107	57.5379	43.7117	40.2337	54.7732	26.4845
FBgn0035321	CG1275	20.3795	5.31951	41.1028	355.221	509.789	1008.22	483.138	549.819	1265.42
FBgn0060296	pain	24.4066	17.4813	24.8557	1.10245	0.814236	0.760945	6.20995	4.49744	5.39643
FBgn0039642	CG11882	23.134	21.5485	22.003	6.65544	5.66441	10.1704	10.5225	16.727	24.1964
FBgn0025469	slv	21.3368	22.0566	23.2607	10.5202	11.3382	9.96455	12.9074	10.627	13.5214
FBgn0261065	Cpsf73	25.1722	26.3367	14.9688	8.35078	14.0261	9.8022	10.5348	10.1206	8.6305
FBgn0267033	mamo	27.2889	29.0539	10.03	22.5785	5.9583	3.41872	14.1993	6.73793	3.53221
FBgn0038467	Adsl	21.9696	27.1128	17.2827	8.97739	13.7593	9.30707	8.42492	5.87952	9.14328
FBgn0259749	mmy	20.5601	35.3061	10.3783	49.5473	85.3828	37.4943	64.9652	45.11	32.2034
FBgn0000451	ect	18.5317	40.1477	7.52367	0.549375	0.236163	0.109278	0.618615	0.891953	0.624453
FBgn0036816	Indy	17.5591	25.7917	22.8243	6.86268	7.30783	7.06646	7.94108	9.83342	10.6679
FBgn0015781	P5cr	17.7597	22.5151	25.1218	6.01506	12.3196	7.08048	9.30823	12.5137	8.17904
FBgn0051974	CG31974	7.08868	14.7574	43.4976	31.7763	50.447	79.3778	18.3498	29.0291	35.5139
FBgn0033261	udd	15.0673	32.8668	17.0249	9.44248	8.58165	8.15065	10.198	15.0387	9.29402
FBgn0266377	Pde8	25.4318	25.5931	13.6376	87.614	122.472	77.4528	66.9787	54.7828	48.4879
FBgn0052091	CG32091	27.3306	27.1485	10.1639	0.717102	0.224378	0.61216	3.53051	3.86971	3.52315
FBgn0028671	Vha100-1	20.1802	18.8439	25.2781	43.8572	50.3836	64.1745	45.2634	65.1071	47.5035
FBgn0020270	mre11	13.6596	14.9483	35.6626	2.95075	6.26804	8.31089	5.77324	6.17655	14.6023
FBgn0031590	CG3702	29.4567	18.0402	16.7018	67.5389	95.0742	38.2076	76.7135	60.3748	26.802
FBgn0263697	Uba3	22.2291	22.5127	19.3619	6.99695	8.09285	8.00323	5.73284	8.30991	4.84726
FBgn0002973	numb	25.6594	25.0857	13.3515	74.1403	48.335	33.5273	55.7861	36.4807	25.322
FBgn0011703	RnrL	25.3777	17.7657	20.9527	3.14305	6.67653	5.91139	4.41718	3.60608	2.98125
FBgn0014032	Sptr	20.2849	23.454	20.0808	46.0695	50.4445	44.6298	60.7968	46.5283	49.6298
FBgn0029799	CG15772	22.6586	11.7195	29.0854	103.136	78.4701	65.5404	46.8238	49.3211	42.432
FBgn0033244	CG8726	31.0438	15.7862	16.6317	87.1697	55.538	36.0977	93.8632	59.602	29.8007
FBgn0036752	Adgf-A	17.621	16.045	29.4523	10.1775	6.02736	4.10648	2.3417	2.73421	2.54673
FBgn0266581	pit	18.1995	16.7555	28.1144	4.43313	6.13172	6.56066	5.54194	6.26003	9.3173
FBgn0036773	CG13698	31.1012	20.1669	11.7346	4.61567	1.78809	1.84194	3.95008	3.61082	2.0786
FBgn0036320	CG10943	11.2516	32.6896	19.046	273.362	133.67	175.929	115.258	85.3422	97.4855
FBgn0015240	Hr96	16.0105	20.2169	26.5633	28.3507	28.221	69.283	26.8052	22.7403	53.3725
FBgn0035879	GAPcenA	18.6267	29.0048	15.0765	8.28368	5.15609	4.99195	9.0999	11.181	6.34034
FBgn0034488	Hacl	16.3087	27.1228	19.2761	0.425305	1.7643	0.660428	5.7396	6.73149	5.33746
FBgn0043364	cbt	19.7262	17.5953	25.2176	55.6679	52.304	46.1392	32.479	53.5066	40.8028
FBgn0035337	CG15877	14.2714	24.9931	23.1556	7.78399	8.3077	14.3029	6.54806	10.1117	10.9264
FBgn0004569	aos	31.9302	17.223	13.2033	0.370084	0.604722	0.481771	0.891906	1.31828	1.57754
FBgn0031249	CG11911	25.6753	18.4719	18.2048	253.548	17.1642	14.8514	3.57844	2.27945	2.87129
FBgn0030740	CG9917	17.5312	8.63021	35.4584	30.4808	33.8566	76.0958	29.3448	24.5727	68.9745
FBgn0267487	Ptp61F	19.3879	18.9207	22.9151	13.4837	8.0364	7.90957	14.8819	10.8772	10.7975
FBgn0032818	CG10628	19.1859	20.6117	21.422	9.44518	7.19137	8.85508	9.62547	14.6631	9.37962
FBgn0031888	Pvf2	17.3952	11.6111	32.1254	0.780599	1.11411	1.00257	1.91237	1.30619	3.27846
FBgn0036847	CNPYb	21.9161	10.9141	28.0375	55.8273	59.1578	117.604	54.0075	47.1391	95.6402
FBgn0035087	CG2765	19.0894	12.1189	29.5964	95.342	62.4233	97.0145	77.5249	48.9123	68.2577
FBgn0051324	Cipc	12.8006	29.8554	17.8695	8.85242	3.93939	5.95363	5.81109	5.52224	5.19873
FBgn0039085	Ugt303B3	11.9848	14.2281	34.2376	61.5088	93.8263	128.141	55.2805	85.6729	111.437
FBgn0004507	Glyp	18.7294	24.6293	17.0149	55.7436	32.4005	40.1981	71.8076	72.6466	63.2305
FBgn0052579	CG32579	21.6752	12.5589	26.1306	1.39966	1.29681	0.949955	0.939674	1.01575	1.79397
FBgn0032726	CG10621	12.4435	12.4608	35.4341	118.473	193.47	188.327	262.313	208.667	326.233
FBgn0085442	NKAIN	18.9512	13.6828	27.6777	30.1308	55.1405	63.1199	28.7245	26.9973	39.6964
FBgn0001624	dlg1	25.1427	23.4496	11.2906	87.1098	54.6476	48.634	75.9322	78.9773	57.5495
FBgn0004108	Nrt	11.5519	37.7348	10.5622	0.427085	0.433329	0.218798	4.05841	7.3324	3.9545
FBgn0037369	CG2100	14.7534	14.1688	30.7189	3.03048	5.67087	7.57484	6.18691	8.26788	12.0405
FBgn0037696	GstZ1	24.1684	22.4247	12.9815	5.80864	7.09798	3.30324	3.46639	2.67645	2.01495
FBgn0260003	Dys	25.1295	20.2206	14.1603	4.25514	3.22977	2.58064	4.93464	4.38909	3.982
FBgn0037715	CG9399	13.1633	25.0967	21.0018	57.0082	68.3032	115.4	72.9278	73.0861	71.5413
FBgn0011666	msi	28.3089	24.4127	6.51705	17.3515	3.88427	2.29614	12.1439	9.52728	3.23261
FBgn0051216	Naam	21.1688	14.777	23.1734	1.23714	0.580645	2.57241	5.06858	1.71011	5.82073
FBgn0032250	holn1	19.5525	15.5933	23.8966	6.56811	7.00711	13.9817	6.28961	7.02051	16.4942
FBgn0034051	Mlf	19.1778	19.8108	20.013	50.1138	46.6488	50.7131	53.963	51.6791	42.1232
FBgn0039272	CG11836	16.8221	29.5777	12.5379	5.55896	7.296	5.76189	2.84073	5.40522	7.74445
FBgn0285917	sbb	21.6225	24.8945	12.3427	18.4328	5.87466	4.49448	11.3906	10.8396	5.00882
FBgn0011695	EbpIII	12.8756	41.5661	4.41113	0.388752	2.28411	0.911371	2.26193	8.73235	0.96797
FBgn0039558	BCAS2	20.5517	25.4838	12.8079	7.27508	8.24147	9.30967	7.18885	10.1217	6.78746
FBgn0052115	CG32115	17.7679	22.5383	18.4003	8.37828	9.93679	7.02864	10.9728	11.1539	7.91412
FBgn0016926	Pino	20.9605	16.0753	21.6008	57.9663	36.2971	46.5401	52.2535	15.6497	29.2643
FBgn0039154	Npc2f	11.0504	24.4281	22.9746	78.7357	54.4328	7.9429	3.50378	14.6711	6.19463
FBgn0039625	尾4GalNAcTB	15.5633	20.6159	22.176	31.5085	39.2896	55.8473	17.054	15.2395	29.7619
FBgn0030973	CG7332	11.0806	41.4852	5.68858	7.65921	4.82535	2.56397	6.30208	11.0152	3.54714
FBgn0036354	Poc1	16.954	20.6402	20.6473	1.23056	1.62014	2.01689	2.34674	2.14476	2.69442
FBgn0032681	CG10283	20.1229	17.4764	20.592	2.06366	1.84404	2.49343	3.06484	3.94401	4.44916
FBgn0263930	dally	18.2655	26.2271	13.6959	8.02632	5.40435	7.17491	9.65643	20.071	8.62434
FBgn0027903	PolD2	19.5387	25.939	12.6847	2.63212	4.84551	3.16625	2.9308	5.50198	2.99094
FBgn0028540	CG9008	18.0423	11.8183	28.2526	6.34074	4.89327	6.6688	7.01008	5.23512	14.73
FBgn0265605	Ric	20.7883	20.8949	16.3196	77.5946	49.8769	57.5109	60.3615	65.0151	49.4559
FBgn0264302	wrm1	18.8012	27.2286	11.8665	3.78551	3.42181	2.94398	3.98979	3.12277	3.9714
FBgn0035084	CG15861	28.8848	16.4803	12.5005	6.11679	3.68606	1.91424	7.85603	2.02192	2.46483
FBgn0038961	CG13850	19.5098	26.1478	12.0144	4.44891	10.3275	3.53516	6.1412	9.77738	3.50001
FBgn0053346	CG33346	5.20802	29.6053	22.833	8.98378	4.331	5.70902	5.89731	15.316	13.0722
FBgn0011822	Pgcl	16.5738	29.3601	11.6669	8.04406	8.14876	4.09186	8.13172	7.33304	9.23521
FBgn0265413	CG44325	24.3916	22.7315	10.273	296.15	60.2804	48.5791	313.239	442.577	105.789
FBgn0039341	CG5112	14.4296	18.4701	24.3665	3.54442	3.59888	4.06512	3.43355	3.89274	3.69121
FBgn0028491	CG2930	11.9681	32.9221	11.947	52.09	80.3642	69.5106	47.5382	94.1002	87.2716
FBgn0033160	Dhx15	12.4616	18.2417	26.0536	6.70585	6.93607	9.54723	8.58777	8.5895	9.03347
FBgn0010350	Cds	16.5217	10.9036	29.3221	31.1172	74.5736	101.934	52.0642	65.8508	116.57
FBgn0033294	Mal-A4	11.5824	43.4833	1.56167	9.01374	5.54132	1.24946	0.260278	0.50241	0.166773
FBgn0036815	HipHop	21.282	17.1203	18.1582	7.92493	5.29478	4.91294	2.39035	5.59643	5.35578
FBgn0051145	CG31145	25.2704	20.8141	10.4238	69.3645	75.5961	64.2016	52.2038	39.6936	28.4403
FBgn0034963	Not11	14.9856	26.7313	14.7647	6.09266	7.9503	6.04968	8.9173	7.14361	7.65624
FBgn0035763	mrva	16.8067	23.2005	16.3161	29.9382	43.7731	60.9103	32.1532	30.7284	40.9714
FBgn0039301	Nup37	15.8291	24.7302	15.6346	6.59948	7.38028	8.19922	6.05897	12.8651	5.92172
FBgn0038257	smp-30	10.403	24.8147	20.772	453.92	718.5	1144.42	414.904	364.426	384.041
FBgn0039274	CG11920	17.2759	20.1261	18.5582	7.13037	8.33592	7.05203	5.10618	6.11095	5.49346
FBgn0037661	Ada	16.985	17.6298	21.2153	3.23149	3.66999	6.03406	3.56019	5.66954	7.04236
FBgn0033979	Cyp6a19	42.7347	9.26678	3.80521	1.48137	0.924358	0.423389	3.32551	0.00228801	0.777043
FBgn0024732	Drep1	26.4039	20.6408	8.71424	139.62	81.9507	65.6585	114.65	45.6675	42.0547
FBgn0041630	Hexo1	23.0458	15.1541	17.5513	59.6814	107.592	85.3293	53.9811	49.4738	72.767
FBgn0032848	nesd	20.074	12.3127	22.7875	2.52806	1.74572	3.8898	2.99303	4.8192	8.02629
FBgn0033236	CG14764	25.3546	14.8467	14.9521	55.5957	43.2207	26.3035	71.8336	30.582	35.9872
FBgn0037387	CG1213	3.98817	29.41	21.7158	14.0025	4.91238	2.53758	8.94051	11.4375	15.6692
FBgn0037657	hyx	17.5608	16.085	21.4534	4.15791	6.42292	5.73429	6.19195	4.77571	6.77864
FBgn0030218	CG1628	24.3207	17.0648	13.6978	2.07006	1.7464	0.961446	1.73282	1.87649	1.67907
FBgn0004876	cdi	23.0084	18.6756	13.379	64.1869	53.4402	32.4438	45.4699	27.0367	21.4841
FBgn0031851	Aatf	19.3738	13.1337	22.5307	8.14804	7.71043	9.3313	13.1286	10.5944	14.4014
FBgn0029830	Grip	21.1723	15.7012	18.1464	11.0978	3.69888	4.63728	16.1477	12.5716	22.1065
FBgn0034191	CG6984	15.6324	18.9713	20.2491	6.10747	11.6452	6.7351	8.79857	9.56367	10.8791
FBgn0028518	CG18480	16.1844	10.7763	27.6687	35.9407	51.1465	59.3522	28.077	26.6619	38.2601
FBgn0034706	CG11275	18.5232	16.552	19.3019	1.19283	1.05478	0.560671	1.76412	1.82808	2.3686
FBgn0022936	CycH	14.9884	20.1351	19.2063	8.77071	5.98206	5.60841	7.42282	13.9975	9.64301
FBgn0025335	Cpes	15.7407	15.9973	22.5005	68.6394	100.924	156.546	57.4177	84.212	83.2038
FBgn0036052	CG10809	21.1412	21.0077	12.0617	13.9684	5.6108	7.00457	12.5066	9.92557	6.56456
FBgn0243511	psidin	18.9357	17.2404	17.8519	5.52436	7.13668	6.50853	7.60311	6.44319	8.74309
FBgn0038869	Smyd5	16.8909	16.2216	20.5799	6.81948	6.34382	7.15404	6.75636	6.90981	7.4729
FBgn0031250	Ent1	19.8053	9.81317	24.021	5.22979	8.59624	9.14649	5.5169	6.19032	7.82476
FBgn0042083	Mccc2	16.0572	14.277	23.2612	2.40488	3.43892	3.1597	3.38788	2.04362	1.99875
FBgn0039488	CG6066	16.5439	26.7225	10.0444	10.561	3.9684	4.93427	6.81544	10.1851	6.12507
FBgn0036271	Pbgs	23.9689	14.8442	14.1907	64.6171	20.9491	29.748	40.5537	16.1538	24.6249
FBgn0039754	CG9747	24.4482	24.4155	4.02236	2.58993	0.744893	0.413538	2.95064	1.76292	1.00703
FBgn0266420	Ote	17.5685	17.3581	17.9015	5.95408	8.7707	10.4518	6.26741	5.02968	8.22522
FBgn0283499	InR	20.0698	22.7254	10.0227	17.5373	1.28382	2.77112	8.66482	4.88355	4.5529
FBgn0038376	Hmt-1	12.7122	9.52681	30.5481	22.1911	51.0999	61.2865	22.828	18.5903	36.7093
FBgn0034611	MFS16	15.2424	11.1206	26.4084	28.4286	52.6311	70.493	26.4366	28.0365	60.6592
FBgn0023507	D2hgdh	17.6648	13.5717	21.4863	27.3501	100.756	56.9485	29.9046	36.0937	30.9847
FBgn0034727	mRpS29	15.8048	15.8442	20.9858	6.75268	8.93184	9.63054	6.32191	12.2031	8.85318
FBgn0033382	Hydr1	9.02233	9.17926	34.1139	49.2836	69.8595	119.06	31.3286	26.6448	39.3337
FBgn0030360	CG1806	16.3358	12.9816	22.7873	6.23117	3.15863	3.18467	3.85941	4.12356	4.65312
FBgn0032078	C1GalTA	14.7015	18.3859	18.6148	22.9446	45.1818	41.0107	23.9638	36.9931	35.3345
FBgn0032452	CG15484	13.969	20.7151	16.7381	5.32417	2.98715	11.6507	0.821708	3.04537	8.51735
FBgn0030890	CG7536	24.8267	17.3167	9.16921	4.55184	4.24442	2.45758	4.87092	4.78648	3.17229
FBgn0038462	EMC2A	15.1155	11.006	25.1707	29.7545	41.663	67.3309	41.3735	26.867	69.3852
FBgn0042103	CG18746	13.375	20.3421	17.5383	25.121	36.0521	44.6404	31.1194	25.7558	39.504
FBgn0024227	aurB	15.0458	13.6095	22.565	3.43982	1.97866	1.42894	5.87835	8.05089	8.11156
FBgn0036008	CG3408	19.3201	14.7637	16.8466	7.61762	5.1643	6.91459	7.46829	7.83475	7.73206
FBgn0001229	Hsp67Bc	15.2337	23.2751	12.3306	232.259	131.63	199.863	575.593	99.5775	154.394
FBgn0036831	CG6839	12.5856	11.5322	26.5179	0.815064	9.20943	5.47583	19.456	77.5525	44.827
FBgn0040360	CG14626	16.7567	25.1955	8.53086	0.0630285	0.113946	0.192111	2.48247	3.26718	3.60666
FBgn0036826	arx	11.8475	24.1784	14.3838	5.29413	5.65557	10.7137	1.40016	2.49481	3.07887
FBgn0039928	Cals	17.7141	15.495	17.1163	56.2283	77.3809	89.1284	62.9504	45.0556	65.1169
FBgn0027601	pdgy	19.5366	15.1423	15.3745	5.04662	4.04337	3.19062	6.45352	4.30337	3.30308
FBgn0038546	CG7379	19.1087	15.4283	15.5108	6.37579	7.04393	6.79567	10.569	6.46309	7.94955
FBgn0038039	CG5196	13.6514	11.162	25.2172	34.5182	35.8132	69.4523	35.3763	38.1842	59.2778
FBgn0029925	CG3040	16.4027	21.3628	12.2517	33.1043	56.8785	35.1775	26.9252	31.1243	26.1678
FBgn0037758	CG9467	13.5416	8.22374	28.2116	21.4078	23.1775	60.3716	20.7562	22.8443	44.6918
FBgn0032897	CG9336	18.0596	24.8019	7.04308	1.2912	0.21884	0.0445671	0.577908	8.2549	1.10645
FBgn0052344	CG32344	17.7346	11.122	20.9241	5.14437	7.84706	6.36246	6.13995	6.6455	7.06491
FBgn0267348	LanB2	19.0746	9.7252	20.7395	1.16555	0.70031	0.612799	6.83691	7.96096	7.12151
FBgn0039044	p53	19.5386	10.6221	19.2979	7.05264	7.02702	6.11048	5.91546	4.60579	6.00975
FBgn0016715	Reg-2	6.03952	36.6199	6.27906	75.0172	121.561	108.678	96.2229	89.6282	100.833
FBgn0019661	lncRNA:roX1	0.544447	1.4094	46.9356	3.37208	1.43144	2.01705	2.92099	2.94527	3.72034
FBgn0262127	kibra	17.8101	19.7787	11.2238	10.2722	1.98447	1.60541	8.67302	2.96754	2.09079
FBgn0010395	Itgbn	13.5841	15.7296	19.4724	3.95076	5.12125	4.07698	10.3307	13.285	11.7442
FBgn0250820	meigo	16.2125	14.285	18.2671	27.0506	57.6267	52.0427	35.2189	50.2714	48.8204
FBgn0263231	bel	15.3711	19.3894	13.9905	12.5941	5.00243	4.81839	7.50125	10.9643	5.51332
FBgn0037876	CG4820	11.8217	30.3759	6.54491	7.65682	5.20989	3.77415	5.42292	7.50191	4.54826
FBgn0051005	qless	20.2567	19.1609	9.2805	10.2035	7.71641	4.09245	8.5232	6.79035	4.72898
FBgn0038702	CG3739	6.23936	36.8177	5.54512	0.687204	1.97446	0.449064	1.36211	1.79808	0.307128
FBgn0031395	CG10874	15.8437	17.989	14.6839	33.3781	36.6047	28.4304	38.0012	29.0536	27.355
FBgn0024289	Sodh1	14.473	27.2728	6.71344	72.7895	214.972	149.674	162.489	171.094	248.543
FBgn0038608	WRNexo	21.9678	6.71826	19.6056	0.642383	0.554454	1.24683	1.25506	1.17098	1.05981
FBgn0000326	clt	13.2254	18.8093	16.2201	4.75234	4.5722	4.18754	2.14808	1.46344	3.48897
FBgn0039099	GILT2	11.5547	15.8526	20.8349	29.0789	56.8655	86.9744	73.5185	180.392	263.486
FBgn0031878	sip2	18.5933	9.06167	20.4681	1.25923	0.910725	0.593706	3.11939	2.87289	4.67476
FBgn0034291	CG5770	6.61015	41.0975	0.35838	1.4328	0.547944	1.15857	0.88793	3.27557	1.1698
FBgn0034225	veil	10.4727	10.9342	26.6471	233.289	515.16	749.005	225.938	278.944	503.926
FBgn0039877	Mccc1	13.2692	11.3889	23.34	3.42388	3.80227	4.40463	1.79327	1.33426	0.741021
FBgn0038034	Cyp9f3	16.0938	13.4479	18.3106	68.3286	99.5459	89.9024	35.6977	40.2484	35.2189
FBgn0024985	Rilpl	15.4687	12.5403	19.7944	24.3423	27.9046	52.5837	31.3003	26.9395	38.1613
FBgn0034468	Obp56a	26.5727	10.7126	10.4438	44.3065	30.0372	47.2461	40.2557	15.6175	21.9741
FBgn0261393	伪-Est5	8.90825	18.5688	20.1483	20.8986	30.8917	44.951	10.4065	11.943	21.5842
FBgn0030960	Atg101	15.3563	13.253	18.955	33.0582	32.5014	54.6332	30.0069	26.0529	36.4259
FBgn0035761	RhoGEF4	16.7962	11.1299	19.5986	1.67393	2.68968	3.007	4.73436	5.48139	10.0165
FBgn0030234	CG15211	15.8202	21.3828	10.093	221.359	260.515	176.98	258.639	260.459	171.074
FBgn0026593	CG5707	15.398	20.7716	10.9331	8.39396	3.55329	4.32478	8.62502	10.5408	7.33916
FBgn0029689	CG6428	16.0818	18.5932	12.3544	7.92507	6.15046	8.2944	10.1183	12.5043	11.841
FBgn0004240	DptA	0.470569	46.322	0.188907	0.262845	0.356387	0.0723195	0.470569	64.6732	3.67251
FBgn0261570	raskol	21.1556	21.5432	4.27156	4.22792	2.09549	1.43421	5.38885	5.30572	1.46296
FBgn0031099	CG17065	11.914	20.6052	14.3514	32.2121	47.1294	57.5833	26.6536	53.5169	45.0328
FBgn0003751	trk	14.4664	20.3558	12.0032	4.76881	5.44816	6.48089	8.06326	9.15552	8.96637
FBgn0037084	Syx6	17.2495	19.529	10.0325	68.4934	65.3208	50.9295	64.4408	77.0143	47.8369
FBgn0021776	mira	18.0146	18.3812	10.301	0.427644	0.306973	0.125635	0.900724	1.91253	1.03972
FBgn0032955	CG2201	15.411	10.7667	20.4736	5.80863	5.10653	5.86172	9.3725	8.30446	11.4162
FBgn0086674	Tpst	19.1046	13.4051	14.0895	42.1171	46.4459	32.9503	24.4288	28.6731	25.3055
FBgn0038912	CG6656	10.8516	9.27935	26.3316	29.9492	42.6466	66.0894	31.2259	32.0604	67.2536
FBgn0038388	CG4287	14.014	17.9181	14.4797	60.5856	63.1249	68.3177	59.8482	37.3531	47.344
FBgn0037312	CG11999	12.5993	21.5737	12.1814	46.6989	43.9874	40.6275	32.2307	59.8013	43.1907
FBgn0025621	CG16989	15.16	24.7202	6.37641	5.9161	5.87557	2.59256	2.84108	5.15943	2.01139
FBgn0270924	zf30C	18.0663	18.3581	9.79729	8.14429	7.42377	6.50478	7.90399	10.7841	6.50776
FBgn0011642	Zyx	12.4832	12.7723	20.9564	30.9929	31.5949	36.1896	31.0897	26.7375	28.9988
FBgn0030871	CG8142	18.4255	12.0575	15.6466	4.56559	5.00128	3.64329	4.08686	5.40183	3.04727
FBgn0033454	CG1671	15.8323	20.1851	10.0529	4.50866	4.54291	2.03021	6.29659	8.60279	2.07437
FBgn0053181	CG33181	8.85182	28.1079	9.03914	90.5874	43.8485	17.5907	52.7162	70.3146	22.5715
FBgn0037714	CG9396	5.42115	33.3958	7.12753	56.7367	101.058	138.149	49.6463	72.5897	58.1577
FBgn0037655	Kcmf1	24.1672	12.819	8.9343	47.0371	45.9789	24.492	42.261	19.706	21.4862
FBgn0031951	r2d2	14.4491	10.7351	20.7292	32.7039	23.6209	46.099	38.4055	17.0071	43.4695
FBgn0250874	ttm50	16.9588	12.2043	16.739	5.32679	9.40288	6.46392	6.88248	7.64113	7.51452
FBgn0030522	amrt	14.084	19.3577	12.4383	29.8714	33.4941	35.4452	32.5565	39.6366	22.8822
FBgn0002183	dre4	15.4107	16.2702	14.0895	3.99441	3.54058	2.44679	13.1262	10.2365	3.54868
FBgn0038053	CG18549	17.7446	8.0675	19.9338	167.147	226.384	249.114	126.478	73.5183	96.3994
FBgn0030357	Sclp	13.5399	14.358	17.6518	3.10621	1.89219	1.00781	3.86853	4.29374	2.61158
FBgn0024315	Picot	12.1876	16.1672	17.1043	20.0857	25.1601	47.1165	16.9151	27.3676	32.687
FBgn0034289	CG10910	7.17734	21.7671	16.3686	12.6601	64.7335	39.8334	19.2277	25.6378	5.53309
FBgn0002569	Mal-A2	11.5876	17.3545	16.3109	135.859	296.592	385.44	112.261	123.933	215.71
FBgn0026761	Trap1	12.477	21.1351	11.58	3.14957	7.52627	3.38299	4.139	6.8084	3.21983
FBgn0000251	cad	21.3592	9.23078	14.3081	19.2864	47.8526	29.4969	23.2153	19.4717	13.0736
FBgn0016076	vri	18.0015	12.8746	13.9832	40.3266	23.0831	33.5838	36.3648	34.3582	31.6678
FBgn0016131	Cdk4	13.4099	13.2489	18.048	0.708247	1.35955	1.06317	1.10947	0.938225	1.25514
FBgn0264894	CG44085	18.3911	11.7364	14.5106	1.64514	1.23857	1.04486	2.50678	1.35159	1.44337
FBgn0263112	Mitf	18.301	12.3981	13.6287	40.5308	27.2163	32.9529	17.8373	9.98498	15.0519
FBgn0030347	CG15739	9.02175	19.247	16.0307	25.5707	27.669	39.8231	26.1373	42.591	45.372
FBgn0031454	HemK2	10.1794	14.573	19.3194	30.7957	34.0619	39.6804	27.6931	26.9475	39.5678
FBgn0031997	PGAP5	14.6772	15.7669	13.6191	29.7548	39.1606	30.884	34.3622	26.8937	29.138
FBgn0052687	CG32687	5.92006	27.4721	10.652	34.0987	49.1586	67.7124	24.0622	27.9173	44.9949
FBgn0027091	CysRS	10.7914	14.1556	19.0888	3.45411	3.5967	4.17991	3.30412	5.31296	5.62855
FBgn0035656	CG10479	21.5725	11.9739	10.4887	68.0486	51.5556	43.9469	74.8312	44.9187	42.1519
FBgn0038057	Polr3C	10.0877	8.81239	24.9576	4.44424	5.54763	11.5417	4.40448	3.3642	9.1851
FBgn0029838	CG4666	17.2399	17.8347	8.76055	2.57382	0.722027	0.835382	4.76678	3.92587	2.52315
FBgn0031689	Cyp28d1	7.80549	17.4521	18.5636	180.33	301.337	358.557	201.819	182.797	324.017
FBgn0031318	CG4887	12.8566	7.92624	23.0339	27.8732	31.6975	34.651	25.212	26.0451	36.2447
FBgn0010435	emp	13.9604	19.5526	10.2498	8.09546	4.14556	6.41644	8.60951	3.43925	5.76447
FBgn0038419	CG14879	9.46401	9.62658	24.653	1.03749	1.98727	2.69791	5.48381	5.01949	11.3601
FBgn0051694	Ifrd1	13.0639	10.9979	19.4924	41.2161	41.0851	64.8619	36.6176	33.1882	38.1562
FBgn0052380	SMSr	18.4685	8.81099	16.135	64.0844	20.7955	37.0488	67.5707	29.1244	35.3364
FBgn0038601	Polr1E	12.3408	19.9325	11.0898	4.88789	5.74942	5.97327	4.0949	7.66612	4.11499
FBgn0039350	jigr1	10.3369	23.1851	9.75535	4.94269	4.00579	4.62142	5.17114	7.49022	3.54528
FBgn0039927	CG11155	21.699	12.9484	8.54508	84.2756	126.3	123.287	87.4291	70.5021	102.285
FBgn0031298	Atg4a	12.8019	11.6905	18.6401	68.7254	78.9299	85.0425	44.0614	41.3207	64.0839
FBgn0010044	GstD8	6.27218	28.5844	8.2452	89.6621	110.487	336.528	107.208	112.82	164.301
FBgn0002571	Mal-A3	9.64945	27.3565	6.06392	40.5685	87.2397	88.2688	16.9296	44.9689	69.212
FBgn0032001	CG8360	7.70762	21.0473	14.2995	44.204	75.1002	71.5967	58.8523	52.7075	52.1703
FBgn0030000	CG2260	16.109	17.7228	9.21694	4.14421	4.8041	2.92336	4.4512	5.56164	2.74471
FBgn0037750	Whamy	8.25095	16.0103	18.6139	37.3413	37.3307	57.8225	24.8401	29.1854	52.0813
FBgn0284220	Top2	17.9531	8.36529	16.5178	4.26489	7.99688	7.12444	4.75439	5.91732	5.43768
FBgn0034050	bug	14.1734	11.7482	16.8647	39.9609	35.7808	42.151	32.3119	24.9485	40.8892
FBgn0000382	csw	20.8223	16.041	5.90553	46.9903	30.0923	16.4956	38.9367	25.8708	19.1038
FBgn0000395	cv-2	19.9403	8.81288	13.9661	61.564	49.5048	49.7912	44.0804	35.9117	29.4219
FBgn0040388	boi	14.9179	17.7109	10.0788	1.51521	0.493068	1.32827	0.895182	2.92814	1.65049
FBgn0051674	CG31674	9.86416	15.5087	17.3105	17.4181	45.5308	41.7117	17.4373	14.1515	20.513
FBgn0036460	CG5114	13.942	15.6033	13.115	5.83291	8.694	6.32764	5.72121	7.9771	6.18984
FBgn0020307	dve	24.734	10.373	7.48337	47.3241	30.2619	16.2798	49.3693	28.0383	16.8897
FBgn0013718	nuf	9.03447	26.303	7.13543	8.07043	1.54932	2.36209	6.9038	6.64618	4.94601
FBgn0038381	EndoU	12.1439	15.8029	14.4781	0.759719	1.54513	1.71469	0.728635	1.83779	2.01987
FBgn0034160	CG5550	19.0729	5.66742	17.4569	101.578	10.5834	4.05653	9.15877	1.38516	2.93107
FBgn0030504	CG2691	13.8571	8.09736	20.1656	4.66725	4.11416	6.20471	3.82705	3.81677	4.56938
FBgn0031106	Syx16	14.9365	17.2976	9.78367	53.2254	93.12	49.123	50.5055	55.3238	45.7024
FBgn0032815	CG10462	19.9148	9.12052	12.9588	4.32516	4.48383	2.90998	3.2425	2.74647	1.16797
FBgn0032864	CG2493	12.9464	11.4783	17.5414	2.51437	1.4687	1.90202	1.38056	1.75735	1.57904
FBgn0015011	AhcyL2	11.8788	13.2299	16.7955	0.60968	1.18273	0.884086	0.477175	1.07181	0.554139
FBgn0020907	Scp2	20.5736	15.6824	5.63716	902.35	371.534	383.572	474.202	376.858	225.574
FBgn0031904	CG5149	12.1996	10.4262	19.2345	5.09944	5.38455	8.09561	4.20118	3.24379	5.78923
FBgn0031766	CG9117	7.90684	20.6043	13.3112	2.47755	5.74484	5.21515	4.14627	9.00857	11.7032
FBgn0011604	Iswi	14.246	14.8658	12.6624	7.56863	5.14647	2.95006	13.2431	5.64199	3.60834
FBgn0001987	Gli	11.579	12.5506	17.5586	49.3867	38.6792	64.9147	44.1181	55.4737	54.1906
FBgn0052174	Coq4	13.8507	10.3102	17.4514	5.73469	5.59495	6.18246	5.69755	6.12848	6.80747
FBgn0000147	aurA	17.4494	9.45623	14.637	6.40494	7.72781	5.58805	5.48408	4.65777	4.86017
FBgn0016762	angel	11.1943	10.9733	19.2736	3.47787	4.08015	5.16498	2.98073	3.88691	5.52792
FBgn0029826	CG6041	10.5409	16.0284	14.8553	95.0772	128.283	203.721	110.796	144.81	270.828
FBgn0050503	CG30503	13.1295	15.2936	12.9434	3.73654	5.88858	5.69984	3.43294	4.97059	10.4737
FBgn0003997	hid	11.8004	23.5026	6.03771	4.11459	1.97699	2.87681	4.34469	6.1708	3.61549
FBgn0005612	Sox14	18.3447	13.0471	9.86439	41.1407	40.7117	22.6611	36.2821	32.6765	25.5335
FBgn0033132	Tsp42Ej	11.7989	17.0512	12.3871	60.3639	70.3112	49.3512	46.369	66.7301	46.0384
FBgn0038530	AttD	7.98455	12.3238	20.8985	0.566338	0.895869	1.13456	1.01391	0.0978568	1.01544
FBgn0029531	CG13362	16.0714	9.36005	15.7244	29.5328	19.8178	40.4042	32.0232	16.9762	34.5562
FBgn0040260	Ugt37D1	10.7061	16.1246	14.3203	68.3628	137.532	130.399	51.1601	93.5529	62.7087
FBgn0020305	dbe	9.85036	18.0947	13.038	4.57893	3.63831	4.84814	3.70215	5.71696	5.86349
FBgn0040075	rept	17.5715	15.6504	7.68955	6.03992	6.42826	1.823	5.45021	7.94505	3.45918
FBgn0039566	CG4849	16.7781	12.8199	11.049	5.27323	6.92571	5.32357	5.63166	7.39749	5.36185
FBgn0003984	vn	21.0371	16.9782	2.59664	2.0779	0.974495	0.580759	0.616337	0.633976	0.382987
FBgn0016930	Dyrk2	13.4122	20.9889	6.11876	10.5192	3.92312	3.45123	9.9833	6.38405	3.04558
FBgn0264090	CG43759	21.5698	13.9052	5.00744	10.2296	1.73871	1.56272	5.21244	7.05815	2.61788
FBgn0033919	CG8547	19.3205	7.84928	13.2809	1.17538	0.448764	0.285562	1.68628	0.811077	1.65173
FBgn0003118	pnt	18.2159	15.7501	6.47391	9.02744	4.08447	2.82835	7.81356	6.34729	4.30726
FBgn0035266	Gk2	11.2801	22.5424	6.60506	6.37413	2.5964	5.27325	5.00967	4.96953	5.48678
FBgn0033296	Mal-A7	10.7497	23.569	6.06437	38.9004	90.8651	0.815661	0.368631	1.78687	0.0883126
FBgn0039543	CROT	15.8502	12.0467	12.4199	52.7521	81.5271	79.3181	56.2344	77.0275	35.5143
FBgn0033010	Atf6	16.4324	10.9311	12.9318	35.1019	36.2008	32.5041	34.363	23.0801	33.0255
FBgn0042177	Arts	12.5286	8.20588	19.5484	5.43562	3.90882	5.51434	4.43229	3.80248	4.86526
FBgn0024314	Plap	15.3495	14.1843	10.7006	4.46017	7.55933	5.55955	5.12551	9.91452	6.88709
FBgn0052196	CG32196	8.64704	13.9737	17.576	28.6082	38.5096	45.5768	28.0475	41.8565	48.6504
FBgn0015380	drl	15.5723	17.3628	7.20173	34.5293	30.354	24.3088	37.2557	23.7922	18.1148
FBgn0037844	CG4570	11.9677	20.967	7.10488	0.446605	0.077232	0.355915	2.01658	3.04274	4.10198
FBgn0021874	Nle	8.48488	12.2556	19.2402	2.99735	3.62912	6.80467	3.22435	5.60883	6.47295
FBgn0037517	CG10086	5.48132	22.834	11.5006	49.4897	64.5412	54.5314	41.069	56.4083	47.769
FBgn0050343	Tsen15	13.6368	10.67	15.5071	17.4117	24.6788	41.7269	29.222	25.9497	37.7659
FBgn0020389	Papss	10.7019	14.3458	14.7444	21.3897	26.3874	37.558	33.4792	44.0773	41.4501
FBgn0039637	Ctl2	14.2545	10.9141	14.6151	6.09696	5.65071	5.86007	5.02013	6.68542	5.48535
FBgn0032123	Oatp30B	17.2015	14.6594	7.8582	2.23292	2.76988	2.11266	4.34792	1.80246	1.65916
FBgn0052485	CG32485	8.99982	9.9184	20.773	37.8262	52.7405	81.0771	41.0893	41.9211	68.9361
FBgn0031069	Abcd3	13.8474	5.99949	19.7791	53.1636	37.9292	45.2483	29.5273	25.624	15.9237
FBgn0027580	PCB	11.0335	12.6342	15.8186	6.84438	5.36842	5.13229	9.07105	11.0251	9.58411
FBgn0027079	ValRS	9.49524	17.085	12.8342	2.40304	3.29118	4.62707	3.04193	4.51291	3.42024
FBgn0262475	bru2	15.1715	17.6888	6.52238	98.9242	70.4445	47.8261	77.6027	72.4335	34.2508
FBgn0036373	Tgi	15.6893	14.3411	9.32472	3.75197	2.31823	1.98824	3.27353	5.02225	1.70878
FBgn0032398	CG6766	10.4626	9.40785	19.3652	17.5999	30.9204	36.236	18.8245	19.9306	27.2376
FBgn0030724	Nipsnap	11.7024	18.8893	8.64283	33.307	33.9244	25.2563	37.7077	66.7447	37.0716
FBgn0002567	Rab32	16.5625	8.7224	13.932	83.1426	61.7585	50.9821	96.1683	70.9779	57.5967
FBgn0036697	rogdi	14.1239	7.73555	17.3554	36.7463	45.5106	42.1977	34.9157	25.0213	29.8079
FBgn0039309	CG11891	2.88452	16.1809	20.1368	16.3649	33.7714	35.9855	19.7711	18.2494	47.9667
FBgn0038734	Acsx4	9.62834	24.2178	5.26063	58.8563	63.3872	41.9699	49.4338	35.2721	20.1483
FBgn0039600	Prp39	12.0257	15.3645	11.5685	5.29228	5.78408	5.60277	7.01969	6.27493	6.77895
FBgn0014427	CG11899	8.13444	16.5839	14.1959	29.142	47.5502	84.7627	33.7299	44.2898	72.1991
FBgn0267824	PRAS40	13.6568	7.87483	17.2347	4.42219	5.16796	6.64178	6.84256	7.48822	7.41604
FBgn0260750	Mulk	7.77684	13.7381	17.1983	2.04834	5.87385	6.49601	3.47745	4.97943	5.85127
FBgn0051797	CG31797	5.93164	30.3568	2.40075	10.1775	0.243604	0.211081	0.908193	3.06788	0.734456
FBgn0032162	CG4592	6.85151	16.1377	15.5143	1.84085	6.0429	4.23665	1.90801	3.74998	3.41932
FBgn0000032	Acph-1	14.5339	7.868	16.0546	26.0684	37.9454	40.0036	30.9745	18.8278	30.397
FBgn0050460	CG30460	16.3668	15.9118	6.17401	3.37095	0.881943	0.686781	3.83625	2.88027	3.0885
FBgn0037341	CG12746	6.88733	8.48934	23.0265	38.174	62.3171	75.4097	43.7167	52.0281	56.6357
FBgn0031832	Trmt6	12.1318	8.60886	17.5934	1.86729	3.02186	3.15483	2.96556	5.3705	3.65436
FBgn0015925	csul	12.4044	8.41665	17.4394	3.22761	5.6406	5.52505	3.77521	4.37236	5.95213
FBgn0033945	CG12868	7.18447	23.6788	7.37184	16.3439	18.5989	42.131	15.414	21.4829	17.7438
FBgn0025743	mbt	19.0721	8.97544	10.1497	7.12706	7.04132	4.52398	7.61094	7.36292	5.90391
FBgn0039315	CG13658	6.46522	24.0092	7.71806	1.89001	1.15929	0.860234	1.57099	2.51927	0.90745
FBgn0001122	G伪o	15.4863	16.3655	6.33288	116.051	89.8586	62.8476	97.1565	84.1074	52.1892
FBgn0011236	ken	16.1424	8.68884	13.3294	1.06391	1.00977	0.250903	1.619	1.21329	0.891059
FBgn0025454	Cyp6g1	5.68265	27.506	4.93421	16.1839	45.5367	32.6357	19.4819	18.1534	14.4507
FBgn0037870	CG18577	4.72196	29.8636	3.53047	6.69034	7.26868	3.2011	3.10958	5.86899	3.65253
FBgn0025394	inc	12.1202	14.6567	11.2809	5.71411	4.61491	3.74999	6.69393	6.73104	5.67092
FBgn0038901	Burs	17.7037	11.9223	8.41353	60.056	116.747	48.7461	105.359	101.853	88.3595
FBgn0034219	mthl4	12.8715	13.4136	11.6604	0.396971	0.219286	0.366902	4.97486	3.47533	6.6109
FBgn0003067	Pepck1	7.87993	26.623	3.35823	119.736	142.732	90.7993	182.401	54.0418	50.8201
FBgn0054057	CG34057	19.2686	10.4179	8.08766	5.27505	5.45605	4.91914	5.54531	3.52826	4.86479
FBgn0287775	18w	16.5377	14.3644	6.85089	6.47933	7.55844	3.43082	4.95085	3.42926	3.46938
FBgn0035094	CG9380	11.2528	18.3884	8.03533	72.2318	165.98	83.099	74.6521	122.466	75.6313
FBgn0030245	CG1637	8.8732	16.1111	12.6571	24.8584	37.5274	30.4713	19.1248	33.8945	24.7905
FBgn0021760	chb	18.3943	9.39099	9.85092	38.0523	28.2285	19.7589	49.7338	11.1857	18.9218
FBgn0010109	dpn	10.6304	9.22409	17.6115	0.375021	0.188327	0.33509	12.4954	8.78391	20.0416
FBgn0050502	Fa2h	10.4722	6.18274	20.7981	151.127	285.638	311.455	125.209	154.513	275.832
FBgn0016126	CaMKI	14.1193	11.2842	12.0407	36.1224	52.2904	43.148	43.4162	29.9955	33.8708
FBgn0037852	Tpc1	12.917	14.1753	10.3039	5.70657	7.25152	5.45832	7.47724	7.57386	6.35373
FBgn0033762	ZnT49B	11.5428	6.18979	19.6468	29.2588	41.3578	56.0498	30.7904	18.7973	45.0463
FBgn0030574	sbm	5.87642	29.7766	1.63946	54.6572	49.1385	44.5282	43.3579	49.111	34.9752
FBgn0032036	CG13384	14.6213	8.04002	14.622	21.3943	31.9821	32.1299	16.9827	12.0657	22.5648
FBgn0086384	Mer	11.3424	13.937	11.9568	4.21261	3.19321	3.05469	4.30536	6.64846	4.07015
FBgn0032974	CG3651	11.2701	16.9116	9.00501	6.35999	5.60228	5.93169	6.62261	4.777	5.28192
FBgn0027550	CG6495	16.2149	15.2793	5.68051	90.701	103.466	70.1931	101.764	112.274	74.3137
FBgn0024728	Slip1	12.4433	7.63896	17.0604	23.6285	21.4754	35.4668	20.3781	11.2984	26.4632
FBgn0031060	Tcs4	8.90804	19.8928	8.1737	4.11971	5.44075	4.19692	4.35824	8.39415	5.58966
FBgn0036502	CG7841	13.439	15.1841	8.33246	3.2802	2.62292	3.56572	3.10566	3.0083	2.56423
FBgn0010014	CanB	19.9912	5.84971	11.0599	308.265	350.154	293.253	316.049	239.202	273.485
FBgn0039690	Gnpnat	8.67075	13.8408	14.387	33.9298	56.4584	51.3025	24.8902	21.2582	26.0708
FBgn0052137	CG32137	13.3378	14.9871	8.54058	290.73	167.932	191.496	244.152	170.723	140.751
FBgn0029944	Dok	17.4185	15.3591	4.04653	4.65623	2.14631	1.38844	3.21413	2.03337	1.25492
FBgn0039128	CG13599	11.4027	11.6902	13.6472	1.58068	1.34476	2.29058	0.416158	0.771171	1.53931
FBgn0015371	chn	15.5707	10.743	10.2705	68.1616	48.6502	25.7917	56.6921	40.1473	23.5738
FBgn0262743	Fs(2)Ket	9.16259	17.3877	10.0112	5.09558	2.77775	1.92251	4.98141	5.0665	3.29628
FBgn0034817	Art7	10.9823	10.7637	14.8111	3.20125	4.47202	6.9322	4.49078	6.5726	5.53797
FBgn0001222	Hsf	10.881	7.56718	17.5711	21.2737	25.3297	37.9113	32.5044	21.5671	34.0841
FBgn0266722	Trs33	13.0966	9.39236	13.4172	28.6913	29.198	39.6771	25.6829	27.447	25.8477
FBgn0010314	Cks30A	11.2027	9.6934	14.8718	0.487597	0.183646	0.855134	2.61882	1.51652	3.60607
FBgn0033052	SCAP	11.6439	14.1107	9.97342	2.96262	1.8969	1.93584	6.16033	4.72448	5.09409
FBgn0260400	elav	15.0586	12.1091	8.45246	50.3703	16.7098	11.6226	26.9646	22.4376	13.3837
FBgn0032689	CG10413	11.5087	6.6681	17.3526	22.3133	45.5255	58.5054	22.1232	21.5908	31.1179
FBgn0032189	Rip伪	12.457	10.1503	12.8343	6.05678	3.51955	4.49394	4.389	5.08321	3.47105
FBgn0002632	E(spl)m6-BFM	12.8857	14.9415	7.54286	1.22685	0.258761	0.339723	1.17143	0.961003	0.715627
FBgn0000405	CycB	9.40206	5.59057	20.3573	0.682871	0.587873	0.748678	1.42631	1.39345	2.97233
FBgn0039808	CG12071	17.7756	13.5648	3.99152	42.5647	24.883	12.5503	46.1973	40.7611	13.8269
FBgn0065035	AlkB	8.82446	11.305	15.17	2.28061	2.26099	2.11925	1.05367	1.37287	1.81665
FBgn0036501	CG7272	12.3211	7.95392	15.0103	117.185	229.605	355.067	102.579	87.4036	174.88
FBgn0262081	Csk	14.0885	14.7551	6.41433	35.3242	44.0072	31.6875	24.5881	16.4148	16.9647
FBgn0037384	dgrn	13.2449	18.8489	3.14275	34.3815	30.981	21.1621	43.3447	14.6891	18.8152
FBgn0050411	CG30411	6.38371	23.7087	5.13277	78.2976	208.128	80.904	70.9523	81.1223	57.2591
FBgn0037901	Exd2	9.78569	14.0499	11.2993	2.53621	3.85383	3.18761	2.30942	6.92099	3.64286
FBgn0028360	Cdc7	13.2322	5.91333	15.9619	50.3619	15.5198	23.8067	36.4369	24.4979	23.901
FBgn0021800	Reph	9.75052	5.76652	19.5084	124.257	61.9539	83.7133	60.9402	51.1489	97.4145
FBgn0030349	CG10353	15.0508	9.64897	10.319	30.395	31.9147	30.859	21.9386	13.9278	16.0841
FBgn0026787	Nhe1	14.0995	7.80796	13.0894	34.8284	44.1445	44.1765	35.4767	27.1776	30.5951
FBgn0003401	shu	7.68476	14.0313	13.2701	0.925322	0.418209	0.342005	1.51855	1.27908	1.25433
FBgn0037241	CG14646	9.44615	13.829	11.6479	26.4588	26.9877	32.7769	17.2796	18.5006	24.8306
FBgn0033222	CG12824	10.8657	12.6425	11.4094	313.709	332.933	465.83	167.128	195.576	176.76
FBgn0039705	Atg16	10.4548	10.808	13.6355	23.6301	26.9715	27.6617	22.0898	29.1108	28.3567
FBgn0037134	CG7407	8.02426	12.9411	13.9132	19.2866	24.7999	42.7365	25.856	28.0369	34.7916
FBgn0010660	Nup214	9.35727	12.5913	12.8023	2.39401	3.81724	4.46571	2.70203	4.33698	5.75209
FBgn0033737	Nup54	13.1992	14.0204	7.51553	4.39047	5.59728	4.04299	3.81888	5.8686	3.14964
FBgn0040384	CG32795	11.9321	12.7103	10.0694	38.9922	21.651	14.9383	35.6892	22.2472	15.3768
FBgn0038115	CG7966	8.64546	18.4508	7.54413	4.34899	5.76909	3.6943	7.9882	13.8971	8.1966
FBgn0259735	mtgo	11.8395	17.0654	5.39147	67.2896	12.6923	21.512	24.6831	28.4629	15.0442
FBgn0025815	Mcm6	12.4495	12.851	8.90147	2.18509	3.60332	1.90048	1.95598	1.4286	1.67321
FBgn0033521	CG12896	3.51536	10.8699	19.8146	4.64117	2.31277	3.58715	4.04799	5.01727	4.71652
FBgn0020508	Ag5r2	14.632	16.0378	3.50813	8.05451	1.87369	3.96355	0.318086	0.982396	0.332688
FBgn0039291	Saysd1	8.12213	14.0075	11.7203	44.8565	56.9502	54.8321	34.662	44.1635	38.3144
FBgn0266064	Glys	18.3102	8.32213	7.1689	25.2926	44.946	23.1669	45.9662	35.2023	27.4943
FBgn0040251	Ugt302K1	7.97952	6.51605	19.2888	0.0518268	0.819829	0.387893	0.603103	0.644766	1.31319
FBgn0030085	CG6999	10.802	6.60604	16.3677	3.18758	1.85228	3.24325	8.56006	10.5435	19.4013
FBgn0027872	rdgB尾	12.7031	5.57063	15.4999	71.2793	88.9146	114.835	88.3994	107.129	129.488
FBgn0038545	pasi1	12.8867	12.8256	8.04269	6.27526	4.72695	4.55895	4.29556	3.23162	3.14825
FBgn0267002	unc-104	16.4871	12.4426	4.78883	44.1395	17.4434	31.0797	71.4589	78.7284	57.187
FBgn0031419	CG15390	10.9657	7.13048	15.6058	2.65421	3.32197	6.46871	3.19833	4.79784	5.57848
FBgn0029152	Mkrn1	10.7302	6.50399	16.4265	4.75555	4.28088	6.75763	3.30702	3.50413	6.0761
FBgn0004428	LysE	10.5716	14.9982	8.00395	866.148	7.8851	3.83943	95.6246	373.618	116.067
FBgn0037552	CG7800	10.106	14.5056	8.95751	4.66317	4.76977	4.62672	2.68029	3.93542	3.04057
FBgn0029878	Pat1	11.777	15.3952	6.38605	9.12121	2.90297	2.38515	9.87472	10.4464	2.93834
FBgn0035213	indra	12.2841	9.12974	12.1206	6.47176	3.3041	5.54318	5.71007	5.12173	5.87383
FBgn0266570	NO66	8.32587	14.8519	10.3374	3.88481	3.52845	4.02998	2.30717	4.38895	2.33818
FBgn0035619	Alp10	6.44839	11.1344	15.6675	29.5057	28.0534	10.4777	1.14834	0.34102	1.45097
FBgn0038432	CG14883	10.4158	10.4624	12.3647	25.6464	32.7987	32.1279	42.1308	29.1816	36.2113
FBgn0264494	CG17646	13.4414	9.77318	9.99089	29.7001	31.2354	42.5494	47.0661	48.4374	49.7231
FBgn0086356	tum	15.5838	9.18522	8.11395	0.558213	0.646494	0.33869	2.40472	1.71204	1.82367
FBgn0010750	atms	7.82327	9.3394	15.6817	3.30165	4.58637	7.10723	3.78125	4.19476	6.91152
FBgn0050089	CG30089	17.0033	9.5409	6.22113	43.4457	15.5884	10.3918	12.8722	5.42885	9.70233
FBgn0034281	CG14490	14.0632	4.64267	13.7227	1.37467	1.59763	4.98268	1.9337	7.19371	5.31728
FBgn0030362	regucalcin	9.72185	11.5773	11.1033	52.499	71.9816	59.3306	55.7486	54.055	63.8957
FBgn0030037	Miga	11.6106	8.09276	12.6834	5.42679	4.58196	4.84732	5.57842	3.54466	5.21809
FBgn0028562	sut2	9.96143	13.4976	8.77476	12.175	37.1489	39.0284	41.5717	91.7632	91.1358
FBgn0015621	Clp	11.1414	13.0601	8.02538	3.36786	4.20243	4.42097	4.39101	2.73253	3.29548
FBgn0034808	CG9896	9.84093	9.2822	13.0675	51.4966	40.4408	13.455	30.6697	6.88419	4.20335
FBgn0284408	trol	13.6864	11.9071	6.56449	6.83032	4.98211	2.36412	5.98245	5.23317	2.8065
FBgn0026059	Mhcl	9.12075	18.3285	4.62533	4.71947	3.01146	2.43326	5.76452	7.39823	2.49187
FBgn0032514	CG9302	10.2221	9.00811	12.8406	23.9509	41.8111	30.8348	26.2252	28.5848	35.7602
FBgn0030345	CG1847	9.453	6.8088	15.6679	20.9733	25.1296	45.0715	28.1832	18.9429	30.0718
FBgn0031044	MKP-4	11.7796	8.28693	11.8278	3.04223	4.84437	4.86657	4.33818	3.54517	5.35897
FBgn0032479	CG16974	12.576	5.93592	13.3616	47.0451	58.9443	42.9609	58.4132	44.3126	44.7093
FBgn0083962	CG34126	11.3189	14.1374	6.28244	6.03907	5.56502	3.06489	4.7997	5.36785	3.96947
FBgn0011224	heph	14.4557	11.1868	6.07662	103.656	49.6438	34.9558	76.4439	70.0566	42.8929
FBgn0036872	CG12519	12.5506	15.3405	3.75691	1.27461	0.576073	0.982227	9.58407	15.8571	7.4423
FBgn0085430	Dora	11.2661	10.5086	9.8567	5.90456	5.1059	2.64142	7.57659	6.05739	4.00942
FBgn0023522	CG11596	11.0359	14.2087	6.2871	37.6182	43.2511	28.1233	19.2065	30.7163	11.2714
FBgn0003278	Polr1B	9.47644	10.7574	11.1973	3.72077	3.73365	4.06234	3.42976	2.52571	4.83396
FBgn0034988	cN-IIIB	8.55907	13.4658	9.35053	4.27602	5.07306	5.21728	1.06324	2.13445	2.35876
FBgn0034756	Cyp6d2	7.47448	8.60338	15.2589	3.0453	5.92721	6.57689	2.59408	3.02137	3.22692
FBgn0024329	Mekk1	11.9412	10.9205	8.37989	12.279	34.6225	15.8526	12.7351	18.1754	11.3239
FBgn0264895	RapGAP1	11.6544	12.9432	6.52747	34.3713	13.8955	16.4847	23.8003	18.0414	13.2822
FBgn0031265	CG2794	7.32251	5.4004	18.3635	3.30845	4.71453	6.22694	3.40772	3.48132	6.75272
FBgn0000273	Pka-C1	17.364	7.37274	6.34925	46.5727	10.8459	5.53214	43.3897	18.4137	16.0396
FBgn0037149	CG14561	8.72865	13.1729	9.06468	3.52897	3.94541	4.26712	4.40589	8.98602	5.9757
FBgn0023179	amon	14.416	3.32722	13.0952	206.525	244.802	269.225	167.214	190.863	176.936
FBgn0030055	Rubicon	13.4719	15.7178	1.63895	4.99902	1.57797	2.02543	3.12529	3.58306	1.75566
FBgn0037236	Skp2	10.3371	6.1991	14.2753	1.94538	3.83538	2.16479	1.25992	3.12827	1.2818
FBgn0033821	CG10799	5.10256	24.5018	1.16374	109.445	15.0284	11.1641	20.5803	32.9627	7.86668
FBgn0030141	Gga	10.0642	10.3507	10.3522	19.7637	32.5655	25.3116	22.9497	19.0229	21.2771
FBgn0033924	CG8613	8.70516	8.41334	13.508	2.9669	4.03519	7.91127	2.63122	1.53794	4.64449
FBgn0030332	CG9360	11.0184	11.8453	7.67137	2.02089	0.747299	0.711962	8.55161	15.3642	21.865
FBgn0263599	Brr2	13.0768	10.0092	7.41497	3.0152	3.9298	3.44211	4.6344	4.66066	3.93562
FBgn0051072	Lerp	9.66761	6.71904	14.1108	52.2713	58.8309	66.0604	45.688	42.4625	50.5562
FBgn0033115	Spn42De	6.73469	8.68364	14.9464	0.835953	1.32236	2.20001	0.561224	2.1185	2.94001
FBgn0037807	CG6293	14.5444	11.2852	4.52141	2.53629	1.48661	1.47267	4.04406	1.64341	1.20301
FBgn0040759	CG13177	20.1121	7.76805	2.46312	3.12598	2.91394	3.07135	3.67265	6.88671	3.16194
FBgn0053468	CG33468	4.10676	18.6484	7.5432	5.78463	2.34397	2.47523	2.32121	0.689323	2.35875
FBgn0038584	mTerf5	10.8381	8.12604	11.3238	3.27119	3.87853	5.10083	4.25919	4.14009	2.97781
FBgn0284256	bsf	9.83461	10.2294	10.144	3.63238	5.53162	4.50422	3.82813	5.61469	3.46335
FBgn0031877	Hmgcl	7.59144	10.7271	11.8503	1.85515	1.91647	2.24998	1.02801	1.16008	0.634767
FBgn0260645	CG42537	7.22051	17.8175	5.11987	4.9294	3.44311	3.43008	3.20911	6.1945	3.73255
FBgn0050381	PIG-X	7.92353	5.98382	16.2232	33.368	54.9468	50.789	65.6732	61.095	68.9379
FBgn0039854	CG1635	5.88221	10.5312	13.6772	2.2093	0.844897	1.46013	1.01417	1.44866	1.73632
FBgn0034789	PIP5K59B	7.43049	16.9209	5.72273	21.2471	19.3851	21.5062	21.3366	23.0588	21.9496
FBgn0036897	Rnf146	8.34286	8.32381	13.2609	4.17917	4.43112	5.52107	5.35239	4.60273	9.56653
FBgn0261976	Psf2	6.85162	11.7309	11.3275	1.7567	5.9547	4.23244	3.03268	4.24953	2.62302
FBgn0024244	drm	9.23105	15.8352	4.48951	40.5217	66.348	33.4828	26.6187	46.9705	19.9164
FBgn0050026	CG30026	3.19772	23.9923	2.34937	0.765492	0.980255	2.01045	3.88295	4.05623	0.955267
FBgn0036627	Gagr	8.45098	10.5791	10.4921	2.72625	2.30459	2.61715	0.994233	2.44256	2.00579
FBgn0261266	zuc	8.72609	7.5769	13.1392	1.42354	1.54197	0.991775	0.978392	0.590826	0.81074
FBgn0038306	Art3	10.4946	7.89358	10.9731	2.18909	4.00153	3.41206	2.48211	2.38719	2.41985
FBgn0037065	CG12974	5.19878	17.026	7.07781	31.5718	35.1828	24.7981	21.5644	27.3949	13.2582
FBgn0025726	unc-13	13.7395	8.89861	6.63011	34.4201	21.7574	17.1783	27.5391	26.8888	22.4261
FBgn0039273	shams	9.50979	7.73763	12.0057	3.30516	4.64146	6.46078	3.22276	2.48834	8.67523
FBgn0031848	Nse1	6.89861	7.7944	14.5344	1.81334	1.33178	2.35108	1.31885	3.44657	4.77569
FBgn0030099	CG12056	7.24248	5.54265	16.3018	39.544	40.2241	61.317	27.793	15.5877	35.6556
FBgn0040477	cid	8.60353	7.44825	12.9966	0.831749	1.25306	2.17439	1.5718	2.68271	3.4064
FBgn0036512	Ufsp2	5.54037	6.78405	16.6927	2.02186	3.6552	3.71872	3.5089	3.8215	4.11905
FBgn0015818	Spx	9.65836	12.9702	6.37603	5.54725	5.01428	3.59807	6.65718	7.79441	4.72756
FBgn0035666	Jon65Aii	12.2348	13.5466	3.20961	1.06158	1.25946	1.35711	0.237568	1.10058	0.993393
FBgn0025519	fidipidine	7.54524	10.7923	10.651	1.97276	4.98491	4.42561	2.12712	2.1072	3.4651
FBgn0030098	CG12057	2.23523	1.09772	25.6268	722.785	1.89806	0.533704	4.16566	6.43273	1.59426
FBgn0033749	achi	12.851	8.48496	7.583	3.94799	4.52393	4.9987	4.39076	4.0241	5.65344
FBgn0032615	CG6012	1.51282	25.8793	1.48856	1.37315	1.67087	3.36076	0.850962	2.70116	1.18724
FBgn0011474	Set8	11.0325	13.7081	4.07696	4.98396	2.6447	1.45645	3.1039	2.07119	1.01789
FBgn0030668	CG8128	5.16702	16.1274	7.52167	37.4043	53.2725	47.6882	33.689	38.2995	31.791
FBgn0034389	Mctp	11.6217	4.18896	12.97	1.75064	1.78038	2.6388	5.71957	3.60973	6.38494
FBgn0011509	SrpR尾	5.03319	12.9324	10.8032	3.9458	1.96168	7.01587	3.00225	4.97706	4.80583
FBgn0032899	CG9338	9.84532	7.12614	11.7827	0.646974	0.804119	0.848565	6.66007	5.92486	11.0879
FBgn0031950	Herp	8.82873	7.61505	12.2828	24.6572	27.6281	32.844	27.028	21.4333	25.5391
FBgn0026238	gus	10.001	5.04756	13.659	17.8636	16.4483	28.3108	18.537	12.5766	27.5158
FBgn0015929	dpa	9.61077	10.9385	8.13107	1.2614	1.90918	1.37534	1.96942	2.49381	2.2592
FBgn0085408	Shrm	10.9724	12.3514	5.34372	49.1013	41.6527	31.0028	48.6096	62.7652	16.4867
FBgn0004107	Cdk2	11.318	10.6398	6.69168	2.98174	4.54288	3.35029	6.58417	7.47056	7.88489
FBgn0262111	f	13.1405	14.1322	1.37495	5.18655	1.08817	1.03997	4.51822	8.89776	1.81108
FBgn0032620	CG12288	7.1902	10.2963	11.1315	2.23761	1.99669	3.86397	8.6796	8.72403	6.87261
FBgn0033128	Tsp42Eg	9.56884	6.74241	12.2442	132.072	89.2745	86.9485	46.18	21.2545	40.0905
FBgn0036503	CG13454	12.1675	7.04248	9.3396	75.4881	88.9692	107.733	64.531	65.9304	46.7594
FBgn0040602	CG14545	5.77409	2.5327	20.0683	0.992377	0.560644	1.8178	2.99809	3.34369	9.44397
FBgn0034689	CG2921	7.96138	9.73009	10.6485	18.1094	27.9685	26.2564	17.6014	14.9234	18.4182
FBgn0032006	Pvr	9.69167	6.59488	12.0441	39.3581	10.2177	16.8693	24.2148	12.8023	14.5187
FBgn0051267	CG31267	5.81606	13.5061	8.9676	262.237	3.46608	16.5024	4.95796	6.18386	6.08562
FBgn0039881	CG1971	10.1855	10.6284	7.46903	2.35956	2.61089	3.029	3.60409	2.4198	2.73244
FBgn0264815	Pde1c	4.2238	15.9743	7.98627	36.7121	31.3683	87.0132	29.2628	48.8225	69.2261
FBgn0010040	GstD4	6.72645	6.96656	14.4603	43.9074	108.479	119.673	43.3922	83.8102	58.7966
FBgn0005660	Ets21C	8.43241	9.34559	10.3358	0.920824	0.431913	1.03126	1.13851	1.16441	0.719697
FBgn0038466	CG8907	5.63952	13.9538	8.48237	95.1667	130.411	119.69	60.0295	80.6038	85.8019
FBgn0038274	Nup93-2	10.4584	7.58305	9.94857	2.76276	3.27961	3.0746	3.66491	3.79598	3.01118
FBgn0050151	CG30151	6.41066	5.31117	16.1858	0.706072	1.82352	0.167472	2.43786	4.04347	8.662
FBgn0039776	PH4伪EFB	12.9275	3.96999	10.9896	19.7035	19.8681	31.7322	19.5082	10.291	24.0364
FBgn0037489	Noc3	8.97504	8.61263	10.2942	3.8031	4.31843	5.09182	3.37619	6.51701	5.29344
FBgn0000719	fog	11.2223	8.99323	7.62597	0.45005	0.221782	0.351972	1.73941	2.10612	2.06266
FBgn0027843	CAH2	2.97026	17.9792	6.88767	55.8951	119.426	88.6928	83.1255	69.9966	89.8237
FBgn0004169	up	18.8831	6.91919	1.99445	45.2705	13.7196	2.1371	8.46499	14.178	11.9403
FBgn0033688	Prp8	9.97185	12.6158	5.11557	4.20116	5.33461	2.92883	3.80777	4.40278	1.96923
FBgn0033139	Tsp42Er	7.96317	10.2143	9.5061	57.0316	66.8635	43.7719	45.0519	41.7759	41.0682
FBgn0250830	CG12547	9.11303	6.84756	11.6227	26.507	23.1252	23.968	28.7229	22.021	20.8638
FBgn0266418	wake	11.3696	8.43922	7.69773	1.16291	0.668932	0.834196	5.34006	2.65115	3.33503
FBgn0034184	CG9646	9.41168	4.30657	13.6865	15.4176	18.3899	22.4499	27.3487	17.1244	30.9224
FBgn0033005	CG3107	5.73482	4.90586	16.7103	11.2241	15.9282	33.1474	14.3822	10.3028	26.1733
FBgn0026751	XRCC1	7.67367	5.55081	14.0799	1.97828	2.23526	3.35301	2.5251	2.02562	4.1966
FBgn0050371	CG30371	4.66288	2.63418	19.9784	0.76604	2.42354	1.61242	1.23429	0.211781	0.0478839
FBgn0030536	CG11068	10.4859	11.7436	4.98746	0.571423	0.548804	0.474866	0.575445	0.148103	0.602864
FBgn0033802	CG17724	9.91708	8.73054	8.43533	28.7753	30.1942	36.9065	39.5958	40.8009	43.6896
FBgn0034733	CG4752	8.10957	6.23057	12.7111	0.684495	3.31203	1.22354	1.62191	2.05934	4.32507
FBgn0026319	Traf4	11.0875	3.63727	12.2002	83.4589	66.2255	86.7699	88.737	39.38	44.2653
FBgn0052706	CG32706	7.64291	7.70704	11.4327	3.52911	1.23485	3.49515	7.03147	5.27173	11.0509
FBgn0030054	Caf1-180	13.2655	5.41395	8.09094	1.51777	0.476369	0.620078	1.1888	0.801329	1.07603
FBgn0032793	Ctu2	6.56944	5.53564	14.6548	2.82268	3.4126	3.98783	2.46354	3.80427	2.64718
FBgn0035359	CG1143	15.4808	5.54265	5.55577	2.02271	2.14833	1.93102	2.6254	2.16691	2.62127
FBgn0027616	Ythdc1	7.64471	11.0919	7.82378	5.9597	3.13785	2.66712	6.51725	8.32249	3.32746
FBgn0263133	mEFG1	10.1702	11.0804	5.30381	2.51416	3.89795	3.37234	4.98537	6.77473	3.72593
FBgn0001285	Jon44E	7.73803	17.5202	1.26511	1.09423	0.642915	1.15027	3.42824	2.11759	0.0683192
FBgn0033744	Dh44-R2	8.09409	9.3769	8.98051	27.9467	21.4866	18.1604	18.6811	13.9768	16.9572
FBgn0015278	Pi3K68D	7.76923	8.82505	9.83394	19.4086	28.2619	28.5264	18.5271	14.1955	22.3729
FBgn0034073	CG8414	7.82477	4.89238	13.6132	3.17394	3.0336	4.43199	3.40005	3.09273	4.4394
FBgn0033159	Dscam1	9.34794	5.04806	11.8898	2.46611	3.70369	3.22523	2.69464	2.6042	4.09306
FBgn0020372	TM4SF	11.5861	10.0067	4.64244	68.5815	32.6373	32.5206	107.577	105.566	88.0963
FBgn0050349	CG30349	8.8674	7.92714	9.43471	3.24583	3.31501	2.10402	2.75455	5.15683	2.26883
FBgn0015571	伪-Est3	4.98383	15.0449	6.16206	16.1075	25.7966	27.3394	9.29304	13.4784	15.3348
FBgn0037070	CG11309	5.65811	11.0923	9.43041	33.9746	82.5145	71.3447	32.5705	47.6	46.0708
FBgn0261274	Ero1L	6.8078	7.89073	11.4535	41.0234	53.2185	62.3736	30.8866	41.2485	39.7257
FBgn0037981	Spt3	7.60919	7.42595	11.1108	1.95695	5.55555	4.64335	4.37939	5.7061	6.31088
FBgn0032515	loqs	7.53504	7.39614	10.8647	22.1567	27.0519	45.6001	23.4034	24.2964	41.4576
FBgn0035246	CG13928	11.3906	4.53509	9.77626	209.544	253.063	164.464	165.678	160.052	162.966
FBgn0036336	Icmt	7.22999	8.36374	9.98764	16.9615	23.8606	26.6634	21.8871	31.921	36.1942
FBgn0014135	bnl	10.9924	6.03824	8.53195	36.4202	10.0862	14.7217	20.178	17.6055	11.0117
FBgn0020633	Mcm7	10.4209	4.85894	10.2318	0.674874	0.960802	0.879818	1.23843	0.956206	1.11961
FBgn0037540	Pbp95	8.94142	6.60211	9.88507	14.2196	14.7884	22.5783	17.3915	12.6141	20.8682
FBgn0033387	CG8008	7.02641	7.11184	11.2866	26.2265	30.162	47.1621	22.3192	30.4237	46.6112
FBgn0033814	Qsox1	4.47571	15.0594	5.81644	36.1618	35.0905	30.129	45.0092	64.5886	31.8951
FBgn0051729	CG31729	9.81228	6.88375	8.64928	23.6201	15.3274	13.8124	20.9397	16.6557	12.1074
FBgn0034293	CG14495	2.79591	14.1538	8.37665	3.86215	3.05581	2.64808	2.98132	3.16901	1.07598
FBgn0001276	ix	4.58072	14.2974	6.43631	18.1298	16.9166	16.0767	14.5274	26.0715	11.0313
FBgn0026239	gukh	11.0357	10.7007	3.57626	2.82264	2.93926	3.50892	5.29591	4.60408	7.85581
FBgn0031535	CG12795	5.75964	7.70769	11.8158	12.4467	9.5346	45.5557	8.59225	17.1323	19.8588
FBgn0032512	Bdp1	9.30566	8.02925	7.89763	3.754	3.70329	3.53404	4.23278	6.93555	4.68857
FBgn0053469	CG33469	2.97971	12.3209	9.929	3.69861	0.334325	3.41847	0.827698	1.02252	2.18794
FBgn0034854	Golgin245	10.9422	6.37755	7.89935	18.4874	22.9996	12.7532	21.5788	15.8544	9.82509
FBgn0284221	Sema5c	12.9807	6.68614	5.53892	1.02022	1.10977	0.94103	0.854767	0.839944	1.91637
FBgn0028703	Nhe3	9.20899	8.9929	6.99303	22.9641	24.2286	32.4276	28.1353	32.8747	28.8778
FBgn0015569	伪-Est10	9.96475	5.1451	10.0437	17.3563	20.1429	13.8975	14.6078	8.38334	13.8351
FBgn0031893	MICU1	9.70157	6.66247	8.75793	13.8123	28.3157	10.9612	16.2829	17.8022	7.94557
FBgn0265464	Traf6	7.55367	11.6451	5.91112	3.34578	2.5961	2.78455	2.96846	3.72448	3.67068
FBgn0036363	CG10140	5.34082	11.1574	8.58328	2.70829	2.50642	3.80617	4.94564	10.2492	8.72378
FBgn0036566	ClC-c	9.84071	4.23419	10.9938	14.5745	24.186	31.8931	18.1415	10.2946	25.1675
FBgn0004652	fru	9.55353	9.77534	5.70871	10.3034	1.16433	0.77129	7.61618	4.85949	3.45544
FBgn0034569	dgt3	6.15236	5.8879	12.7565	3.1241	1.84643	3.51777	1.63489	3.18903	3.30813
FBgn0004852	Ac76E	10.1437	9.78894	4.84791	4.30911	1.39482	2.31303	7.3008	4.23552	3.67069
FBgn0043576	PGRP-SC1a	3.29445	20.7049	0.779235	0	0.0978456	0.656294	0.387583	0.448887	0
FBgn0036104	CG6418	8.31797	8.81451	7.63279	3.4203	3.25584	3.71976	5.744	4.33043	4.80413
FBgn0024234	gbb	7.65005	9.63161	7.43319	0.364775	0.282624	0.548909	0.466467	1.40465	0.815046
FBgn0010583	dock	12.5975	7.89964	4.1959	38.8466	31.0099	20.948	28.4148	21.6906	14.2977
FBgn0027553	NELF-B	7.97264	9.15835	7.49502	2.68732	3.48753	5.23825	4.3987	5.97005	5.39465
FBgn0038659	EndoA	9.16201	8.24331	7.17238	20.5849	18.0022	13.0804	17.8983	11.7176	10.916
FBgn0286508	Had1	3.64004	19.878	1.03818	54.1392	75.6407	25.1937	50.0327	47.7789	6.1795
FBgn0034087	clu	6.15494	6.7613	11.5787	2.50606	2.01374	3.10474	2.16025	2.44811	3.25868
FBgn0040252	Ugt303A1	6.47952	7.82315	10.185	38.647	83.7623	100.651	40.0315	43.0712	81.7535
FBgn0250867	CG42238	8.35553	8.84446	7.20241	3.83742	3.26385	3.4233	3.71366	4.22928	4.85868
FBgn0003882	tub	5.17133	5.93732	13.2281	3.83695	2.51583	4.1285	4.00198	4.51837	6.09755
FBgn0038416	CG17930	6.92342	7.80248	9.52411	34.5681	32.7212	48.5081	47.2394	25.1283	23.4861
FBgn0039017	CG6985	8.42599	4.44577	11.369	4.53773	2.51206	3.96672	3.01743	2.55362	4.32731
FBgn0032886	CG9328	7.84867	8.07605	8.25169	4.24792	0.369205	0.883366	7.29118	4.9454	6.53978
FBgn0036927	Gabat	9.91685	9.51488	4.7322	128.379	201.806	145.641	129.847	167.071	86.9247
FBgn0010909	msn	8.23187	5.62341	10.2975	5.37006	2.83344	3.32737	2.83172	3.29321	3.04533
FBgn0030411	CG2540	6.04207	8.06828	10.0408	12.2862	20.3605	20.333	11.9484	16.6164	17.8491
FBgn0038239	CG14850	6.94445	16.9184	0.246284	0.228174	0.515628	0	0.408497	1.26163	0.780261
FBgn0053105	p24-2	2.29445	19.1497	2.6448	2.68527	2.92376	2.19378	0.327778	0.168722	0.457041
FBgn0052850	Rnf11	7.88046	8.59664	7.50267	17.3879	18.5735	17.5882	23.3798	22.3439	19.0819
FBgn0027495	Smyd4-4	7.51027	7.66036	8.58802	3.33294	2.25138	2.08287	5.57751	4.79225	1.81468
FBgn0085421	Epac	10.8224	5.84537	7.04216	33.0086	37.8673	26.8505	32.7747	33.3352	19.2285
FBgn0028738	ETH	7.70241	6.6696	9.31619	0.14106	0.255014	0.50672	0.505076	0.0974941	1.23162
FBgn0035040	CG4741	6.10873	14.6667	2.86063	48.3793	69.4521	67.8649	58.6875	78.4983	88.1064
FBgn0022359	Sodh2	6.46565	10.8238	6.33039	16.2352	19.4374	17.717	13.5838	16.0301	22.3346
FBgn0034657	LBR	8.31638	8.66735	6.62309	2.88182	3.05594	2.59489	7.60367	5.25585	3.01557
FBgn0259678	sqa	5.61937	14.4853	3.45784	66.0675	57.9199	39.1978	52.1899	38.9959	30.8427
FBgn0028426	RNaseZ	8.0297	7.65869	7.86908	1.47457	2.58248	3.10201	4.39984	1.52873	2.71198
FBgn0260399	gwl	6.24604	3.3671	13.9305	1.15856	1.71368	3.67469	1.53205	2.22024	5.58956
FBgn0026371	SAK	9.92036	5.38996	8.23134	17.4766	23.008	19.9108	23.2814	14.2404	16.9324
FBgn0266580	Gp210	7.91433	4.84854	10.7743	2.98625	3.19441	4.29306	3.07001	2.43349	5.02439
FBgn0013765	cnn	10.9788	3.94991	8.55886	23.9258	13.1302	12.4763	22.6764	8.73211	10.8033
FBgn0039098	GILT3	8.86732	3.1647	11.4528	147.118	203.891	311.538	186.573	270.995	462.63
FBgn0035708	axed	7.77059	4.83876	10.7582	1.34546	1.04903	2.80525	1.32972	1.41171	1.72838
FBgn0028494	CG6424	9.82314	7.26147	6.22876	64.7831	64.8187	66.8469	75.1546	74.3021	69.5372
FBgn0035719	tow	11.124	9.93948	2.22857	37.3584	28.6846	11.4833	26.4826	17.8278	9.7786
FBgn0034052	CG8299	15.2434	5.95788	2.04923	2.11212	0.477298	0.985197	1.65432	3.46703	3.25298
FBgn0037560	CR18228	5.11695	8.9538	9.03541	91.8488	81.185	97.5771	78.1419	79.62	93.6228
FBgn0051716	Cnot4	7.74504	5.69054	9.65078	12.4484	20.5415	16.8466	14.0718	12.2356	12.1999
FBgn0036397	Nprl3	7.85407	7.90277	7.30614	2.87615	2.64917	3.44326	3.58484	3.59828	3.25266
FBgn0032812	Hakai	4.52141	14.2465	4.28545	3.62845	2.80603	3.27976	3.57945	6.72754	2.3307
FBgn0014127	barr	8.27717	6.41493	8.32826	2.47221	3.48221	3.0014	3.30512	2.48535	2.96491
FBgn0027537	Nup93-1	9.09604	6.43246	7.49062	2.42358	2.63943	1.49053	4.49575	3.51159	3.56519
FBgn0010287	Trf	8.16969	6.01101	8.65491	1.96272	5.27809	3.31337	4.21662	2.91657	3.24872
FBgn0028744	CG5033	7.74964	6.48727	8.58005	2.62043	4.36255	2.83387	2.52382	3.20959	3.24989
FBgn0032076	Argl	5.11852	9.27822	8.40419	3.90036	3.26026	3.97801	1.57493	2.42628	1.9921
FBgn0026417	Hus1-like	5.55059	6.87152	10.3312	2.90661	2.75871	5.09471	2.25493	2.87945	5.7493
FBgn0037071	CG7632	6.83228	7.05904	8.84086	2.18968	3.0255	2.14006	2.80012	4.54022	2.30423
FBgn0085248	CG34219	10.0527	6.68108	5.93651	18.8844	17.1633	13.273	23.1075	23.2966	13.8702
FBgn0286070	cnk	8.6726	3.80589	10.107	2.69287	2.10342	3.47321	3.14415	2.27591	3.65816
FBgn0015575	伪-Est7	2.3805	9.08291	11.1038	1.00444	1.14858	0.900996	2.27531	10.9902	4.08524
FBgn0035309	CG15879	5.30035	5.53294	11.692	2.05955	1.39625	2.22912	2.7654	1.3345	2.71677
FBgn0034307	CG10914	8.23099	8.63477	5.6404	2.36091	3.4632	2.26269	3.07735	5.46781	1.97015
FBgn0002645	Map205	7.99007	7.59275	6.8545	2.5259	1.41158	1.92314	3.45268	3.62133	3.16966
FBgn0039328	CHKov2	6.27521	5.50249	10.6341	1.46301	1.57041	1.5372	2.94662	3.28629	2.30659
FBgn0051223	CG31223	5.95047	6.25042	10.1104	2.79496	2.79956	3.57766	2.70476	2.55827	4.06095
FBgn0033187	PIG-G	6.59931	4.07368	11.6325	10.495	23.9102	23.9638	15.0425	10.3016	22.3776
FBgn0036428	Gbs-70E	6.67674	9.75763	5.82833	1.33772	1.19088	1.87731	0.907162	1.96122	1.58572
FBgn0027889	ball	7.89616	9.79355	4.57255	1.37957	1.45488	0.892639	1.42203	1.79144	1.34747
FBgn0038597	CG8064	7.62741	7.18569	7.44265	1.77753	3.32826	3.49115	2.37409	1.79407	3.0652
FBgn0001986	Mtr4	7.89002	4.04897	10.2336	2.06338	2.9903	4.71746	2.91108	1.55013	3.68717
FBgn0051343	CG31343	5.97302	7.43381	8.76359	83.9395	38.6882	44.6046	12.3605	13.9861	17.4891
FBgn0039476	CG6271	3.62914	17.9949	0.478015	2.99662	0.836513	0.756396	0.552261	0.67007	1.98251
FBgn0015872	Drip	4.32904	9.25781	8.39218	2.97608	1.7654	0.893395	7.77007	4.7995	4.53535
FBgn0039908	Asator	8.69539	5.39058	7.89109	20.8498	16.1147	12.155	16.0352	9.34298	9.84969
FBgn0011672	Mvl	6.44108	3.94719	11.5535	17.6839	26.8376	53.9758	23.7679	14.983	34.3093
FBgn0030817	CG4991	6.76617	7.34406	7.8004	89.121	47.2731	45.1646	93.7543	45.0476	39.0301
FBgn0027556	CG4928	7.1405	9.79666	4.93659	19.3396	47.2911	5.4205	19.6455	14.5709	2.49225
FBgn0037028	CG3618	8.21724	8.6959	4.93654	25.0765	52.8515	34.5587	29.061	25.7102	23.3994
FBgn0050049	CG30049	6.54352	7.94992	7.31829	0.557792	0.33171	0.138455	0.131396	0.446392	0.514686
FBgn0037689	CG8135	7.39465	8.59067	5.78239	19.8971	35.2214	20.9293	22.2635	27.6676	20.0126
FBgn0014033	Sr-CI	10.5243	8.1091	3.0803	0.0416918	0.527606	0	0.447843	0.201708	0.45663
FBgn0030976	CG7378	7.48184	11.4537	2.60729	34.1998	8.97613	8.28256	15.7874	29.7322	11.8871
FBgn0014469	Cyp4e2	9.2559	6.51179	5.76406	29.9622	49.1242	41.5599	28.4565	34.4699	30.2433
FBgn0033812	Pex13	5.83516	9.30503	6.32345	20.0425	28.8682	32.1921	16.8958	24.309	16.4672
FBgn0035146	CG13893	6.14104	7.96183	7.35968	28.4414	19.6834	20.529	24.7082	29.7648	24.0936
FBgn0029091	Chs2	4.44625	5.47544	11.5333	0.769794	1.00234	0.727405	1.06644	0.798074	2.03208
FBgn0031632	CG15628	9.77804	8.91416	2.73305	49.201	7.42608	5.47879	161.563	117.606	110.395
FBgn0050466	CG30466	3.42248	4.58493	13.3389	1.44069	1.57776	3.94703	0.694417	0.765956	1.78513
FBgn0036514	CG12301	9.25815	6.24266	5.77845	3.22367	3.39961	2.96198	3.81748	4.24723	2.80648
FBgn0038058	CG5608	4.3134	5.01753	11.9475	7.43344	12.5437	47.5413	8.86087	8.80372	17.6182
FBgn0030503	Tango2	5.88852	7.00352	8.37701	26.435	51.782	66.2157	10.0323	22.6489	20.2094
FBgn0004463	Polr3B	7.02748	7.71456	6.50438	2.45478	3.60052	2.74391	3.13023	3.58533	2.58884
FBgn0259101	CG42249	4.27246	4.96794	12.0033	59.9094	169.412	130.109	63.974	248.847	153.697
FBgn0052473	CG32473	7.85149	4.9014	8.31663	59.8113	5.18038	22.8741	7.16618	3.89515	4.33023
FBgn0001142	Gs1	5.76166	8.60398	6.70281	49.9976	63.1339	70.5211	61.5607	54.0186	54.797
FBgn0033921	tej	4.62416	2.5874	13.8405	1.13823	2.29517	3.28961	2.2337	2.81394	3.79446
FBgn0033739	Dyb	8.13079	9.33217	3.49176	41.9711	46.8211	34.522	37.7425	27.6328	23.0362
FBgn0039183	Dis3	6.00461	5.42433	9.44767	1.27878	1.95694	2.40923	1.60658	1.8911	1.43143
FBgn0033292	Cyp4ad1	6.31799	5.35379	9.18778	15.5174	22.7989	24.8734	16.2131	28.4443	35.4396
FBgn0061476	Zwilch	5.68161	4.65597	10.504	0.646116	0.669926	1.5284	0.918584	1.81253	3.43765
FBgn0050359	Mal-A5	9.07638	7.21168	4.55351	0.545279	0.112755	0.0581486	0.332088	0.997082	0.157506
FBgn0035028	Start1	5.95512	4.39119	10.3861	13.0667	14.432	16.6472	12.8977	10.8646	15.4318
FBgn0022710	Ac13E	4.89123	12.7887	3.02715	2.13103	3.03266	1.41069	2.20105	2.94574	1.40707
FBgn0027602	CG8611	7.63308	8.90755	4.15905	2.31719	1.61128	1.84261	1.8947	1.70935	1.10243
FBgn0037754	CG8500	8.39244	4.06977	8.14919	15.8519	22.4899	24.2332	20.0852	18.7963	31.5874
FBgn0037141	PolH	9.97419	6.99424	3.57175	4.7945	2.21535	2.6976	7.74438	5.44268	6.9354
FBgn0031549	Spindly	6.76789	9.22905	4.50338	1.97013	2.59854	2.76554	2.25243	2.9242	2.68965
FBgn0029821	CG4020	11.5139	6.40404	2.57131	2.7811	2.35678	1.18401	2.00048	4.01597	1.95759
FBgn0032713	Ugt36D1	6.15248	5.5041	8.83065	0.306447	0.19786	0.0485551	0.548629	1.02875	1.43833
FBgn0035150	Rev1	7.8124	6.96	5.67296	2.20064	3.32287	2.83095	2.1042	2.41974	1.99668
FBgn0264491	how	6.1107	8.27628	5.91964	0.579638	0.27133	0.241282	0.500329	0.286155	0.525119
FBgn0037713	CG16790	9.18446	6.63499	4.45696	32.2601	52.1407	43.8215	35.6776	43.6631	38.1182
FBgn0003044	Pcl	7.08252	9.96824	3.18712	2.56043	1.39435	1.14151	2.53618	4.87379	1.66279
FBgn0036806	Cyp12c1	2.94422	10.0239	7.22226	24.3178	58.5357	44.7167	55.0714	43.1549	44.4242
FBgn0263019	lncRNA:CR43314	4.05934	10.2541	5.86558	42.7844	13.8273	11.4785	12.6464	18.2389	14.8399
FBgn0029765	CG16756	4.5774	1.83167	13.7474	11.2012	11.4456	27.5549	4.35942	8.91983	31.5492
FBgn0035779	CG8562	4.06569	12.7156	3.35268	10.7572	33.7357	38.3066	2.94227	6.44357	13.6058
FBgn0050104	NT5E-2	4.5174	4.95949	10.6529	16.0024	28.228	31.8497	39.1509	31.2713	42.7712
FBgn0052533	CG32533	5.97715	6.58154	7.53513	1.01311	1.47772	1.60367	1.44276	2.24386	2.47303
FBgn0020445	E23	11.1882	4.64752	4.1893	0.947198	0.491762	0.232106	1.04852	0.712192	0.235882
FBgn0033995	GPHR	7.00558	3.11416	9.89981	12.1356	19.432	27.5041	14.4546	9.74309	19.68
FBgn0038897	CG5849	5.62234	8.79734	5.59265	11.354	20.8538	14.1272	12.4701	27.3081	11.631
FBgn0086130	Dbp21E2	4.56489	6.8964	8.54625	1.69987	2.02545	2.56885	2.2385	3.09739	3.75292
FBgn0063667	meep	4.93605	11.3808	3.60792	13.0416	21.6784	12.0433	17.9422	22.0807	23.8452
FBgn0034265	Snx16	6.55117	4.8092	8.52043	3.10643	2.52242	4.20324	1.64957	1.16449	3.35983
FBgn0032811	Pmvk	5.19328	6.84048	7.81024	1.69214	2.00299	3.12389	2.88516	2.28336	2.76984
FBgn0032343	Idua	5.80055	6.44879	7.59067	20.4624	16.9775	13.7169	29.4771	35.672	20.0587
FBgn0019938	Polr1A	7.16859	6.36582	6.30034	2.08435	3.3007	2.31845	2.8478	3.54195	2.58197
FBgn0053258	CG33258	0.899334	2.15924	16.7756	34.6614	31.7399	8.53515	15.0189	66.1058	81.729
FBgn0036857	Aldh7A1	7.74056	6.67484	5.39981	156.101	376.319	272.08	177.617	158.541	154.545
FBgn0034542	Fem-1	9.26674	6.28106	4.2112	26.3878	27.8978	25.4336	21.5264	27.6544	20.4923
FBgn0035521	VhaM9.7-a	9.25514	3.26769	7.19861	281.748	324.217	375.033	253.692	278.314	286.786
FBgn0020647	KrT95D	8.98098	7.29647	3.43467	4.03331	2.40286	1.43686	3.75031	3.87187	2.10641
FBgn0260436	CG42531	8.79566	3.98892	6.91583	34.0633	26.3496	46.8143	26.5824	15.5444	40.8781
FBgn0037781	Fancl	3.5942	6.41289	9.65109	22.7977	46.9527	55.073	20.2593	24.5304	28.3057
FBgn0032321	YL-1	5.41575	7.13571	7.09988	4.27936	2.96785	2.1254	6.53853	8.82211	4.47408
FBgn0264001	bru3	13.3038	3.09112	3.25071	349.778	124.147	115.663	254.804	0	117.382
FBgn0040531	CG11741	2.70825	7.80279	9.11982	24.809	17.5027	24.6057	39.5404	45.5855	65.1027
FBgn0265991	Zasp52	6.7553	4.50661	8.35031	20.8385	29.6534	34.9791	26.1916	29.8552	31.032
FBgn0030323	Vlet	5.62797	7.80668	6.17	13.4641	12.6559	15.1177	9.40199	10.7597	8.85595
FBgn0052625	CG32625	8.63855	6.91352	3.98229	0.603152	1.54474	0.997884	49.4917	47.3844	49.4857
FBgn0030479	Rbp1-like	8.10891	6.56511	4.79594	47.2952	11.2829	5.74126	26.684	16.4533	8.1562
FBgn0032184	CG13135	1.11822	11.8577	6.44666	34.5613	14.0207	45.3994	9.31848	499.184	378.058
FBgn0038722	Nup58	6.72188	6.19161	6.49847	2.03081	2.26259	3.29963	1.98697	1.99115	3.96
FBgn0038325	Atg4b	5.74975	8.04294	5.5957	3.08081	2.98186	2.83425	3.97683	4.88721	2.5392
FBgn0033177	CG11141	5.47499	6.6692	7.22395	1.28963	1.77514	1.67181	1.95919	1.82355	2.53425
FBgn0004556	Dbp73D	7.54894	2.62436	9.17772	2.2514	4.00118	3.31244	3.27918	3.71872	2.79457
FBgn0015582	dare	5.8441	6.40799	7.06944	10.4356	16.4947	16.2531	8.14493	7.33557	6.06052
FBgn0010316	dap	8.26657	5.62219	5.41875	2.52818	1.84092	1.88942	2.32596	1.67456	1.57166
FBgn0037638	CG8379	4.80204	3.61193	10.8737	13.7513	15.5168	21.0401	9.75629	10.443	14.7625
FBgn0287774	CG9143	7.25349	5.02604	6.98172	2.25275	3.11718	1.67668	2.87101	2.20475	2.18884
FBgn0261385	scra	7.46271	7.59715	4.16366	0.380826	0.617768	0.548085	0.862456	0.782026	0.820664
FBgn0037046	CG10581	5.90779	4.29824	9.00343	10.3997	20.7896	37.6666	16.2912	22.3928	26.014
FBgn0029932	CG4607	3.77683	12.0903	3.33928	49.9457	48.0081	48.2449	28.1767	24.9564	17.1483
FBgn0037753	CG12947	10.8176	6.1709	2.19303	3.64334	1.8605	0.983861	4.19313	3.23757	1.2435
FBgn0035476	CG12766	3.70469	10.7725	4.68817	3.12697	1.08074	0.483699	0.740937	1.97053	0.833134
FBgn0035194	Psf1	4.06177	9.14253	5.92622	2.83597	1.8799	1.6168	2.03089	2.61346	3.29594
FBgn0032690	CG10333	5.68548	7.35793	6.0841	2.72648	3.41673	3.1371	2.5238	2.95511	2.91942
FBgn0030997	CG7990	8.52353	7.23878	3.35408	39.3337	38.8399	24.4095	62.2995	45.3897	29.1815
FBgn0053301	CG33301	1.7749	10.3695	6.95968	0.0660936	0.836408	0.38455	0.118327	0	0.206647
FBgn0000591	E(spl)m8-HLH	10.4167	5.39426	3.28378	1.82539	0.309377	0.125713	30.2288	25.3902	13.6191
FBgn0034179	CG6805	5.73019	9.08997	4.22219	2.60629	1.9219	3.02993	2.61951	2.5282	2.97573
FBgn0052581	sordd2	0.239566	0.431386	18.3348	14.385	16.5409	23.1555	19.884	20.3007	23.847
FBgn0015546	spel1	5.92357	4.45651	8.62349	1.33984	1.94368	2.05776	8.62129	7.76263	7.65163
FBgn0051044	lncRNA:CR31044	5.53366	7.24687	6.16263	0.718094	0.197552	0.164649	0.489086	0.852365	0.420503
FBgn0039461	CG5500	6.0834	7.68065	5.12107	23.0829	19.859	27.1231	20.8723	21.0559	14.3349
FBgn0038720	CG6231	7.1349	9.2878	2.45237	23.2355	21.851	25.9064	28.9822	14.1152	24.3374
FBgn0026376	Rgl	7.02695	3.96044	7.81565	3.27828	1.47114	3.17145	6.73574	3.91842	7.01124
FBgn0032032	CG17294	6.54136	4.75294	7.50739	22.0189	25.5094	37.6023	23.153	10.1014	24.9857
FBgn0052313	CG32313	2.97589	2.64051	13.0918	0.578169	0.783929	3.43448	0.905705	1.49852	5.63337
FBgn0029896	CG3168	2.48216	15.5675	0.581468	24.4413	161.074	27.7493	52.3653	27.5143	3.3102
FBgn0032054	Uba4	7.25311	7.35016	4.01917	1.89414	4.77977	1.89599	3.01428	7.8185	1.87626
FBgn0039106	CG10301	4.95796	3.20485	10.4301	187.677	497.286	434.955	154.269	215.994	306.575
FBgn0030675	CG8191	4.5221	9.96292	4.09822	1.4659	2.59008	1.62621	0.178472	2.21685	0.99781
FBgn0086445	l(2)37Cd	5.11222	4.26043	9.19477	1.65196	2.51718	3.59856	2.23924	1.98992	2.52515
FBgn0040347	mus81	10.2039	6.23105	2.12511	40.8531	29.942	21.2748	47.4205	34.6964	32.6067
FBgn0028707	Mt2	7.02407	4.69529	6.83513	1.51587	2.29715	2.61752	2.15512	0.73955	2.53494
FBgn0031488	Ccdc85	7.40827	3.96895	7.16083	0.547177	0.231846	0.796806	0.214289	0.378184	0.460296
FBgn0027608	CG2082	2.38833	7.99746	8.12727	0.250126	0.251698	0.439488	0.500127	0.641048	0.983034
FBgn0032264	Lip4	4.66591	8.58067	5.25916	18.7427	3.9598	17.0291	8.58726	12.5708	12.1234
FBgn0033519	CG11825	2.93699	4.6106	10.8874	1.26193	0.798479	0.138935	0.451844	1.91881	0.235178
FBgn0036210	CG14130	5.52923	6.43951	6.3993	14.5664	17.1253	13.219	12.2963	12.7439	12.3832
FBgn0036759	CG5577	2.72329	11.6466	3.98657	2.56693	2.66406	3.26288	1.19144	2.23411	0.712666
FBgn0038965	mats	4.69393	8.49095	5.17156	1.93947	3.18161	2.22856	2.05761	3.47531	2.73944
FBgn0052865	lncRNA:伪纬-element:CR32865	6.98735	9.52544	1.84316	22.4252	29.3296	25.8422	63.5375	15.4993	21.3031
FBgn0014931	kipf	6.21083	6.79201	5.33443	0.760367	1.65385	2.16076	1.44636	0.985371	1.94774
FBgn0038135	CG8773	4.19934	5.45894	8.64076	60.7269	27.8444	11.6857	1.06723	1.55849	0.170418
FBgn0036686	CG7728	5.52853	6.44719	6.3074	1.67638	2.20319	2.73601	1.5006	2.13433	2.05146
FBgn0030078	CG10970	7.7751	7.29358	3.21386	132.566	68.7099	44.2668	144.116	138.6	94.4441
FBgn0285991	hpRNA:CR18854	3.54018	4.49394	10.2098	30.7555	72.1198	76.9517	39.7746	56.3029	74.5122
FBgn0261004	asl	7.87208	4.49089	5.72324	1.25631	1.01973	1.47966	1.07868	1.39992	1.0998
FBgn0034177	AsnRS-m	4.54721	4.35402	9.16556	1.02807	1.22994	2.68259	1.89467	1.67189	1.83443
FBgn0039856	CG1774	7.0484	6.36979	4.64567	3.76007	3.09891	1.1407	2.29667	3.82175	2.21464
FBgn0051118	RabX4	6.23835	3.69019	8.10362	21.2103	11.2752	23.0578	30.1068	18.848	28.7012
FBgn0036291	CG10681	6.00059	5.02908	6.95863	16.9096	22.7911	32.9606	15.8536	18.7976	23.9971
FBgn0034644	Ip6k	5.63038	5.05975	7.28866	17.5416	16.1637	14.9228	13.1895	12.5587	16.1301
FBgn0261554	CG42672	7.75518	3.30836	6.91195	34.7112	53.8674	35.2694	37.295	34.1307	29.9849
FBgn0039407	Trmt61	5.68698	8.72343	3.47759	1.41181	1.15652	0.63513	0.94783	1.28071	0.854567
FBgn0029589	CG14810	3.31654	3.66288	10.9083	0.444603	0.401887	0.532239	13.9295	28.7828	14.9694
FBgn0036900	CG8765	4.79456	6.33555	6.74368	1.89359	2.73776	3.47494	1.93719	3.04756	3.36222
FBgn0039068	Pex11c	5.95052	2.62625	9.29304	27.079	42.3271	45.4516	24.5897	19.9319	27.7523
FBgn0031636	CG12194	6.38525	7.0721	4.39785	149.329	390.745	267.03	146.878	111.192	147.838
FBgn0039882	Rift	6.07446	6.16064	5.53739	9.90601	13.9249	15.2394	8.20402	9.8925	9.84975
FBgn0033194	Vps13	7.1712	4.87429	5.69705	3.00021	2.79102	2.29305	2.95429	2.88848	2.61851
FBgn0032018	CG7806	6.29716	3.50363	7.82708	7.78074	17.7405	18.0998	10.5814	9.225	12.7791
FBgn0043841	vir-1	1.6621	11.3353	4.62857	1.86268	0.541677	0.729835	4.58964	5.90167	7.95059
FBgn0003310	S	9.44922	3.70926	4.42054	2.95007	1.69919	1.83778	2.08389	2.121	1.01699
FBgn0037275	CG14655	5.91059	5.50942	6.14789	2.48581	1.31659	2.46671	2.12086	1.98653	2.96598
FBgn0033775	Cyp9h1	4.43924	4.66301	8.44538	240.692	730.894	938.943	203.852	175.742	302.849
FBgn0029843	Nep1	4.63941	5.24085	7.60579	32.6088	50.7907	59.233	59.206	82.052	115.778
FBgn0038250	CG3505	4.92476	5.82632	6.69047	0.239201	0.82884	1.10402	3.49729	5.78637	6.9021
FBgn0037232	Suv3	6.39842	4.64357	6.20328	2.69671	2.95157	2.40635	2.96654	2.69471	2.44093
FBgn0031816	Rchy1	4.45509	5.98362	6.79771	2.21745	0.890846	0.887949	1.27919	1.83912	2.65154
FBgn0032916	CG9257	6.44614	4.13501	6.64644	12.0936	21.3168	23.7382	17.2225	18.8828	24.7937
FBgn0028956	mthl3	4.7012	6.16532	6.34503	0.176534	0.239359	0.0856601	1.93579	2.13521	2.62379
FBgn0030485	CG1998	7.02371	4.35204	5.82737	60.2841	58.9508	31.3242	67.7029	30.7776	28.4218
FBgn0266101	CG44838	8.19323	4.11325	4.86237	32.1663	10.5562	10.1581	18.4719	9.29594	9.95295
FBgn0039821	CG15556	6.12362	4.02805	6.94884	11.8701	31.6665	43.9328	11.7439	17.0558	30.0692
FBgn0026060	Mipp2	5.15219	5.15419	6.76414	9.90118	18.163	15.138	11.6538	10.6319	10.6166
FBgn0034729	CG10344	6.92803	5.87258	4.26179	13.5491	12.5544	13.2788	3.79924	4.9466	2.88644
FBgn0000633	tei	11.8388	3.23586	1.98138	132.548	45.1517	17.8219	31.2774	22.6461	11.3316
FBgn0000592	Est-6	3.71568	3.75091	9.58192	0.707543	1.0233	0.91543	0.675577	0.163007	0.442735
FBgn0031746	CG9029	3.34828	8.54143	5.12981	0.467561	0.10566	0	3.55755	12.28	2.25251
FBgn0042110	CG18765	4.73692	4.73876	7.52453	2.27841	1.09619	1.87292	0.789487	2.59069	0.620283
FBgn0004913	Gnf1	7.43225	3.00133	6.52363	2.86917	2.5017	2.16986	2.7047	2.40422	2.19424
FBgn0037534	Elovl7	10.7133	3.20363	3.03557	19.5726	17.3406	15.8143	11.2161	11.5567	10.4508
FBgn0263605	l(3)72Dn	6.30604	5.03358	5.59797	1.43845	2.26709	2.73127	1.78286	0.73927	2.03171
FBgn0035781	CG8560	5.50422	8.95034	2.44843	0.335398	0.606347	1.98313	0.30023	1.93177	0.891674
FBgn0085240	CG34211	3.1945	10.6023	3.09865	0.839693	0.379508	0	0.187912	0.290179	0.130602
FBgn0037747	Naa80	5.55664	5.16095	6.07089	38.42	40.6053	60.3592	34.8515	21.3328	43.4286
FBgn0038686	CG5555	5.58269	5.13036	6.07489	12.3442	18.0786	18.975	12.5514	16.5581	13.1762
FBgn0260991	Incenp	7.70089	4.57116	4.50847	1.26981	0.932592	0.783738	1.98916	2.12826	2.226
FBgn0033782	sug	4.13979	5.6179	7.009	57.9095	63.8265	53.0896	62.8168	43.7303	34.7017
FBgn0027793	CG14787	8.01454	4.99802	3.69609	1.39533	1.05105	0.546696	2.39395	1.12512	2.10485
FBgn0053985	CG33985	4.09687	4.53983	8.0537	1.29088	0.530389	1.26574	5.46249	11.4364	16.5544
FBgn0040491	Buffy	4.33678	5.12845	7.16787	140.571	215.37	273.788	104.73	102.054	148.481
FBgn0011591	fng	3.17866	3.7228	9.72335	0.389744	0.195721	0.120078	0.658991	1.16728	0.826584
FBgn0261244	inaE	7.1457	5.49879	3.97804	28.1378	22.2036	25.607	25.854	23.2712	19.8783
FBgn0032602	ppk17	4.09554	1.76115	10.7482	10.3797	29.1041	67.5763	22.8005	40.2121	247.969
FBgn0014006	Ask1	5.53252	5.24266	5.7509	8.70956	11.7217	13.7156	10.2215	11.4972	11.6901
FBgn0052772	CG32772	7.70717	5.66881	3.11986	20.8279	8.58571	6.16528	12.9187	8.27447	4.01357
FBgn0036640	nxf2	5.21812	5.87974	5.39411	0.269087	0.495611	0.704491	1.01755	1.7772	1.59153
FBgn0030897	Frq1	5.8464	7.66667	2.86725	72.2752	91.7804	92.7898	135.329	142.438	118.138
FBgn0035027	CG3511	5.43771	5.02138	5.89561	2.80369	2.16473	3.18575	3.38114	4.65607	3.9363
FBgn0043578	PGRP-SB1	5.04595	7.34242	3.94133	0	0.617627	0.0943041	0.917446	1.18062	0.106421
FBgn0260745	mfas	5.09972	7.66256	3.53629	14.7454	20.7808	15.9103	10.5267	9.16856	4.83261
FBgn0004378	Klp61F	6.8249	2.69006	6.70859	1.27324	0.74506	1.65263	2.77325	1.41999	5.12517
FBgn0033999	CG8093	7.77207	6.85309	1.55641	2.7661	1.31962	1.63857	0.825353	2.01801	0.0720427
FBgn0014903	CG14630	3.51496	6.51155	6.09679	12.6249	25.4066	20.3088	9.284	18.8418	21.6377
FBgn0260634	eIF4G2	7.49058	3.92997	4.64416	11.3741	13.1739	9.89155	13.2652	8.34676	12.7094
FBgn0010240	Lcch3	5.18845	5.99567	4.83188	2.52479	1.83272	2.96201	13.7768	11.6159	11.3088
FBgn0033656	S2P	3.72326	3.70213	8.58635	6.61506	13.2351	20.4939	7.89782	9.84394	14.7196
FBgn0028343	Ankle2	6.21715	6.68372	3.10754	3.1678	2.95649	1.50709	5.38902	3.36269	1.82809
FBgn0024921	Tnpo	3.6103	9.13306	3.18042	3.87949	1.18263	1.77397	2.5184	3.61704	1.87307
FBgn0000180	bib	6.78078	5.58634	3.53455	1.11398	0.87269	1.43556	1.6398	1.7794	2.42614
FBgn0004607	zfh2	6.15929	5.60272	4.1167	1.85788	0.809819	0.919503	1.72223	0.984632	1.07906
FBgn0039107	CG10300	4.75367	6.86616	4.23289	83.8939	122.596	67.7792	101.483	140.093	62.362
FBgn0052016	4E-T	7.44944	3.73562	4.63469	15.9862	19.674	11.0372	11.7153	10.5027	12.2607
FBgn0037248	srl	7.21105	4.03725	4.55427	2.28915	1.59535	1.20761	2.14298	1.79955	2.27675
FBgn0004449	Ten-m	7.1582	5.15154	3.47185	1.62507	0.902782	0.810262	4.78223	2.83133	2.59672
FBgn0032814	CG10366	5.61689	2.85791	7.29931	12.6328	9.27798	13.1135	18.1526	7.52492	12.2757
FBgn0025632	CG4313	7.47694	6.07457	2.22012	25.8988	28.425	15.1261	28.5288	32.7555	13.0422
FBgn0030864	CG8173	5.10424	2.89353	7.76035	0.263988	0.453386	0.2927	0.567138	0.693334	2.0479
FBgn0034883	Eglp2	3.45856	6.5556	5.69559	10.3709	15.3944	14.0393	29.8528	96.3453	51.9108
FBgn0015038	Cyp9b1	4.32276	3.81257	7.54706	10.3481	8.37395	14.1525	6.61647	4.39346	6.87551
FBgn0038485	CG5255	3.92929	4.95283	6.74023	1.53634	0.495976	0.0303573	0.0982322	0.530925	0.239804
FBgn0051875	CG31875	4.14416	8.22386	3.21051	2.07859	2.1351	2.43202	2.70639	5.81182	4.24954
FBgn0037592	CG11737	4.59728	4.41511	6.49631	12.4839	40.4242	24.6508	15.3125	27.2229	14.9475
FBgn0027579	mino	6.98841	2.67704	5.81384	14.7696	12.521	20.4657	13.9908	11.607	17.7399
FBgn0040250	Ugt304A1	3.59472	4.55179	7.3283	6.38126	15.937	25.4325	5.85988	4.10627	20.6304
FBgn0033715	CG8490	3.9312	7.14635	4.34972	10.5401	16.6164	16.2359	17.1852	13.6158	16.4428
FBgn0003448	sna	9.08058	3.2814	3.05428	0.517564	0.327486	0.430408	11.536	10.8746	11.6408
FBgn0036152	Dyro	4.82421	5.72835	4.81808	17.5738	14.2968	10.5552	14.1318	17.2071	9.46304
FBgn0036485	FucTA	5.87472	5.80948	3.6539	12.6295	15.4104	7.54554	16.1342	5.98049	9.86162
FBgn0033312	CG8642	9.51718	3.5154	2.26691	15.7208	12.9783	11.1688	23.5896	8.60448	10.4464
FBgn0037581	CG7352	8.84231	3.35207	3.09541	2.88832	1.14876	3.46074	5.27436	4.55151	5.96442
FBgn0015772	Nak	5.1085	7.03028	3.14934	9.63397	13.6734	10.9471	9.25275	8.55185	8.26413
FBgn0030174	CG15312	8.63338	4.88108	1.73682	155.019	83.7081	37.0606	48.5772	50.6065	30.3719
FBgn0033051	Strica	4.41932	4.90026	5.91088	14.5094	8.09067	8.1108	9.10852	8.96032	7.82007
FBgn0040778	CG17977	4.36354	4.85027	5.98616	2.52761	2.03997	2.39133	1.45451	1.12305	2.47369
FBgn0032213	CG5390	2.89418	1.635	10.6683	0.507168	0.630355	0.562118	0.226995	0.963962	1.05063
FBgn0263392	Tet	6.9615	3.35962	4.85515	0.195401	0.335591	0.0975414	0.209894	0.378146	0.587061
FBgn0037163	laza	5.76799	5.90266	3.49496	1.23239	0.58882	0.273456	0.283672	0.46239	0.0771477
FBgn0023181	Orc4	3.50745	5.84802	5.79201	0.870733	2.77936	2.83581	2.09473	3.91177	2.14479
FBgn0283451	br	5.9377	3.39544	5.80484	2.6306	1.45511	1.47655	3.09848	2.71261	4.04225
FBgn0037623	CG9801	6.59492	2.96168	5.52426	25.0243	11.4773	12.5876	25.9155	8.61442	19.2683
FBgn0039932	fuss	3.31348	4.1161	7.64996	15.225	23.1601	38.8135	14.8953	13.8154	28.7868
FBgn0259728	CG42382	3.29926	6.37587	5.38654	8.40331	22.1638	23.4944	13.2121	15.2652	18.4038
FBgn0034741	CG4269	5.68488	5.60584	3.75402	0.680441	2.25524	1.43716	2.84244	7.99493	0.846161
FBgn0032770	CG13086	5.39384	5.013	4.62118	94.078	138.452	96.8198	81.7775	142.539	112.405
FBgn0033784	SCCRO3	6.52651	3.62616	4.82918	12.959	12.1283	12.8372	9.02566	3.97431	7.11951
FBgn0030612	Dbct	5.9671	4.98961	3.97875	1.0114	1.66224	1.32562	0.534981	1.27097	0.287681
FBgn0038470	CG18213	5.78005	4.09884	5.04482	1.49848	1.9702	2.01068	2.34128	2.20318	1.80839
FBgn0029763	Usp16-45	4.34599	6.94156	3.62034	1.86284	1.14646	1.8259	3.22815	4.1502	2.32725
FBgn0039189	CG18528	5.0621	5.06407	4.75812	2.87989	2.08256	1.7127	3.28099	2.38854	2.04741
FBgn0035833	CG7565	5.49559	4.10964	5.23138	22.9247	35.5457	41.575	25.7883	25.8784	30.3345
FBgn0004910	Eip63F-1	3.38529	7.75839	3.66451	36.9015	34.1588	37.5323	31.1087	23.8611	29.4473
FBgn0032085	CG9555	2.34338	6.4301	6.03383	48.3938	94.3847	163.643	35.8206	25.7448	53.5139
FBgn0004595	pros	8.02506	2.85632	3.91819	200.183	266.313	134.92	144.973	109.068	101.509
FBgn0051547	NKCC	8.57503	5.79391	0.419324	0.492537	0.912693	0.744817	10.1402	6.92755	2.94554
FBgn0004552	Akh	7.64892	5.21156	1.91091	0	0.835018	0	1.03364	1.43656	0.789654
[truncated: 1,331 more rows]
