# Supplementary material for: Cell-fate conversion of intestinal cells in adult Drosophila midgut by depleting a single transcription factor
Source: Nat Commun. 2024 Mar 26;15:2656. doi: 10.1038/s41467-024-46956-8 (PMC10966032; doi:10.1038/s41467-024-46956-8)
Supplement: Supplementary file 5 — Supplementary Data 2 [file 41467_2024_46956_MOESM5_ESM.xlsx]

## Sheet: RPKM values
	gene name	FPKM.control_EC_1	FPKM.Control_EC_2	FPKM.EE_1	FPKM.EE_2	FPKM.EE_3	FPKM.U_pros_1	FPKM.U_pros_2	FPKM.ttk-RNAi&Pros-RNAi_1	FPKM.ttk-RNAi&Pros-RNAi_1
FBgn0004364	18w	10.821	9.83782	13.3682	9.58404	11.7924	16.7591	17.755	7.70783	8.57029
FBgn0250848	26-29-p	91.1103	117.104	78.1894	67.3756	69.5788	117.089	115.246	95.5133	99.7983
FBgn0052016	4E-T	12.7787	12.9225	16.9169	22.3868	19.3431	12.6595	13.2688	14.0193	15.3409
FBgn0263116	5-HT1B	0.039796	0.055266	1.20453	0.662218	1.19881	0.092691	0.034402	0.092464	0.27342
FBgn0041707	7B2	86.3941	170.538	2473.76	2781.36	2323.11	160.485	107.138	326.823	385.371
FBgn0031791	AANATL2	0.81523	3.78352	5.0807	4.40849	4.03254	1.30483	0.951149	0.196819	0.244693
FBgn0031851	Aatf	11.5177	14.7111	13.0481	10.6943	12.2526	15.4341	17.4185	14.051	15.6956
FBgn0000015	Abd-B	0.982018	0.454651	1.16844	0.837153	1.13781	0.596808	0.329581	0.456755	0.325833
FBgn0022710	Ac13E	1.02938	1.02851	0.832947	0.835494	0.961451	1.83105	1.81125	1.00445	1.39495
FBgn0023416	Ac3	1.32372	1.43209	7.16274	6.96748	6.5341	1.74007	1.63953	7.27123	8.03101
FBgn0004852	Ac76E	10.6304	10.8722	5.13018	4.40021	5.7065	34.5183	41.7735	10.5452	7.80495
FBgn0024150	Ac78C	2.78572	5.50019	95.2037	78.0526	88.6236	10.0438	6.49092	1.45912	1.41869
FBgn0000024	Ace	0.53673	0.691288	2.36614	3.01811	2.79893	3.05823	2.41025	1.30379	1.50837
FBgn0016122	Acer	1.58698	1.68908	10.7827	10.119	12.8667	2.28873	1.491	0.800858	0.94413
FBgn0033749	achi	3.41588	6.42895	5.32644	5.64272	5.86159	6.44363	7.22193	7.06627	6.99821
FBgn0034153	Acp53C14b	2.40653	1.15339	1.17638	0.75998	1.22482	0.620743	0.527997	1.53067	1.11797
FBgn0000032	Acph-1	9.47429	14.5471	50.1227	45.909	48.1141	17.2051	13.9906	15.0533	12.5767
FBgn0000043	Act42A	250.546	342.271	380.024	245.194	300.137	662.819	751.384	902.76	830.853
FBgn0000042	Act5C	2004.94	3030.45	1900.24	1734.88	1701.27	3514.36	3552.5	3784.92	2937.89
FBgn0000045	Act79B	1.1343	1.3866	0.82545	0.85103	0.564541	2.53257	2.41534	1.23024	3.11743
FBgn0015008	Actn3	0.407449	0.297123	0.142453	0.151939	0.079113	0.833673	0.73161	0.042877	0.113686
FBgn0040507	ACXD	1.97415	5.109	40.8883	41.7434	47.9339	7.75567	6.79531	1.04092	0.830507
FBgn0038363	Acyp2	44.7615	34.4945	17.0783	18.6906	14.8664	25.5474	23.2555	31.1508	28.9524
FBgn0037661	Ada	2.99689	6.31499	4.9589	3.64268	3.45865	8.8739	10.2867	9.16471	6.85516
FBgn0038341	AdamTS-A	0.193393	0.284104	0.529973	0.390397	0.518119	3.10935	3.72055	1.11048	0.781265
FBgn0036752	Adgf-A	29.3405	45.7783	17.5347	15.2249	17.3706	28.3483	28.9159	27.4121	31.4093
FBgn0038467	AdSL	12.4704	17.5985	16.68	13.1835	12.3964	19.1773	18.9517	12.5043	12.3967
FBgn0015010	Ag5r	1.17997	94.2799	12.8458	125.347	15.8388	4.23001	4.56476	1.53745	1.65372
FBgn0020508	Ag5r2	2.73158	4.37207	0.2438	0.489393	0.432372	0.872269	1.79906	3.12493	2.41144
FBgn0250816	AGO3	5.14254	5.14242	2.94203	2.62225	2.0932	2.06894	2.20432	2.00548	2.29324
FBgn0027932	Akap200	28.422	37.2541	42.0949	35.435	42.4652	71.2978	75.4187	134.43	150.817
FBgn0004552	Akh	0.298915	0.385816	0.118946	0.33282	0	5.27502	1.12184	0.276314	0.874593
FBgn0000064	Ald	116.228	152.255	192.037	146.461	164.485	191.788	177.711	128.89	128.13
FBgn0012036	Aldh	189.029	272.926	185.2	178.113	163.531	177.864	195.207	151.063	156.207
FBgn0010548	Aldh-III	14.8478	18.1836	41.2895	35.2626	38.7562	41.364	41.0631	11.3422	15.0277
FBgn0086346	ALiX	183.946	210.399	161.917	134.3	149.719	213.906	220.288	192.502	162.145
FBgn0065035	AlkB	28.8435	20.8774	9.4873	7.46047	6.69831	17.941	21.0338	23.6039	27.8213
FBgn0000071	Ama	0.0411662	0.666893	0.567279	0.518696	0.527701	0.208296	0.532806	1.29876	0.563623
FBgn0023179	amon	10.9431	55.3521	403.051	442.051	452.517	66.9418	39.2412	12.3998	10.9073
FBgn0027356	Amph	3.46884	7.38507	11.2049	15.4789	14.2306	10.5372	8.90899	4.93869	4.01664
FBgn0030328	Amun	62.9934	69.041	30.7553	52.2684	58.0072	85.9606	79.1317	83.2588	96.137
FBgn0000079	Amy-p	28.7202	114.635	9.8957	13.102	14.8167	71.1665	63.0992	19.974	21.0584
FBgn0020506	Amyrel	1.13188	1.86398	30.5354	24.7292	17.0428	12.6592	10.455	5.67167	4.0328
FBgn0266111	ana3	1.60417	2.3765	1.96311	1.95352	1.90775	3.55485	3.88691	3.91644	3.63351
FBgn0032536	Ance-3	0.327358	0.060361	0.497605	0.312639	0.766366	0.249774	0.426179	0.03692	0.045901
FBgn0033366	Ance-4	0.07777	0.171645	0.023051	0.059227	0.028694	0.050626	0.081307	0	0.039158
FBgn0016762	angel	11.8181	15.0315	6.86971	6.71685	6.0104	12.5432	12.0908	17.7471	18.6014
FBgn0260642	Antp	0.170717	0.00918113	0.0458316	0.0478607	0.0961756	0.228747	0.137789	0.0169537	0.0613774
FBgn0050488	antr	3.9315	4.03465	1.73931	0.62364	1.15315	5.60626	4.68663	2.94104	2.67574
FBgn0000097	aop	6.85561	9.23782	8.60404	6.86371	9.08431	11.3947	9.52589	6.35824	6.73167
FBgn0004569	aos	20.3606	28.0933	4.47387	3.16473	3.68174	13.7046	13.2886	17.9117	20.8916
FBgn0015589	Apc	5.52656	6.60393	21.7515	18.0823	24.0754	17.1388	17.2335	6.92397	6.95627
FBgn0031458	aph-1	19.3979	24.5145	14.8003	12.3756	12.927	21.9356	23.6755	34.6209	32.4656
FBgn0040281	Aplip1	0.346593	1.13422	4.16647	4.07168	3.13103	0.347394	0.433026	10.0776	5.6997
FBgn0032136	Apoltp	0.334564	0.365759	4.14822	3.69324	4.01778	2.08061	0.734497	0.046905	0.08258
FBgn0000108	Appl	2.46325	5.52957	63.4356	58.8117	66.6847	11.4083	7.28345	9.32155	10.7133
FBgn0015903	apt	26.6977	37.5866	13.0595	10.361	12.6045	25.5928	25.1299	15.93	21.4186
FBgn0039889	Arl4	32.5848	28.343	36.151	51.0811	41.0889	21.5299	20.3555	25.9249	35.3912
FBgn0031050	Arp10	24.3428	26.4329	12.8232	12.9595	11.8604	16.8657	17.8269	28.4974	27.3591
FBgn0011742	Arp2	23.3807	44.5717	85.5531	88.2456	78.5156	50.5432	45.4211	48.3131	53.3111
FBgn0030877	Arp8	14.2712	11.5222	7.31391	5.81509	7.01733	9.18907	8.98893	15.1758	12.9018
FBgn0065032	Arpc3B	239.287	144.695	61.0417	71.0553	63.1094	97.5245	105.529	202.305	178.908
FBgn0037834	Art1	30.2909	46.8337	47.3614	34.1276	38.4695	61.2759	69.3231	51.7356	52.6752
FBgn0038306	Art3	5.05502	8.42768	7.12145	6.32416	4.8326	8.48906	8.1571	6.65036	6.57587
FBgn0034817	Art7	11.2561	11.2701	8.91673	7.98047	7.75807	14.1555	11.7102	13.074	12.6562
FBgn0032329	Art8	3.07807	5.00934	1.53738	2.76038	2.29594	3.1142	2.98032	4.05651	4.52619
FBgn0029095	aru	1.45792	2.13366	14.9861	14.1328	16.9916	2.88663	1.61378	1.0599	0.72805
FBgn0036826	arx	10.2494	10.3592	3.27999	3.71797	5.90414	7.51342	10.2341	7.1243	5.93606
FBgn0039908	Asator	2.38121	2.67813	8.26082	9.60677	9.07262	3.54906	3.3627	3.17004	3.5063
FBgn0000139	ash2	28.8431	36.1899	14.0593	11.4422	11.9087	32.5779	34.0603	55.6326	56.4373
FBgn0261004	asl	3.59003	4.43947	3.72171	3.71512	3.97391	7.53449	7.9683	7.12792	6.18286
FBgn0000140	asp	4.00672	5.58765	2.76882	2.23199	3.13807	7.51781	9.25845	7.18474	8.05942
FBgn0034075	Asph	0.413508	0.659093	2.27656	1.98619	2.35326	1.03127	1.43791	4.40552	4.21987
FBgn0034606	ASPP	1.00611	2.52872	18.7519	16.0238	19.6223	8.43426	7.6889	4.5169	4.09502
FBgn0015905	ast	4.53492	6.004	5.1027	3.93739	5.03258	6.23511	7.98567	7.0504	7.34613
FBgn0015591	AstA	149.864	199.589	5953.35	5262.37	4497.79	1195.76	406.681	134.303	95.8076
FBgn0039595	AstA-R2	1.04374	2.46621	27.2633	28.113	29.6925	3.29582	1.08445	0.153801	0.0667477
FBgn0032336	AstC	1413.28	2430.77	18871	24305.5	18333.3	2569.61	1157.93	290.964	179.544
FBgn0036790	AstC-R1	0.273011	0.807541	8.20633	8.10427	9.88912	0.953466	0.488721	0.25773	0.270013
FBgn0036789	AstC-R2	0.407245	0.495105	2.77301	2.23023	2.86909	0.673983	0.145844	0.033866	0.042104
FBgn0028550	Atf3	32.4995	24.6711	23.3725	19.1012	25.168	41.4352	34.3562	26.1879	30.9939
FBgn0033010	Atf6	20.3117	13.7742	26.4591	33.9654	27.2956	11.8593	10.8719	19.7933	20.7464
FBgn0030960	Atg101	9.03866	11.4244	28.7722	28.7038	29.2901	18.5839	21.9242	14.524	16.807
FBgn0039705	Atg16	10.9062	12.1277	45.1925	47.3941	44.8665	23.4706	20.3083	13.9326	11.3742
FBgn0031298	Atg4a	6.9601	9.18256	16.7164	17.1359	17.1274	9.70063	9.73051	11.1011	9.1809
FBgn0038325	Atg4b	4.43147	6.29732	9.08288	8.63546	8.93558	11.2553	13.8424	10.6982	10.361
FBgn0032422	atilla	6.15719	4.28121	7.59424	5.76805	2.98186	9.06395	5.74291	1.80559	1.03109
FBgn0039213	atl	27.6754	39.9115	42.3951	34.4301	38.0587	62.3708	66.254	40.439	36.3081
FBgn0010750	atms	16.9834	19.2913	16.3329	13.0149	14.3266	19.854	19.6612	22.9443	20.5874
FBgn0052446	Atox1	62.8012	62.8013	24.1958	26.9946	23.4832	49.0759	43.3564	54.3249	55.1143
FBgn0037989	ATP8B	44.1034	37.2917	7.49054	6.13221	7.89548	28.2704	25.4962	22.6921	22.8058
FBgn0038530	AttD	4.52355	4.54039	1.11583	0.717203	0.688853	6.93782	8.95874	16.7417	5.92077
FBgn0041188	Atx2	10.4057	7.65264	11.7725	9.47609	11.7801	15.9262	16.4012	6.37108	5.59432
FBgn0031420	Atxn7	1.35346	1.88613	5.12814	4.59638	5.09192	2.74461	3.34053	2.90347	2.75008
FBgn0000147	aurA	6.15178	7.0499	4.58748	7.00685	4.51331	6.0135	6.84215	11.3532	11.614
FBgn0024227	aurB	6.13224	10.8544	13.7183	9.9203	11.1448	11.4964	15.9684	20.7793	21.5944
FBgn0000150	awd	1824.84	1715.9	1094.52	932.372	865.566	1455.01	1514.65	1800.05	1683.59
FBgn0000152	Axs	2.21769	3.32676	3.84268	2.28433	3.34942	3.90411	3.94809	4.445	3.67455
FBgn0004870	bab1	0.170235	0.280393	0.458302	0.288165	0.388323	0.179916	0.274701	0.638758	0.788344
FBgn0034724	babos	37.3067	36.2578	27.2617	16.9112	18.4971	47.7321	51.8169	172.03	149.437
FBgn0031453	Bacc	688.631	433.704	244.926	359.205	309.474	304.86	306.238	730.648	794.363
FBgn0027889	ball	8.70115	13.9155	9.21162	7.93248	9.15388	11.5885	13.1912	18.1826	20.351
FBgn0042085	Bap170	4.08058	3.99104	5.88909	3.89352	5.74622	6.39651	7.40677	5.19433	4.72332
FBgn0025463	Bap60	46.7297	53.0253	41.6153	37.4422	38.9957	37.1283	37.5984	58.1072	60.4197
FBgn0014127	barr	3.10419	5.47551	5.35217	4.04326	4.54656	7.14513	9.9248	6.14353	7.42634
FBgn0087007	bbg	8.62621	12.6308	95.5737	84.7249	103.707	28.9266	25.1936	14.4629	14.7578
FBgn0031255	BBS8	0.744707	0.608361	0.353699	0.180515	0.372214	1.22705	0.830817	0.271551	0.249572
FBgn0039558	BCAS2	8.786	7.49694	6.6227	6.70186	5.87404	8.37957	9.99359	7.41496	9.36384
FBgn0026149	BCL7-like	5.30117	7.03877	10.4546	10.3945	10.7177	9.717	10.1324	9.4644	10.301
FBgn0038498	beat-IIa	1.26225	1.82056	2.38582	1.72699	2.21719	0.669484	0.797243	3.71811	3.09403
FBgn0265607	beat-IIIa	0	0	0	0.391374	0.701149	0	0	3.64991	3.20315
FBgn0053179	beat-IIIb	0.098627	0	0.515385	0.874314	0.69964	0.214782	0.164239	0.795389	1.3574
FBgn0032629	beat-IIIc	0.142413	0.141327	0.661525	1.07345	1.18964	1.28394	0.662691	0.064628	0.080093
FBgn0263231	bel	36.4181	51.6315	71.4072	52.9084	68.7583	79.1307	82.8062	42.9088	37.5584
FBgn0035696	Best2	0.429973	1.12275	4.59775	4.432	4.99904	2.0171	1.16898	0.195909	0.15196
FBgn0047334	BG642312	1.89404	3.03051	6.71995	18.9363	10.9331	2.50611	2.83898	0.570773	0.4641
FBgn0035871	BI-1	99.412	106.99	237.455	275.901	225.896	114.627	108.15	163.197	157.252
FBgn0000180	bib	6.43464	10.9257	2.6369	1.76049	2.58458	6.33532	6.71609	6.1621	6.4364
FBgn0000181	bic	2101.41	1743.23	616.581	607.6	559.532	1195.95	1180.58	1524.83	1555.75
FBgn0039282	Bili	0.107308	0.241323	0.995271	1.51883	1.81479	0.384187	0.534487	1.62928	2.22813
FBgn0035608	blanks	0.25271	0.372284	1.02517	1.21573	1.26133	1.44664	0.565161	0.695758	0.516686
FBgn0011211	blw	344.932	473.396	431.713	304.578	361.676	636.696	675.778	363.986	310.002
FBgn0036449	bmm	15.6392	29.718	77.6356	69.6832	83.5705	39.2378	33.9375	15.9252	21.9585
FBgn0001090	bnb	0.347437	0.168687	0.17685	0.409213	0.510686	0.758582	0.615945	0.231124	0.166855
FBgn0014135	bnl	1.03533	0.827218	8.38391	6.01153	7.55812	7.45061	7.71053	4.14029	3.93713
FBgn0004132	boca	36.468	32.7162	26.2913	28.8691	27.3649	36.5963	41.7359	52.4824	49.1302
FBgn0040388	boi	4.02173	7.14469	3.3881	2.96492	3.36051	6.28275	5.83175	4.69039	4.96231
FBgn0260942	bond	1.40953	2.6768	0.648127	0.726502	0.537038	5.88495	2.57385	0.426302	0.204441
FBgn0026261	bonsai	27.0959	34.4877	32.2484	29.5993	30.9678	45.2447	47.648	35.2352	31.2315
FBgn0259791	bora	1.71404	3.65936	1.33796	1.17832	1.62748	2.38432	3.02741	3.23985	2.35201
FBgn0004893	bowl	2.99856	5.17344	15.4915	13.5723	14.0579	6.68802	6.3067	15.0723	12.2654
FBgn0000210	br	0.315494	0.283131	0.906201	0.735637	0.97609	0.620367	0.363876	1.16407	1.23262
FBgn0086694	Bre1	3.9688	4.31256	11.1369	8.51504	9.30443	7.14575	7.61953	4.94814	5.34906
FBgn0259246	brp	1.00831	2.11579	23.6257	22.6964	24.8156	4.28439	2.44678	1.50783	1.2706
FBgn0266717	Bruce	7.50413	6.63995	12.187	10.9389	13.3682	14.9634	14.1533	5.20209	6.47433
FBgn0004101	bs	1.64879	2.08348	3.22127	2.67242	3.54835	3.11016	3.31784	2.38899	2.075
FBgn0032679	bsf	16.3756	28.5366	32.9932	25.3583	31.6923	50.346	53.9296	32.7131	29.557
FBgn0029848	Btd	0.414569	0.649732	0.554902	0.774812	0.53703	0.874396	0.382215	0.430298	0.375256
FBgn0025457	Bub3	26.6294	38.026	34.31	29.5999	32.6649	35.4107	42.8213	53.199	55.6466
FBgn0263855	BubR1	2.72953	3.28673	3.40711	2.94119	3.4905	4.56501	5.17902	4.16446	4.93956
FBgn0040491	Buffy	4.39155	7.10929	40.3609	60.2198	48.8194	20.5538	19.6753	2.12089	0.78341
FBgn0038901	Burs	0.500682	0.857804	18.2937	14.7084	16.972	7.27712	8.1378	1.5302	0.858438
FBgn0045064	bwa	3.66199	5.51323	26.9286	25.6186	25.3652	4.43043	3.77001	3.17877	4.31146
FBgn0265598	Bx	0.198529	0.375053	1.03466	0.908016	1.25063	0.362991	0.337049	0.181494	0.24083
FBgn0010292	bys	7.64538	15.3837	7.12323	5.35771	6.13734	15.5291	18.0106	12.3317	11.2223
FBgn0032078	C1GalTA	14.8775	13.793	28.2206	31.723	29.7959	39.5265	44.341	30.3757	27.136
FBgn0263111	cac	0.955082	1.14623	18.2588	18.162	19.6396	4.2605	2.05586	2.34336	3.96085
FBgn0000251	cad	12.7703	14.8597	31.1636	25.6131	31.9834	17.2392	19.4262	12.0116	13.0275
FBgn0022800	Cad96Ca	1.70479	3.31826	2.01835	1.23087	2.00256	5.83329	6.10348	2.77542	2.98947
FBgn0039294	Cad96Cb	0.693409	0.952909	2.58669	2.36123	2.88622	0.899577	0.653719	3.27394	3.25992
FBgn0015609	CadN	0.201245	0.112765	1.60988	1.43803	1.77846	0.257781	0.278093	1.33768	1.96252
FBgn0033526	Caf1-105	2.37141	2.93105	1.93646	2.02694	1.77137	3.8975	3.34954	2.5498	2.05396
FBgn0030054	Caf1-180	2.84649	2.93869	2.92537	1.82415	2.29653	3.81093	5.04927	4.14222	3.77684
FBgn0027844	CAH1	21.3582	52.5538	16.5584	18.1043	16.9001	22.0703	29.7998	16.2961	4.4969
FBgn0027843	CAH2	5.8621	8.73207	66.6956	70.9591	69.397	29.4189	28.671	1.29127	1.20598
FBgn0038478	cal1	1.62942	2.73821	3.21346	3.45455	3.94207	3.09061	3.1725	4.19415	4.01921
FBgn0039928	Cals	25.3845	31.9185	89.2662	121.792	99.5659	32.9607	32.3922	40.3439	48.6845
FBgn0016126	CaMKI	29.1514	28.0841	48.187	65.7745	55.0576	23.1578	20.7214	25.779	34.5854
FBgn0040233	cana	6.69847	10.3083	2.27689	1.60547	2.02894	6.22583	5.92866	4.7454	6.18539
FBgn0010014	CanB	7.83658	12.7601	99.8158	110.537	97.5571	13.9648	8.16629	13.4815	10.6777
FBgn0037100	CapaR	0	0.22638	0.151057	0.191164	0.120553	0.847258	1.32128	0.047324	0.12911
FBgn0053653	Caps	2.60238	5.23019	16.9523	22.2763	22.7792	4.41466	2.8454	2.37552	3.56131
FBgn0022213	Cas	14.4865	20.6539	20.0435	14.0808	18.6603	25.3114	27.2083	15.7189	16.8787
FBgn0002022	Catsup	30.8527	35.8183	26.2393	21.5018	21.3816	45.0384	50.1489	33.2229	31.7125
FBgn0020224	Cbl	20.7393	26.2189	12.6377	12.4323	13.9927	13.8172	13.6756	15.8242	19.8857
FBgn0022943	Cbp20	24.4316	19.9584	20.9897	20.3354	20.9816	19.1402	23.5235	30.9218	27.2025
FBgn0031148	Cbs	11.3074	15.429	13.3539	17.8457	15.5965	17.2367	18.3078	4.72863	4.68492
FBgn0043364	cbt	12.4393	23.4172	37.5307	35.8969	38.2863	16.8515	14.9921	15.7768	13.8871
FBgn0039007	CCAP	1.24385	2.18407	16.5451	30.1192	19.5694	1.70759	1.07153	0.758179	0.869385
FBgn0039396	CCAP-R	0.134141	0.091756	1.26309	1.92412	1.57979	0.251888	0.122828	0.021181	0.026332
FBgn0038199	CCHa1	196.569	416.696	6038.77	5458.74	4773.23	1098.8	558.899	235.749	189.426
FBgn0050106	CCHa1-R	1.10846	7.13875	22.0432	32.2708	31.8592	2.97212	2.15001	0.260289	0.178941
FBgn0038147	CCHa2	625.043	424.414	6477.71	7202.77	6305.3	1286.9	331.051	247.576	149.072
FBgn0038925	Cchl	43.9637	47.9863	40.7657	37.5301	33.0104	43.6313	43.2428	34.9268	34.01
FBgn0030954	CCKLR-17D3	0.937982	1.78261	7.50647	9.1216	9.61415	0.907256	0.622368	2.91542	3.68366
FBgn0037533	CD98hc	39.5071	101.161	129.284	136.221	145.472	67.6708	67.4556	42.2635	38.911
FBgn0051973	Cda5	0.176967	0.321198	2.66174	3.11597	3.55005	0.619916	0.590684	0.580306	0.737126
FBgn0025781	Cdc16	1.81614	2.16185	3.09709	2.57018	2.3619	2.72185	3.01309	2.56765	2.53058
FBgn0010341	Cdc42	158.009	188.36	130.78	155.888	190.982	216.853	161.335	172.972	178.581
FBgn0035918	Cdc6	1.22232	1.21941	1.05204	1.18802	1.18233	0.816497	0.709256	0.837965	0.945276
FBgn0004876	cdi	6.61628	10.1842	29.2227	25.9273	32.4771	15.7411	14.8729	7.00038	7.81465
FBgn0004106	Cdk1	14.3204	20.6089	13.0853	14.7231	12.0687	16.731	17.6645	22.5338	21.9909
FBgn0004107	Cdk2	2.98308	3.64881	1.80519	1.89495	2.77459	3.52836	4.20345	4.29106	4.48518
FBgn0016131	Cdk4	4.13713	8.21286	4.56924	4.01537	3.68935	5.86185	6.69025	4.08494	4.31674
FBgn0266916	Cenp-C	1.4083	1.67338	1.92262	1.21684	1.81119	2.55973	3.10769	2.83977	3.22438
FBgn0036480	Cep135	2.49704	2.616	1.34864	1.26575	1.30205	3.84617	4.73859	2.84689	3.04609
FBgn0034443	cer	82.0061	58.0209	33.0136	38.169	23.9722	46.7892	49.2797	68.2945	79.7303
FBgn0027569	cert	61.1116	85.3093	48.0356	41.6174	46.772	70.48	66.8897	74.3736	66.0693
FBgn0039596	CG10000	0.680509	0.928912	9.6781	10.1044	10.2073	3.37639	3.68192	0.97535	0.772628
FBgn0037972	CG10005	1.34798	0.547402	1.97864	3.54981	2.87698	2.39222	2.59177	0.712868	1.32496
FBgn0039590	CG10011	3.44009	3.81548	5.31053	4.79381	5.9829	6.03093	6.33199	1.84768	2.44708
FBgn0032785	CG10026	0.612983	1.14673	4.1463	6.42764	3.7072	2.09142	1.1834	0.362953	0.225143
FBgn0031563	CG10031	0.277675	0.177232	0.115035	0.888867	1.53653	1.37155	1.03135	0.244662	0.27254
FBgn0037517	CG10086	11.3522	18.5558	96.2845	89.6147	92.8514	39.1974	36.6951	24.7817	20.4812
FBgn0036369	CG10089	0.0905888	0.16259	1.23687	1.26997	0.79168	0.585968	0.803958	0.792604	0.90536
FBgn0032798	CG10132	1.5163	2.19866	17.9024	16.1371	18.0807	2.98147	1.57195	1.59075	1.30512
FBgn0036363	CG10140	1.07474	1.6965	18.5135	24.7161	18.4525	2.75088	3.30665	4.55201	3.88872
FBgn0035697	CG10163	2.8676	2.02621	6.76638	9.14231	7.38814	5.23424	6.30747	0.622078	0.51233
FBgn0032801	CG10165	21.9441	37.8734	159.435	182.731	149.468	38.2558	32.4805	52.2379	51.3351
FBgn0039084	CG10175	2.40822	2.49775	16.0078	15.8713	17.577	8.30962	7.41518	1.74878	1.68909
FBgn0039091	CG10182	0.51831	1.33685	0.497877	1.12615	0.827655	12.2715	18.4395	1.27214	0.497195
FBgn0039094	CG10184	86.3737	70.9056	13.8798	9.55373	10.2273	72.2241	80.6964	122.879	116.233
FBgn0039118	CG10208	23.3391	17.7968	5.27421	5.2183	5.5366	33.9476	32.6034	29.1697	29.4507
FBgn0032783	CG10237	4.75379	5.37088	3.45989	2.90068	3.70408	9.83275	5.79706	3.31725	3.94055
FBgn0027512	CG10254	3.87347	3.94163	6.30694	6.01223	6.572	4.14912	2.95428	1.68096	2.21079
FBgn0032681	CG10283	29.2091	27.1578	13.1824	9.22401	10.6713	60.0066	67.3482	32.0629	28.821
FBgn0039107	CG10300	3.3954	9.64406	65.9551	84.2773	74.1032	12.1102	11.4224	4.07888	4.73702
FBgn0039106	CG10301	13.4488	27.6678	249.24	300.475	254.796	27.1387	22.7029	12.7922	8.69486
FBgn0032690	CG10333	6.32515	10.9718	13.347	11.0443	11.9255	13.2913	16.1345	10.0779	9.22592
FBgn0032805	CG10337	29.8463	22.2496	42.2232	39.136	36.3831	26.4148	28.2625	45.8298	40.7757
FBgn0034729	CG10344	3.01826	4.12964	6.97344	6.90219	6.61524	3.8469	3.9982	2.48578	1.78483
FBgn0027562	CG10345	0.719412	0.424578	0.573829	1.15899	0.720898	2.84103	2.63292	0.468988	0.194704
FBgn0030349	CG10353	10.8596	12.0832	18.2464	17.8958	20.6502	18.7956	17.5281	11.6924	12.8892
FBgn0032814	CG10366	3.64061	5.13001	11.3346	8.12866	9.6856	5.74507	6.64264	7.13946	7.57473
FBgn0032702	CG10376	71.5219	115.78	43.5974	32.8114	40.142	100.469	107.245	71.7946	60.0359
FBgn0038431	CG10405	0.086232	0.365274	1.42896	1.75774	1.88946	2.78	1.26836	0.204234	0.677097
FBgn0032689	CG10413	13.0198	22.2005	41.5734	39.4138	43.6498	39.4635	42.2976	22.3809	22.6135
FBgn0036277	CG10418	68.7141	48.9932	32.202	33.998	35.6972	30.6181	30.7041	52.0314	46.5591
FBgn0034638	CG10433	102.702	48.8656	11.4403	11.1736	8.50208	81.4411	73.496	45.6408	38.0449
FBgn0037531	CG10445	2.89833	5.20996	2.98558	1.88654	2.24127	9.65996	11.2138	7.05231	6.28294
FBgn0032815	CG10462	7.71502	9.66277	4.41276	3.96689	5.0321	7.30812	8.41261	5.01659	5.83748
FBgn0035656	CG10479	2.47944	7.51189	46.4402	51.6424	49.0924	4.73262	5.63563	3.98563	4.31492
FBgn0035649	CG10483	1.42446	5.11714	46.4394	52.0297	48.4137	6.31003	4.01542	6.08708	6.15064
FBgn0037057	CG10512	22.8643	49.3235	10.6734	10.4062	10.5797	21.2778	25.9174	11.2216	9.71131
FBgn0039311	CG10513	0.235962	2.88516	0.558872	0.376908	0.162187	1.28139	1.10082	0.454972	0.538964
FBgn0039312	CG10514	0.583932	3.09317	0.203226	0.487764	0.270312	1.05512	0.98162	0.652006	0.231599
FBgn0034570	CG10543	4.38701	3.64661	7.52999	6.07504	7.91515	7.2168	6.94902	2.82735	3.61863
FBgn0039321	CG10550	2.10887	3.68798	4.98263	7.34024	6.70875	9.76692	10.4276	0.390307	0.252882
FBgn0039324	CG10553	0.718689	1.21496	1.469	2.4454	1.88488	0.754236	0.792071	0.167627	0.211896
FBgn0039325	CG10560	1.33265	1.80587	2.68624	2.59691	3.03536	1.76322	1.2328	0.582219	0.782691
FBgn0002036	CG10561	0.507514	1.54017	5.10434	5.30894	4.47172	1.27917	1.33749	0.70381	0.459812
FBgn0039326	CG10562	5.11644	12.997	25.669	46.1907	37.8716	11.5636	10.9161	4.6729	4.38736
FBgn0037051	CG10565	58.243	82.3258	52.3233	40.5192	48.3213	85.8008	84.974	70.1701	71.2641
FBgn0035630	CG10576	211.215	267.948	144.251	104.726	108.136	236.923	238.265	170.035	226.741
FBgn0037046	CG10581	2.56448	3.62754	4.11386	4.65395	5.12791	4.34918	4.13126	3.28155	5.98428
FBgn0032726	CG10621	4.78774	12.819	127.806	121.438	102.741	23.1485	10.8097	2.94717	2.35202
FBgn0032818	CG10628	9.15224	10.2455	9.55123	7.52279	9.10724	11.591	11.5207	10.7772	10.5133
FBgn0032817	CG10631	3.78345	3.04948	7.76478	6.90873	9.45245	6.70575	6.317	2.87221	3.74327
FBgn0046302	CG10650	17.1778	33.1349	309.625	271.13	291.762	113.798	124.402	46.2358	32.9691
FBgn0036289	CG10657	0.780151	2.31792	1.85038	1.02759	1.52849	3.62667	3.34622	1.69463	0.051593
FBgn0039329	CG10669	1.52474	2.05904	3.7761	4.37222	3.62493	3.42754	3.96942	2.72579	2.8855
FBgn0036291	CG10681	3.50182	4.9693	12.8495	12.6037	9.63211	2.99856	3.32915	3.98518	5.03068
FBgn0032752	CG10702	0.402415	0.385025	0.198304	0.630546	0.249713	0.543926	0.50068	0.117771	0.267876
FBgn0034221	CG10764	0.718068	0.951094	1.35537	0.663356	0.852848	0.450278	0.47165	0.796326	0.508769
FBgn0033821	CG10799	0.676598	3.47699	1.16546	1.8983	2.79896	1.11183	1.0234	0.427328	0.366509
FBgn0029666	CG10803	6.32325	10.7688	6.07527	3.81717	5.30013	14.8292	13.272	9.34198	7.97313
FBgn0036052	CG10809	6.8022	6.77582	8.1774	7.24587	7.79715	8.76717	10.753	7.16418	7.27414
FBgn0027552	CG10863	85.3832	83.4311	36.9473	39.0012	38.0409	71.1026	71.9918	54.4664	65.9352
FBgn0031395	CG10874	4.73178	7.31912	16.7473	16.4952	14.3589	8.73899	8.95207	9.22074	7.00427
FBgn0037238	CG1090	0.296203	0.870829	5.5911	6.69316	6.21244	1.01944	0.529295	1.95902	1.97674
FBgn0034289	CG10910	5.88424	15.9849	1.32948	1.80727	1.58373	9.53601	7.72045	2.46268	1.11014
FBgn0034296	CG10912	8.79206	31.1319	9.28351	6.22696	9.10126	6.84552	7.92213	2.96343	3.8771
FBgn0034307	CG10914	3.61875	4.25321	4.50073	2.88147	3.83577	7.20116	7.62197	3.71479	5.1916
FBgn0036320	CG10943	7.76314	7.69601	20.1526	26.4868	25.4708	8.33962	9.61349	4.34045	3.13041
FBgn0032857	CG10947	2.27037	2.95079	19.9785	22.4316	23.0679	13.3945	14.0665	4.54489	4.76604
FBgn0036317	CG10948	1.11652	1.81897	5.85135	5.62443	5.72838	2.69669	3.06735	2.77597	3.05927
FBgn0030078	CG10970	0.157163	0.0611859	0.128795	0.310553	0.701609	0.220854	0.104658	0.171702	0.159149
FBgn0031836	CG11050	33.6164	54.7872	45.2181	53.2595	50.1119	35.371	35.348	38.4899	50.7049
FBgn0030536	CG11068	5.10533	4.9272	0.217308	0.305429	0.173425	1.71895	2.10804	3.48529	2.84638
FBgn0039241	CG11089	7.78836	15.6227	22.5831	15.9759	17.709	22.5897	21.8749	21.0935	18.3269
FBgn0033177	CG11141	14.8325	18.2265	14.5691	11.892	14.6043	19.9923	20.5618	23.6033	23.9806
FBgn0031732	CG11149	7.0061	8.04177	55.4155	66.3042	59.586	16.0749	16.8517	5.27828	4.18497
FBgn0039927	CG11155	26.2082	22.4664	60.0691	83.4485	68.0142	16.8505	12.3162	38.758	56.2305
FBgn0030507	CG11164	1.01336	2.45584	2.54622	1.95411	2.6587	2.60518	1.8174	2.7584	2.42268
FBgn0037195	CG11226	0.983702	0.98727	2.66996	1.7156	2.03053	1.23781	1.5349	0.817984	0.862645
FBgn0036334	CG11267	268.435	297.347	205.136	231.552	187.755	285.91	309.342	225.617	202.597
FBgn0034706	CG11275	15.3862	33.9985	9.83823	5.77332	6.39355	8.60754	10.0449	31.3891	34.335
FBgn0037070	CG11309	8.74157	18.0434	72.6396	88.3849	73.4391	21.2162	22.942	13.4688	13.2766
FBgn0039816	CG11317	2.3957	3.81012	54.3211	46.0529	47.5517	5.19073	4.93766	12.0292	13.9854
FBgn0039818	CG11318	28.5116	49.9025	11.7015	7.81356	9.87123	25.7226	29.6977	77.6327	83.6203
FBgn0035557	CG11353	0.548767	2.33981	1.52273	1.18911	1.13863	1.59573	1.45611	1.4002	0.955032
FBgn0037185	CG11367	3.00406	4.19944	14.8786	12.188	13.1483	5.23998	4.91705	5.99695	8.01806
FBgn0040364	CG11378	41.304	66.2845	38.5249	23.9277	30.6937	68.4786	53.9409	79.4298	86.5046
FBgn0034198	CG11400	0.329126	0.566413	0.340157	0.286981	0.361956	2.33359	1.69249	0.155903	0.193824
FBgn0024364	CG11417	8.06203	10.2665	8.53228	6.06335	8.49275	12.2378	12.5887	10.2599	9.25742
FBgn0037504	CG1142	24.7569	22.1683	21.3086	22.3887	18.4406	17.2342	19.4757	23.9652	27.1594
FBgn0035359	CG1143	5.98939	3.99157	3.04101	1.96992	2.58916	9.52112	10.4061	2.13552	3.57632
FBgn0039749	CG11498	0.053009	0	0	0	0	0.241945	0.22968	0.025237	0.15688
FBgn0035400	CG11537	7.49787	15.4313	38.9537	36.7856	35.0839	19.2547	17.1208	11.4843	11.0624
FBgn0031247	CG11562	57.254	35.0406	19.6249	28.0047	23.586	29.0125	28.0556	36.8103	39.1756
FBgn0039868	CG11563	25.5447	33.4176	19.8224	18.1941	15.2783	28.0205	27.9736	24.9957	23.9663
FBgn0023522	CG11596	10.6548	13.4035	36.874	33.1244	35.7288	17.842	15.634	7.88451	6.84553
FBgn0037313	CG1161	33.7507	39.1671	88.872	84.5649	83.0122	44.7474	46.2607	51.2261	51.7516
FBgn0040351	CG11638	2.03057	3.23958	10.3139	10.7643	13.4148	3.77011	4.07888	17.2958	14.2571
FBgn0040551	CG11686	16.5391	28.0349	52.2921	59.1782	48.3024	44.26	36.7481	94.7066	100.479
FBgn0030311	CG11699	103.899	108.792	57.4597	55.3483	53.5713	80.9109	62.3481	124.374	139.241
FBgn0037592	CG11737	5.56937	10.8752	47.2849	49.2043	46.9154	16.6774	16.5469	10.3253	9.52536
FBgn0040531	CG11741	1.19456	5.14525	0.151638	2.09104	1.61355	0.220595	0.134345	0.138999	0.172809
FBgn0039252	CG11771	18.4678	24.8067	21.6084	20.3519	20.6062	30.0061	28.1785	25.5145	21.9819
FBgn0039264	CG11786	0	0.179512	0.569368	0.200788	0.191189	0.231223	0.488177	0.290748	0.20476
FBgn0039265	CG11790	77.7077	91.7457	55.528	63.7937	57.3353	72.42	64.6537	117.464	124.719
FBgn0039266	CG11791	18.2451	38.4968	47.0907	61.3688	53.3783	25.386	20.3203	26.7693	32.4437
FBgn0036099	CG11811	22.6031	26.1619	11.622	7.72063	8.77165	24.7822	25.235	18.2102	17.2966
FBgn0033519	CG11825	1.17271	2.52847	0.48099	0.875146	0.511813	2.6982	1.69736	1.80949	1.81263
FBgn0039272	CG11836	2.6949	4.72436	1.69507	2.31304	1.11338	3.8459	5.52153	6.74093	6.05277
FBgn0039627	CG11837	11.2172	12.6929	8.00468	10.0418	9.16864	11.8986	12.5233	13.9115	12.8422
FBgn0039310	CG11878	5.43888	17.5804	2.04346	2.25141	3.28456	17.2853	18.7549	9.45492	5.46707
FBgn0039642	CG11882	16.6442	15.3808	5.82828	8.18179	6.90643	11.4976	12.9665	23.7097	25.2888
FBgn0039309	CG11891	1.39449	6.62515	3.33767	9.12118	8.21204	6.3865	1.3735	1.00824	0.536816
FBgn0039313	CG11892	0.319293	2.26964	0.0429343	0.763949	0.41117	0.862945	0.72886	0.0393555	0.146786
FBgn0014427	CG11899	6.63869	10.2341	26.6339	31.7264	24.9819	15.0621	12.1967	8.46825	6.79269
FBgn0031249	CG11911	3.79377	9.50734	2.71641	2.14483	3.70197	11.0486	14.6129	0.260802	0
FBgn0039274	CG11920	21.4462	18.6023	6.73918	7.68178	7.32533	17.5658	18.5016	13.3833	11.4716
FBgn0037312	CG11999	16.6217	22.289	53.8372	51.5051	47.9105	26.2776	30.0102	27.3812	21.5066
FBgn0039831	CG12054	8.56217	9.89048	47.5547	45.6853	49.21	15.0504	14.8208	7.92111	8.31888
FBgn0030099	CG12056	2.34976	6.13636	18.3066	19.3901	17.746	5.82577	5.51956	8.28819	7.08726
FBgn0030098	CG12057	10.9919	13.5873	1.85442	3.53064	2.22226	69.7796	150.626	0.333867	0.088148
FBgn0039808	CG12071	6.18971	5.27683	12.6033	11.82	13.5265	12.9583	12.6441	2.89249	3.1571
FBgn0037386	CG1208	0.224395	0.566461	0.516436	0.630093	0.497946	0.803315	0.911602	1.98571	1.2748
FBgn0043458	CG12084	3.71939	5.26287	10.7846	8.08305	10.5791	8.81905	9.23217	6.57132	6.51805
FBgn0035372	CG12093	16.0118	21.6597	21.2012	21.4074	20.2623	25.2905	28.416	35.551	40.512
FBgn0035238	CG12104	5.65502	7.54272	17.1641	16.4025	16.8423	12.7552	14.5878	10.1317	9.69038
FBgn0037387	CG1213	1.11691	7.93784	7.55069	11.3008	9.11378	7.89007	14.3303	7.14474	6.00723
FBgn0033469	CG12133	0.073226	0.126019	0.189201	0.163064	0.201325	0.185846	0.108534	0.229778	0.071872
FBgn0033471	CG12134	15.0868	18.8586	8.24194	8.14981	7.705	15.9668	15.9091	18.4747	15.0099
FBgn0037354	CG12171	29.3162	43.4672	45.0451	49.3763	43.7782	38.5661	39.5717	41.1375	37.4
FBgn0031636	CG12194	10.7717	22.9815	195.077	255.846	231.554	28.6256	14.3657	9.11514	7.9641
FBgn0031022	CG12204	0.862363	0.894347	2.26049	0.195158	1.57249	0.749619	0.480969	2.12436	1.69331
FBgn0029810	CG12239	0.03419	0.058841	0.144628	0.177656	0.219341	0.494165	0.339161	0.053986	0.368295
FBgn0038080	CG12279	62.8595	51.2357	27.714	25.5771	24.5144	36.6771	35.6448	61.8716	56.8565
FBgn0032620	CG12288	3.07069	4.35779	4.54068	4.29265	5.99421	3.58155	4.44591	2.0829	2.7533
FBgn0039419	CG12290	14.9947	14.9257	13.4409	13.6316	15.0053	15.3385	12.5357	7.16499	6.22498
FBgn0032295	CG12299	7.90278	6.91223	6.04965	4.25496	5.21995	7.74299	7.47674	9.8359	9.83353
FBgn0036514	CG12301	4.54161	8.15734	6.27255	5.26177	5.60662	12.8148	12.4042	5.81658	5.59381
FBgn0037370	CG1236	10.4225	18.6054	20.1622	17.1747	17.376	22.3507	24.5671	17.3512	15.0864
FBgn0033624	CG12384	407.897	336.536	131.045	136.64	118.389	189.168	186.996	359.642	393.509
FBgn0038202	CG12402	0.152051	0.335119	4.91151	5.90483	4.75705	0.862189	0.593676	0.126441	0.180962
FBgn0035360	CG1246	14.3212	19.8794	82.5532	68.2466	77.3893	45.2382	43.6481	33.6227	29.6967
FBgn0035571	CG12493	0.546354	1.11655	0	0.557632	0.65441	1.03339	0.469006	0.323502	0.201094
FBgn0036872	CG12519	0.645606	0.038975	0.767415	1.42707	1.15722	0.182297	0.185488	1.39729	2.53666
FBgn0036324	CG12520	0.392967	0.143083	0.676899	0.70629	0.586772	0.213716	0.553074	0.220478	0.108805
FBgn0250830	CG12547	12.9853	19.7246	28.9079	37.2739	30.4368	14.0225	13.9209	21.2604	20.5899
FBgn0037811	CG12592	3.29994	4.68871	7.56173	5.28086	7.35116	7.50446	5.31384	6.53423	6.40416
FBgn0037941	CG12594	0.091787	0.211538	0.465568	0.67673	0.352626	0.16099	0.17621	3.25362	2.91136
FBgn0035481	CG12605	0.212273	0.156057	0.829574	0.774935	1.24625	0.247495	0.291556	0.100338	0.124973
FBgn0035392	CG1271	2.44139	3.64588	5.44812	4.95987	6.36549	4.52089	4.65237	2.9053	3.36489
FBgn0029771	CG12730	21.2711	31.7522	42.2154	38.9282	36.0448	26.6052	25.8301	49.7962	49.29
FBgn0037341	CG12746	9.68229	17.5986	170.395	182.811	157.238	37.6852	27.9222	20.5185	16.9498
FBgn0035321	CG1275	35.6817	63.9059	515.859	599.964	508.849	64.0735	39.2335	47.897	47.8448
FBgn0035476	CG12766	0.885752	2.86862	1.7653	1.24564	2.00648	1.44459	1.48032	0.573611	0.365712
FBgn0033301	CG12780	20.877	68.4538	31.2691	37.5326	33.303	8.17211	9.7777	14.3027	11.9504
FBgn0031535	CG12795	33.6926	37.4067	52.6576	58.3682	58.0933	30.7133	28.7079	26.2663	37.6611
FBgn0037796	CG12814	1.34049	0.683919	0.192647	0.275923	0.204993	3.81473	2.62947	0.327315	0.188181
FBgn0037798	CG12817	1.36034	1.26933	6.11524	12.3163	10.2251	1.40435	0.285072	0.220389	0.222532
FBgn0033222	CG12824	9.71251	15.2284	118.823	217.054	165.511	37.4797	37.5953	5.23614	4.85555
FBgn0033221	CG12825	95.9298	93.6216	504.76	728.683	589.197	123.241	118.784	48.2881	46.144
FBgn0033140	CG12836	1.25171	2.16034	24.4958	21.3248	20.2963	3.75287	2.80163	4.17151	4.3586
FBgn0035086	CG12851	0.111624	0.298918	2.4323	2.40274	2.51742	0.715508	0.415638	0.421134	0.658126
FBgn0033945	CG12868	4.81669	4.20305	12.5602	15.313	11.5853	4.56977	5.40367	4.49249	4.47935
FBgn0046258	CG12880	0.568703	0.542839	0.233536	0.155787	0.193814	0.322041	0.472143	0.567683	0.954827
FBgn0033521	CG12896	9.81969	52.2468	19.8131	25.8522	24.6757	210.887	81.9397	13.518	10.4912
FBgn0033507	CG12909	8.68573	18.4999	11.2088	8.58131	9.88547	18.1856	20.3745	19.1856	15.6756
FBgn0033437	CG12926	19.7082	40.7212	255.076	265.699	247.331	81.0765	82.7356	79.0753	58.8455
FBgn0033541	CG12934	0.254855	28.9019	788.116	1506.2	1049.03	4.39056	6.32466	2.14106	3.07875
FBgn0037753	CG12947	11.9297	8.4846	3.38969	2.46998	2.12109	23.802	14.9115	4.82076	8.01459
FBgn0034031	CG12963	5.79667	8.09678	28.3209	31.7971	30.6613	7.12989	6.48999	3.0522	2.36894
FBgn0037065	CG12974	7.22657	15.5624	56.9159	64.263	62.2481	30.8177	38.2559	23.3818	24.049
FBgn0037042	CG12984	0.245693	0	0.322665	0.405215	0.393489	0.407738	0.465088	0.0695759	0
FBgn0026566	CG1307	19.8222	26.8639	24.8764	19.1613	18.9273	20.0496	20.3745	40.3216	38.8794
FBgn0032809	CG13078	0.069089	0.747864	0.333028	0.603528	0.157271	0.277114	0.448674	0.377125	0.610477
FBgn0032803	CG13082	1.00635	0.628564	0.786421	0.440414	0.718885	0.154495	0.185209	0.144174	0.119496
FBgn0032770	CG13086	20.394	32.2738	169.95	236.65	182.472	43.3658	34.2816	26.6595	26.5514
FBgn0032084	CG13101	3.33384	5.12973	1.16554	1.02299	1.34533	12.5792	10.3966	3.67645	4.78597
FBgn0032156	CG13124	17.1144	20.5428	4.25392	3.10211	4.16233	25.233	23.7572	27.9284	33.4975
FBgn0032184	CG13135	2.59266	31.4815	273.128	164.665	172.294	12.1526	22.4271	1.07323	3.66075
FBgn0033720	CG13160	0.263517	0.100778	1.26024	2.1038	1.37146	0.313933	0.333996	0	0.028738
FBgn0040759	CG13177	0.583142	0.72568	1.82703	1.59431	1.63047	1.20209	1.24765	1.82622	1.73157
FBgn0033661	CG13185	3.5291	3.746	2.44796	1.91609	2.65037	10.662	9.69216	2.54561	2.28569
FBgn0033579	CG13229	3.60138	9.41239	55.8029	62.8041	61.6117	10.4379	4.61742	1.39801	1.42578
FBgn0036984	CG13248	1.87363	13.6587	154.516	152.316	156.828	13.3147	9.01321	25.0013	30.3664
FBgn0037016	CG13252	56.2634	51.4112	33.4553	30.6389	34.9061	61.6496	60.8922	55.5268	65.4722
FBgn0032612	CG13282	0.245171	0.261675	0.534229	0.530119	0.554874	0.809875	0.499623	0.199926	0.363678
FBgn0032614	CG13284	4.60064	6.1343	38.9467	46.5025	41.502	13.9114	13.344	11.4709	12.5231
FBgn0035933	CG13309	0.285199	5.27683	1.03384	0.961584	0.544817	1.38573	2.04273	0.079056	0
FBgn0035929	CG13311	0	0.24272	0	0	0	0	0.322855	0	0.276859
FBgn0040827	CG13315	63.1216	210.411	89.1419	99.4565	67.1415	33.2831	35.8735	17.5425	16.783
FBgn0037627	CG13318	2.37115	2.87865	20.4963	22.9609	20.8495	5.68027	3.37292	0.842674	0.556768
FBgn0033787	CG13321	59.2333	140.182	682.484	643.96	626.823	278.858	297.114	253.345	148.07
FBgn0033788	CG13323	1.56617	40.2305	32.0452	43.5261	36.9091	1.13333	36.369	33.0819	35.2764
FBgn0033863	CG13337	0.151549	0.052163	0	0	0.359354	0.25001	0.346041	0	0.029749
FBgn0033871	CG13339	23.5062	15.6046	7.37473	12.9166	9.73967	18.1795	18.2909	19.0696	15.6495
FBgn0029531	CG13362	2.02911	0.968625	1.05081	0.540953	0.548152	1.04131	1.44893	0.81558	0.519943
FBgn0025640	CG13369	104.66	73.1072	23.2337	23.0486	21.8368	53.1744	50.6356	66.2303	61.2442
FBgn0040370	CG13375	1.01922	1.18111	12.6276	12.5076	13.382	2.00975	0.911625	0.386073	0.46512
FBgn0032036	CG13384	11.6246	16.734	21.6201	26.2976	25.323	18.0228	18.5084	10.6319	11.9227
FBgn0030559	CG13404	0.351613	0.652348	5.17371	6.90927	5.73299	0.637284	0.166979	14.5269	19.9252
FBgn0038926	CG13409	3.87493	8.53937	84.4479	82.2369	80.8065	9.86786	5.80068	8.21892	8.34528
FBgn0034518	CG13430	0.275053	0.334688	0.377475	0.352804	0.39776	0.168971	0.627712	0.235324	0.143634
FBgn0027507	CG1344	10.5392	15.3985	14.1326	14.3045	12.4942	12.4542	13.0415	14.4238	14.1754
FBgn0036503	CG13454	3.23564	3.33539	22.584	25.9296	26.3244	12.4214	13.8406	6.23034	2.65917
FBgn0034670	CG13488	85.8336	123.765	30.8758	25.0648	25.7324	54.1698	63.3079	126.859	128.297
FBgn0034662	CG13492	7.33658	10.1116	217.009	189.934	218.129	40.9373	34.4647	2.69235	2.34088
FBgn0034671	CG13494	17.4553	13.2223	5.35438	2.63198	3.06801	10.3253	6.9882	8.60076	12.6379
FBgn0034788	CG13532	0.208836	0.461291	7.9968	8.74705	9.27775	0.719805	0.354607	7.81144	12.4183
FBgn0030151	CG1354	100.815	132.985	80.716	59.4316	65.3771	172.313	173.1	175.395	158.3
FBgn0034906	CG13561	0.461693	0.355762	0.53395	0.671908	0.778138	1.10378	0.37695	0.357314	0.874322
FBgn0034996	CG13575	6.36227	8.06764	87.0075	81.029	71.3569	12.0537	5.2527	0.769512	0.376011
FBgn0035041	CG13594	0.13831	0.362173	1.29526	1.51586	1.47848	0.542657	0.22455	0.177018	0.135753
FBgn0039128	CG13599	3.7891	5.34901	1.78576	2.00942	2.69586	6.81767	8.58582	5.82801	6.81227
FBgn0033195	CG1360	0.666296	1.4546	2.9382	2.72637	3.28993	3.96271	4.00776	1.10311	0.835257
FBgn0039315	CG13658	7.05358	7.42202	1.21659	1.36379	0.870111	4.51262	3.67661	3.02462	2.30476
FBgn0035856	CG13679	1.58016	0.290369	0.408996	0.024629	0.060815	1.5118	1.07915	1.17592	0.531596
FBgn0036773	CG13698	5.71565	10.052	6.55885	5.9015	8.36509	21.6025	22.9008	9.25396	9.91751
FBgn0035582	CG13705	0.10761	0	0.127951	0.116141	0.286784	0.113517	0.079593	0.040653	0
FBgn0035578	CG13707	0.650652	2.66422	4.91068	5.51544	4.67084	0.898972	0.833675	0.117174	0.333643
FBgn0033372	CG13742	3.80765	5.16097	1.31111	1.23145	1.45091	4.16276	5.26966	6.55809	5.16373
FBgn0031939	CG13796	0.309041	1.1194	9.96225	10.5458	11.3482	2.85514	2.09306	0.68808	0.802292
FBgn0035323	CG13807	4.87409	12.4038	4.75816	3.82271	2.96422	10.1346	10.0553	8.81753	11.8386
FBgn0038961	CG13850	14.8703	23.3104	21.5468	18.0521	18.4463	27.8096	29.656	22.6629	19.1966
FBgn0034501	CG13868	88.8586	130.264	183.734	163.209	185.339	168.38	158.996	95.5319	86.5259
FBgn0035146	CG13893	10.7841	15.958	51.9351	50.2473	51.6824	22.5447	25.3224	17.1604	17.5616
FBgn0035157	CG13894	0.365295	0.565794	0.597771	0.946291	1.36962	0.398423	0.270966	1.94529	1.58992
FBgn0035186	CG13912	5.15326	7.1228	11.8513	11.8239	10.3626	32.8004	29.3035	13.0322	6.07278
FBgn0035237	CG13917	10.5252	12.2609	16.9706	15.1935	19.5702	21.2159	19.7459	11.3543	12.2057
FBgn0035267	CG13921	0.673173	0.53416	0.798162	1.57587	2.51073	3.74365	3.50522	0.829173	1.0125
FBgn0035246	CG13928	8.24363	23.7754	219.223	229.668	239.948	51.1022	49.8704	217.632	250.974
FBgn0035270	CG13933	3.80497	3.41138	10.5956	9.22156	9.72166	6.72032	7.12554	4.26945	4.09154
FBgn0035287	CG13937	1.49267	1.84265	5.27468	5.51752	5.07854	5.45803	5.86769	9.13854	12.1799
FBgn0031288	CG13949	0.332382	0.511483	0.572888	1.20191	1.03387	0.165273	0.153052	0	0.0664647
FBgn0033412	CG13955	0.07675	0.326211	0.546135	1.83954	1.06097	0.913953	0.546972	0.695561	0.261322
FBgn0031811	CG13982	0.09093	0.182898	0.935812	1.44874	1.21589	0.342759	0.138768	0.215361	0.089249
FBgn0031785	CG13991	0	0.280572	1.12176	1.95806	1.58591	0.062294	0.118765	0.033706	0.069842
FBgn0031697	CG14024	1.42319	1.48849	5.90952	5.83298	6.11645	1.18298	1.5832	2.90204	3.44091
FBgn0260451	CG14042	1.56913	0.942436	4.26713	4.987	5.4758	2.67456	0.344853	2.62757	2.25785
FBgn0036859	CG14085	0	0.070148	0.557968	0.515904	0.660569	0.086209	0.124411	0.042907	0
FBgn0036210	CG14130	6.52806	7.69933	8.53171	10.6464	8.79245	8.59518	8.83263	8.47205	8.08647
FBgn0036205	CG14131	1.75828	4.64925	43.3589	37.0979	43.9036	10.9473	10.6903	2.01026	1.78853
FBgn0040817	CG14132	0	0.154212	0.507017	0.332572	0.164243	0.113711	0.179769	0.070743	0
FBgn0032961	CG1416	45.4983	64.0486	67.3329	63.9692	69.4759	97.4492	101.165	62.8902	63.7308
FBgn0036066	CG14160	2.28585	4.26903	36.0292	49.8388	44.3093	7.50031	3.42376	1.49342	0.81857
FBgn0033468	CG1418	7.55406	10.2712	19.944	18.5919	16.4304	11.6514	14.0869	8.57626	10.0253
FBgn0036935	CG14186	0.538979	1.22932	17.1825	15.7338	16.6335	1.67135	1.0754	0.592581	0.959401
FBgn0030998	CG14195	2.16649	2.52254	31.7654	35.1435	31.1801	5.15573	3.95862	1.00278	0.699952
FBgn0031002	CG14196	2.61168	5.18527	45.0247	42.7286	41.0083	6.04982	4.97641	2.25681	1.96098
FBgn0031053	CG14223	1.94029	1.83405	4.05313	2.7006	3.21966	3.76721	3.88146	3.45377	3.12253
FBgn0031059	CG14229	12.7702	10.8587	14.0955	14.2584	13.4929	8.50583	8.21015	13.2172	12.0601
FBgn0031062	CG14230	10.5701	16.2338	7.29911	5.10355	5.94805	12.1185	12.2863	15.504	15.6677
FBgn0039467	CG14253	28.6757	36.545	14.0716	10.1207	10.0594	33.0695	34.2521	44.8308	47.0341
FBgn0039479	CG14257	0	0.07869	0.420062	0.361461	0.446274	0.083976	0.04387	0	0.119678
FBgn0039503	CG14262	0.801602	0.387332	0.411453	0.355362	0.576364	0.428172	0.423874	0.554735	0.80389
FBgn0032024	CG14273	0.259005	0.788679	1.07052	0.464771	0.138391	0.605755	0.289094	0.059608	0.383233
FBgn0032022	CG14275	0.325199	0.34241	0.848303	1.01955	0.521793	0.503732	0.432863	0	0.0805619
FBgn0038673	CG14286	12.7913	14.093	8.20185	8.3193	6.9175	9.59278	14.3735	11.9307	10.6086
FBgn0038658	CG14292	16.4846	41.7798	494.26	317.974	311.191	96.574	107.25	24.1179	10.83
FBgn0038596	CG14312	1.29731	1.39716	16.5309	19.7852	13.701	2.77617	1.83729	2.78577	1.59166
FBgn0038581	CG14314	1.03123	1.85109	6.132	5.80232	5.95498	3.54192	3.35955	11.9186	13.3298
FBgn0038540	CG14321	0.443462	3.61331	10.0859	12.7703	9.54875	3.44523	2.06667	32.6566	33.5549
FBgn0030581	CG14408	2.17679	3.43642	11.5677	12.7305	12.5113	3.16258	3.32709	3.45237	3.56464
FBgn0029915	CG14434	11.1526	13.7222	11.7793	10.5005	9.89681	11.3069	10.9911	16.4703	14.0842
FBgn0029895	CG14441	10.9702	7.24378	9.47083	8.38784	9.54358	9.0595	9.50781	4.0903	5.78442
FBgn0034242	CG14480	22.0998	23.1769	22.9836	27.9324	22.1856	25.7404	27.6119	32.616	38.7922
FBgn0034248	CG14483	35.444	30.5171	21.7148	26.2599	21.2321	30.4841	31.5696	32.6499	1.13704
FBgn0034281	CG14490	0.723715	0.492014	0.09704	0.248785	0.614322	0.563443	0.171947	0.622661	1.0428
FBgn0034293	CG14495	0.605485	1.35816	2.47631	1.8155	1.27322	0.932467	1.94225	0.427741	0.227907
FBgn0039641	CG14511	0.908047	0.685891	1.31775	2.62155	2.24422	1.19813	2.35692	1.25362	0.870334
FBgn0031955	CG14535	0.027501	0.117719	1.0814	1.1124	1.46899	0.171427	0.136398	0.217249	0.349189
FBgn0039404	CG14543	10.8335	20.8669	13.777	12.9851	11.8166	17.7267	21.6419	16.2195	15.0551
FBgn0040602	CG14545	5.25106	6.27215	5.8342	6.79474	5.80686	6.01142	4.40178	11.0641	8.93313
FBgn0037149	CG14561	9.19758	11.2454	8.93426	8.5757	6.91958	11.705	13.5845	17.2824	15.1489
FBgn0033054	CG14591	3.36798	7.97221	39.5885	60.5456	52.8381	5.85894	4.42431	7.60079	8.22247
FBgn0037486	CG14605	0	0.044995	0.570737	0.495321	0.433436	0.254085	0.153901	0.21425	0.340998
FBgn0031188	CG14613	21.83	25.147	18.5843	14.1127	17.7742	24.0176	23.4688	20.6981	21.444
FBgn0031184	CG14615	3.85949	5.00777	10.7833	16.3138	10.1647	5.77863	5.52492	3.43888	3.35056
FBgn0040360	CG14626	26.5617	16.4256	1.61074	1.05475	1.29369	9.60915	7.24951	45.2218	63.0189
FBgn0030406	CG1463	5.80166	7.04216	6.05463	6.70219	4.87354	8.47109	7.56292	7.60208	6.86091
FBgn0014903	CG14630	9.23866	13.6465	48.704	102.035	87.2427	27.6234	17.0224	5.91106	6.23116
FBgn0037241	CG14646	7.52997	9.88499	13.5284	13.8912	12.4015	15.0052	18.5477	14.6032	14.7572
FBgn0037275	CG14655	0.566011	0.387307	0.368406	0.388507	0.442974	0.771084	0.469628	0.614871	0.371457
FBgn0037291	CG14662	3.26297	7.49183	58.624	99.6407	92.7323	7.68184	3.69626	0.664068	0.392145
FBgn0037822	CG14683	33.719	39.1632	27.6539	26.7446	26.2665	40.8453	43.4205	39.3385	38.854
FBgn0037835	CG14687	0.108256	0.41152	0.27971	0.401783	0.099212	0.412125	0.820815	0.085466	0.634834
FBgn0037845	CG14694	0.117033	0.477812	1.41581	1.09384	1.39824	0.405593	0.436838	0.466648	1.13744
FBgn0037850	CG14695	1.31298	1.53813	7.52576	7.16832	7.65905	2.08012	2.41262	0.961968	1.87553
FBgn0037853	CG14696	78.6329	85.4665	41.4546	26.7531	31.2289	80.0963	87.554	134.475	155.466
FBgn0037930	CG14715	36.0634	49.2487	10.4216	8.02692	9.58803	15.0907	11.4358	68.1368	69.378
FBgn0033250	CG14762	0.659281	1.22914	5.0226	4.66006	6.1073	1.7617	0.739707	1.3782	2.92273
FBgn0033236	CG14764	5.3224	6.57475	20.6782	15.9987	18.8763	10.9823	10.1468	8.73483	8.0391
FBgn0040777	CG14767	62.4119	84.9806	44.8459	39.6123	45.1714	77.2431	83.0976	64.8164	79.2766
FBgn0027793	CG14787	0.248848	3.25356	2.84293	2.24342	2.49316	0.962395	4.04046	1.93608	0.149866
FBgn0029589	CG14810	0.605607	0.50536	0	0.082589	0.450465	1.16081	0.670594	4.07379	6.04143
FBgn0035755	CG14830	0.368752	0.971967	2.15949	1.96324	1.74604	1.87558	1.19323	0.056566	0.091813
FBgn0035768	CG14834	3.94878	3.43885	3.60613	4.12458	3.46053	3.30139	2.43686	1.74148	1.68141
FBgn0035782	CG14835	0.364685	0.209203	0.523485	0.60308	0.328578	0.9912	1.2352	6.80742	5.80002
FBgn0038239	CG14850	0	0.352296	3.16165	0.255177	0.750427	0.983189	1.0308	0.215484	0.669744
FBgn0038273	CG14860	2.2225	3.00292	0.585519	1.62279	0.599877	0.856476	2.68101	0.570468	0.626046
FBgn0038330	CG14868	7.49807	9.91239	57.5322	58.8316	55.0782	15.169	11.8474	25.407	36.2329
FBgn0038419	CG14879	1.13778	3.80226	18.4784	15.7596	15.1477	9.53525	8.34972	6.59994	6.61651
FBgn0038432	CG14883	7.03604	12.6208	23.9136	29.6996	25.598	10.8035	11.8006	30.397	38.8333
FBgn0038446	CG14903	79.5838	45.9339	27.8151	34.1332	27.9229	33.9544	37.5614	71.6833	69.6609
FBgn0032377	CG14937	2.74501	3.19585	4.07344	2.41162	4.63964	5.30736	5.26433	2.12959	2.8256
FBgn0035414	CG14965	4.49323	4.59286	4.00998	3.30507	3.45838	5.0471	4.66491	4.81452	6.21285
FBgn0035415	CG14966	12.0666	10.0872	5.16278	6.7577	4.2445	7.40625	8.30575	10.2219	10.4311
FBgn0035449	CG14971	7.34561	15.5543	59.0751	66.1435	62.7521	12.2826	11.1954	16.1216	15.3548
FBgn0035480	CG14984	0.081524	0.097225	0.161368	0.50322	0.310649	0.931981	0.732291	0	0
FBgn0035495	CG14989	90.4808	186.889	913.952	1379.19	1188.54	301.679	82.3752	26.1808	14.0692
FBgn0030611	CG15027	16.068	14.9789	14.2047	12.4224	12.7173	14.7502	15.4399	11.1295	10.4935
FBgn0034379	CG15073	1.20016	2.34355	3.76854	4.84807	4.39145	1.42257	1.52266	2.57241	1.87186
FBgn0034397	CG15082	0.552791	1.05838	0.603259	0.231698	0.4958	1.14499	1.14254	0.543612	0.817481
FBgn0034399	CG15083	251.837	188.127	82.9652	83.5564	81.3394	148.927	142.372	286.174	242.83
FBgn0034398	CG15098	1095.57	1127.15	544.928	584.889	543.812	856.11	826.106	906	920.093
FBgn0040730	CG15127	11.3515	14.5022	76.9255	69.2849	63.8606	33.81	36.3668	20.1822	12.9037
FBgn0032665	CG15152	26.2949	40.0846	1.79725	1.67293	2.28609	5.80087	7.96148	13.6797	9.15254
FBgn0032669	CG15155	0.966887	1.88705	0.757774	0.737057	0.768077	1.26939	0.578288	0.171738	0.405239
FBgn0032734	CG15169	0.729525	0.64281	6.4773	11.9117	8.99908	3.22442	2.20383	1.04534	0.339401
FBgn0030296	CG15196	0.252392	0.557595	0.708687	0.368528	0.843824	1.89124	1.74252	0.757586	1.12866
FBgn0030270	CG15199	1.63525	1.59354	4.07492	12.4536	7.44369	11.2196	9.57935	0.34339	0.945078
FBgn0030234	CG15211	7.37387	21.8963	184.78	198.678	172.612	34.0842	27.8524	13.886	11.8613
FBgn0029681	CG15239	0.160459	0.207108	0.83458	0.805789	1.09825	0.900213	0.443714	0.06334	0.151823
FBgn0030156	CG15247	0.418508	0	0.062974	0.253879	0.034387	0.144674	0.086993	0.115303	0
FBgn0028950	CG15255	10.8199	3.53631	3.49063	3.713	6.07391	10.3972	19.9485	3.17435	2.07154
FBgn0028853	CG15263	0	0.379665	0	0.340442	0.070054	0.531667	0.991567	0.120695	0.056033
FBgn0030174	CG15312	1.63151	4.04839	19.2542	22.2788	20.927	3.61078	2.16408	3.88876	3.56514
FBgn0030040	CG15347	73.3764	80.3779	370.052	411.85	389.165	242.29	292.476	470.313	507.012
FBgn0031397	CG15385	3.93386	4.84446	8.41127	9.39615	9.01782	4.94832	5.02092	2.92945	3.76306
FBgn0031419	CG15390	4.39672	5.34245	3.55075	3.71574	3.06707	6.17154	7.06795	5.79629	6.366
FBgn0031517	CG15406	0.937351	1.39708	1.80483	1.25709	0.887216	1.96695	1.99541	1.19015	0.859845
FBgn0031523	CG15408	0.201868	0.083919	0.13226	0.037996	0.093823	0.161981	0.324978	0	0.050241
FBgn0031528	CG15412	0.635051	0.437898	0.723098	0.220353	0.332611	1.73469	0.707656	0.819064	0.907704
FBgn0039828	CG1542	20.438	27.9032	17.5771	16.4149	19.3403	24.4083	25.8629	25.5577	23.2875
FBgn0031579	CG15422	120.897	149.39	547.06	646.727	522.453	282.476	269.084	162.519	104.045
FBgn0031580	CG15423	41.4574	119.663	87.9114	96.3753	91.7077	80.93	104.441	67.0352	33.7808
FBgn0039827	CG1544	3.23867	5.20984	70.7506	52.1302	57.5287	11.0572	8.65617	6.7916	4.20996
FBgn0031609	CG15443	7.20006	10.6843	10.3971	11.9403	9.66131	7.15137	8.6037	17.5238	14.7374
FBgn0032452	CG15484	9.68614	10.9534	5.64861	8.49554	6.43051	15.0047	16.7626	15.8999	14.103
FBgn0039719	CG15515	0.975369	0.378036	3.48893	3.30407	3.01159	1.90333	1.72659	0.291731	0.499754
FBgn0039732	CG15525	12.7856	7.59157	7.86022	10.4274	6.89605	8.54834	10.9058	11.3132	12.6375
FBgn0039755	CG15531	7.26522	9.59567	5.44937	4.53911	5.21694	16.7547	12.8834	8.92072	9.85611
FBgn0039768	CG15533	1.88309	3.58175	4.46511	5.59115	4.95837	6.23747	9.59703	1.73413	1.03143
FBgn0039769	CG15534	1.17008	1.29957	0.350715	0.428181	0.542822	0.231698	0.644682	0.058452	0.072669
FBgn0039766	CG15536	8.43455	11.0779	6.92913	9.72399	6.99721	10.3364	11.3376	24.6876	17.6065
FBgn0039821	CG15556	0.967617	2.23671	20.2135	21.7961	21.3383	14.662	11.7961	3.44246	3.18018
FBgn0039829	CG15561	8.14274	5.89187	3.78605	3.80546	3.0006	5.70131	6.01642	8.33149	6.82375
FBgn0034194	CG15611	110.386	110.296	23.76	24.0591	22.3937	82.2922	73.4912	105.204	114.362
FBgn0034168	CG15614	0.94351	5.3597	37.0341	51.8391	46.8984	7.18887	4.12298	0.243741	0.257312
FBgn0031632	CG15628	0.936165	1.35302	3.24104	3.29315	3.27817	1.10077	1.06312	20.5384	21.3424
FBgn0031630	CG15629	31.0667	25.5404	0.576999	0.734311	1.06666	9.14414	9.95651	1.74458	0.84917
FBgn0034639	CG15673	17.4436	13.8593	26.9301	25.1721	25.6813	15.8244	16.5593	17.7276	11.7194
FBgn0034642	CG15674	9.70412	14.0733	22.0418	28.2725	23.6323	15.6909	14.8427	25.2157	23.1978
FBgn0034093	CG15706	1.20744	2.32016	9.12727	9.45038	8.71028	2.37313	2.32157	1.87698	1.74241
FBgn0029993	CG1571	0.36788	0.179745	0.3583	0.464186	0.382473	0.872135	0.58108	0.555341	0.444226
FBgn0030451	CG15717	9.45023	15.1565	10.2216	12.1206	7.08856	9.07461	4.76156	7.5566	7.78926
FBgn0030309	CG1572	91.2023	191.97	112.056	89.7139	101.074	136.133	129.901	108.613	232.347
FBgn0030347	CG15739	10.9976	14.5333	41.5289	42.2058	42.5465	15.5061	16.7673	19.8614	15.4592
FBgn0029999	CG1575	16.3137	25.3171	7.47912	7.24681	8.00869	19.8032	18.9318	21.6715	21.9607
FBgn0030508	CG15760	0.222789	0.357926	2.94113	2.72292	2.84808	0.870024	0.515223	1.29507	1.31107
FBgn0029809	CG15767	0	0.029836	0.005983	0.044948	0.051719	0.064056	0.026884	0.053631	0.079178
FBgn0029799	CG15772	7.70477	7.22094	19.8171	20.8204	22.2109	7.07443	7.64914	4.40589	5.56163
FBgn0035308	CG15822	1.24434	2.4589	0.627028	0.389359	0.493471	2.22425	1.75863	2.02888	1.89476
FBgn0035084	CG15861	4.99722	5.73351	5.0986	3.20341	3.83079	6.32886	5.87438	10.0274	8.52373
FBgn0040528	CG15864	0.649393	1.06326	4.5672	2.88708	3.03424	1.50488	1.58516	0.742288	0.915577
FBgn0035337	CG15877	7.72882	19.8272	11.9293	12.1062	10.6644	19.1801	18.5338	19.6288	18.9741
FBgn0035309	CG15879	7.23876	8.85859	3.01242	2.92196	2.80007	12.2125	14.0592	8.02545	8.15907
FBgn0033085	CG15908	19.4123	19.2818	12.9475	11.9931	9.46703	17.4685	15.1722	21.8224	20.0181
FBgn0039844	CG1607	0.345341	0.453918	2.46532	2.82583	2.92111	1.00321	0.324042	0.297539	0
FBgn0030218	CG1628	7.28698	8.98894	1.76461	1.03102	1.825	6.97103	6.00362	7.72685	9.89428
FBgn0031101	CG1631	0	0	0	0	0	0	0.051891	0.107376	0.197707
FBgn0039854	CG1635	6.75581	10.7178	5.81618	4.04876	3.22716	15.2058	13.7464	11.6077	12.9034
FBgn0030030	CG1636	6.5353	9.38821	27.4404	28.9748	28.6303	10.5143	9.67256	9.27666	10.831
FBgn0030245	CG1637	20.4636	27.6371	69.559	51.1001	70.5471	36.8444	36.7039	19.8434	19.02
FBgn0033446	CG1648	257.956	296.364	12.6913	17.6386	15.8845	84.2768	76.6732	98.2031	148.972
FBgn0030816	CG16700	1.18367	4.12708	9.57311	16.0023	15.6182	2.05716	1.66579	0.455924	0.54653
FBgn0033454	CG1671	4.67451	8.70453	5.38519	4.50158	4.97224	7.48979	8.76044	4.60443	5.07626
FBgn0039101	CG16710	3.16648	2.72369	3.78523	2.88458	4.06847	6.93696	6.42704	3.27791	3.55348
FBgn0039092	CG16723	1.28973	3.07626	12.8421	22.7768	19.5334	6.07572	5.15014	1.02179	0.63731
FBgn0038719	CG16727	0	0.20536	0.205547	0.365562	0.072907	0.192957	0.190225	0.062805	0
FBgn0029765	CG16756	2.128	2.57415	6.52348	4.9509	6.80842	9.53625	5.71145	0.467412	0.986827
FBgn0036767	CG16775	5.43921	12.4934	0.197694	0.416254	0.19838	19.9012	32.4149	1.61145	1.45444
FBgn0037713	CG16790	3.75629	5.55554	17.8992	21.4974	19.0753	7.60522	5.75691	4.64181	3.59212
FBgn0032856	CG16798	0.410945	0.710912	9.42094	9.17213	9.59364	2.71118	1.39352	0.615651	0.646078
FBgn0032495	CG16820	0.559849	0.174069	0.233684	0.113337	0.326504	1.87707	0.850352	0.135869	0.19792
FBgn0032505	CG16826	17.0786	2794.41	2296.68	3632.7	3253.91	4.02281	4.88685	1.26692	2.00414
FBgn0027589	CG1688	0.27248	0.266419	9.75823	7.54369	9.67403	0.40752	0.369269	0.603407	0.477575
FBgn0032533	CG16888	0	0	0	0	0	0	0	0	0
FBgn0034480	CG16898	39.4323	40.7833	32.7071	33.3714	39.3417	26.112	38.8628	45.9757	22.9307
FBgn0032479	CG16974	9.45288	13.0839	69.4352	63.2341	67.7859	21.1575	18.3634	15.4085	15.0034
FBgn0033443	CG1698	0.682221	1.18771	0.838475	0.651149	1.32011	0.66483	0.759251	0.169433	0.134047
FBgn0035355	CG16985	43.6259	62.2878	28.7466	20.6248	21.4999	51.7437	57.5884	48.5053	52.211
FBgn0035356	CG16986	13.3301	31.2126	14.3719	20.4648	13.8651	22.8326	34.3272	8.92905	10.0786
FBgn0025621	CG16989	24.4012	23.0883	14.6075	15.1549	15.4926	18.637	17.3568	21.8181	21.482
FBgn0033122	CG17002	46.1112	43.8451	23.9671	14.4137	18.4917	43.0968	46.2379	32.8675	37.2741
FBgn0033827	CG17047	0.041855	0.036015	0.036048	0	0	0.113285	0.063874	0	0
FBgn0031099	CG17065	28.0285	21.6445	54.8064	68.4288	61.1045	11.1062	11.2579	38.4003	43.7227
FBgn0039051	CG17109	20.2703	52.8695	104.068	77.866	87.2926	373.216	494.754	71.5038	25.8197
FBgn0260453	CG17140	1.26523	1.00152	1.24124	1.17875	1.33085	1.49423	2.05514	0.758435	1.37299
FBgn0036953	CG17145	6.52573	3.89455	1.14599	2.61656	1.88815	1.49836	1.70777	0.23902	0.178294
FBgn0038741	CG17186	1.46012	2.53526	2.50693	2.0829	2.86887	2.25842	2.07224	3.15256	3.17862
FBgn0039472	CG17192	8.90273	36.1782	0.322943	2.86916	4.45847	0.096021	0.058106	0.060118	0.149483
FBgn0031489	CG17224	98.4787	90.5282	54.5464	41.6041	42.071	116.591	131.248	137.753	152.312
FBgn0032032	CG17294	2.57466	4.37538	10.9198	11.206	12.4542	4.50055	4.13596	3.26784	3.5622
FBgn0032719	CG17321	1.08787	3.25349	33.5466	34.5226	39.1269	5.86725	2.82631	6.2599	9.2694
FBgn0030293	CG1737	5.05505	6.40375	8.389	6.71008	8.05834	8.45564	10.8503	8.66572	7.56082
FBgn0031858	CG17378	0.308824	0.859296	5.94684	8.37244	8.18155	1.19249	0.406617	1.20066	1.22989
FBgn0030120	CG17440	3.93804	3.65833	1.25527	0.937445	0.742152	5.62603	3.96016	2.43111	3.37954
FBgn0038481	CG17475	1.02895	2.21188	1.63755	2.23529	0.9447	2.55883	3.93495	0.871938	0.543385
FBgn0038479	CG17477	0.365817	0.401933	0.162151	0.140635	0.086271	0.055948	0.287319	0.074318	0
FBgn0261387	CG17528	5.9497	9.2194	11.2312	13.1339	11.0937	8.23204	10.1349	9.30278	11.5109
FBgn0032774	CG17549	2.0816	2.64529	0.114705	0.887231	0.836746	20.563	24.3043	2.07692	1.33926
FBgn0032763	CG17568	0.740542	1.67443	3.4013	4.79826	4.76639	2.17826	2.14652	1.83795	2.12588
FBgn0260000	CG17570	3.14796	9.01533	66.877	67.6217	69.22	12.8137	14.7607	3.73941	2.99577
FBgn0259998	CG17571	19.5655	32.2856	1.37418	0.881386	1.09668	3.71038	4.4037	1.04705	0.325431
FBgn0033777	CG17574	70.0804	41.1309	170.27	198.88	176.956	79.6844	76.504	76.0865	64.9322
FBgn0032144	CG17633	12.5906	84.4544	1.52676	7.03313	2.01216	7.64124	10.9502	2.6217	2.32529
FBgn0025837	CG17636	0.472156	0.810849	0.328582	0.169322	0.324534	0.798565	1.23323	1.68381	1.83391
FBgn0264494	CG17646	5.38481	8.7104	63.6662	55.8397	63.4257	13.0762	10.0446	4.10688	4.56287
FBgn0033802	CG17724	3.65406	3.57593	18.2113	17.7778	20.7669	8.08661	7.368	8.9706	8.88894
FBgn0039856	CG1774	1.31662	3.3643	1.90069	1.31338	1.40105	3.24133	3.4474	2.40375	1.68288
FBgn0038718	CG17752	0.046683	0.120511	0.115531	0.034652	0.083942	0.109036	0.106866	0	0
FBgn0030114	CG17754	24.199	18.2637	16.5118	14.5062	13.8864	30.0822	27.5135	23.141	18.1636
FBgn0033756	CG17760	0.703453	0.328014	1.09549	0.946234	0.776432	1.14689	0.852523	0.751377	1.22102
FBgn0023534	CG17778	388.789	112.347	133.817	196.499	131.939	60.3215	31.476	464.251	148.552
FBgn0038547	CG17803	0.893062	0.529507	1.7996	1.66669	1.26455	1.8938	1.23169	1.0697	0.844181
FBgn0037525	CG17816	1.31879	1.29869	6.74475	10.4341	12.6827	5.33616	1.8029	2.21545	1.6164
FBgn0030061	CG1785	16.8588	25.8972	14.5199	13.3501	16.991	31.7701	39.5897	22.8832	22.8037
FBgn0038416	CG17930	3.28321	10.7247	37.1375	42.0969	38.3396	22.214	14.8218	29.3935	24.6038
FBgn0040778	CG17977	15.9673	16.595	7.87725	12.5628	11.2162	9.61541	14.6648	22.1568	18.3636
FBgn0030006	CG17982	15.9865	20.4825	10.5115	0	10.7046	16.3647	-2e-06	20.6106	14.5718
FBgn0033072	CG17994	1.64537	1.18999	0.939777	0.459965	0.727849	2.55463	1.94739	2.16488	1.76125
FBgn0030360	CG1806	40.2961	33.2516	12.5892	11.1874	12.0098	28.2184	29.0423	43.8761	46.6305
FBgn0036537	CG18081	91.5883	77.4605	70.5562	72.7539	66.687	71.9103	70.0239	78.4331	68.0966
FBgn0028872	CG18095	0.139996	0.067714	0.033888	0.029207	0.108178	0.04993	0.194347	0	0
FBgn0036035	CG18178	23.9004	43.0002	17.5438	18.8096	17.7331	41.3217	44.284	32.5719	35.6732
FBgn0036024	CG18180	22.884	75.147	1.75932	3.73346	1.53787	12.0126	22.1746	10.3647	13.6899
FBgn0038470	CG18213	5.14938	7.13881	9.4862	9.10929	8.69025	6.42342	5.86496	12.0787	15.5471
FBgn0036725	CG18265	1.00118	3.84088	35.9782	37.5376	44.6219	4.16518	2.19112	1.40366	1.17274
FBgn0029525	CG18273	3.14517	5.31577	5.08735	4.72869	5.47953	8.34683	9.03242	5.7615	5.50608
FBgn0033905	CG18324	19.8147	26.0136	25.3205	17.2821	21.8098	33.8797	32.9073	36.3945	44.4203
FBgn0039761	CG18404	4.98333	12.3844	1.57357	0.669101	0.240849	0.674893	2.49252	2.72853	1.14778
FBgn0030345	CG1847	2.8577	5.80313	14.2309	14.2794	14.9245	6.81634	6.47633	5.67337	7.33467
FBgn0037683	CG18473	1.26897	2.17399	3.9233	4.19919	5.0301	9.26704	9.80549	0.633123	1.08239
FBgn0028518	CG18480	12.3305	23.2702	33.4804	26.7692	33.3198	19.9063	23.3118	23.6892	23.9053
FBgn0028527	CG18507	0.221577	0.608866	1.61711	1.30409	1.53159	1.15699	0.876788	0.1307	0.108602
FBgn0028746	CG18508	7.95077	11.3673	34.9846	40.1586	34.387	15.8373	12.8353	14.0952	11.5223
FBgn0039189	CG18528	1.12367	1.68161	1.99792	1.13285	1.35573	2.38896	2.31621	2.02052	1.63872
FBgn0037973	CG18547	19.6123	38.9443	100.875	102.491	94.9521	37.4106	34.7589	20.8048	14.1622
FBgn0038053	CG18549	4.19531	9.36525	34.8917	32.9604	33.2086	11.4879	10.4639	7.32732	9.03452
FBgn0037870	CG18577	1.3796	3.27265	1.12566	1.03521	1.42726	1.49082	1.21966	0.572255	0.581201
FBgn0042101	CG18744	22.3709	36.5583	225.03	287.589	286.513	80.0772	78.6325	17.8673	10.3621
FBgn0042102	CG18745	245.272	458.584	149.685	126.802	151.851	288.629	350.728	423.282	324.095
FBgn0042103	CG18746	8.09755	14.9433	37.463	46.0391	42.848	37.6654	36.0124	25.1753	18.6892
FBgn0042104	CG18747	93.9104	124.135	56.6465	43.8463	61.979	150.704	134.289	72.6522	90.1979
FBgn0042110	CG18765	1.28859	1.31904	1.09786	2.12711	0.995321	2.11345	3.7209	0.761429	0.494839
FBgn0039674	CG1907	28.5868	44.548	165.692	202.201	173.621	48.2445	51.3896	30.0198	29.9464
FBgn0039623	CG1951	3.4378	4.94525	17.8578	16.1998	18.2001	9.55312	10.6589	4.93077	5.61333
FBgn0039881	CG1971	2.68824	3.45134	1.80617	1.35228	1.51034	4.50483	4.14613	4.53778	2.96173
FBgn0026563	CG1979	0.187117	0.34664	4.13928	4.04167	4.68605	2.74675	2.5411	2.45362	3.57509
FBgn0030485	CG1998	1.50195	2.12019	11.1609	11.4618	11.195	6.43437	3.16568	1.89941	1.22719
FBgn0027498	CG2061	1.58511	1.81697	5.6869	4.58387	5.38303	1.6162	1.75058	3.14647	3.56604
FBgn0033204	CG2065	49.2945	73.9101	274.186	341.411	323.622	75.1597	67.9463	49.6328	43.2807
FBgn0027608	CG2082	0.699408	0.24121	0.452893	0.597984	0.521074	0.466582	0.482654	1.90202	1.71039
FBgn0037369	CG2100	5.96423	8.23335	8.0314	6.82527	7.84719	9.75901	9.41925	7.66125	9.23495
FBgn0003065	CG2150	0.272144	0	0.064913	0	0.077047	0.347547	0.263341	0	0.067203
FBgn0017448	CG2187	0.137058	0.213744	0.256112	0.112031	0.142281	0.129995	0.317564	0.074471	0.091427
FBgn0032955	CG2201	10.2516	13.8895	21.7898	14.3788	16.4263	11.2001	11.7325	24.0364	26.4845
FBgn0027544	CG2217	0.0968672	0.116694	0.0324454	0.103759	0.0160809	0.0934761	0.0664358	0.201738	0.226498
FBgn0029995	CG2256	0.829416	0.925034	0.9634	0.046634	1.18485	2.5719	3.16433	0.147805	0.831428
FBgn0030000	CG2260	5.37887	9.89994	5.71673	4.10834	5.26293	10.8165	13.0451	10.2236	8.76889
FBgn0032864	CG2493	17.7745	29.2784	8.00438	6.66785	8.75071	23.2797	24.6299	27.2509	37.4439
FBgn0030411	CG2540	9.27181	12.4238	19.6803	27.5379	24.2694	12.7737	14.0381	15.8744	15.3472
FBgn0030396	CG2556	71.8895	98.8321	323.892	321.301	304.898	138.649	133.499	46.3379	42.9198
FBgn0030504	CG2691	8.05373	11.1531	9.91941	7.09315	9.66782	16.4915	17.8467	13.0416	11.268
FBgn0037536	CG2698	42.1246	39.0589	13.8568	13.7538	13.9026	20.1284	20.5819	23.4445	23.2196
FBgn0035090	CG2736	0.703867	0.418521	0.342057	0.307588	0.687287	1.46687	1.22191	0.656824	0.454397
FBgn0035087	CG2765	14.5097	21.8708	43.6917	38.393	45.3447	29.3684	26.3622	14.768	16.3488
FBgn0037537	CG2767	65.7129	98.794	22.5448	21.1821	19.4355	77.0606	80.9472	81.7226	70.1231
FBgn0031265	CG2794	4.01753	8.3105	9.96611	6.99558	8.18692	13.341	14.464	9.24946	7.88348
FBgn0033241	CG2915	43.314	44.3963	19.7269	16.9394	15.3466	47.8783	52.2948	42.9464	40.1659
FBgn0034689	CG2921	6.64346	9.04998	19.7375	22.647	21.7031	9.64345	8.79367	9.18619	8.95267
FBgn0028491	CG2930	14.7353	21.5199	280.813	238.501	262.76	50.9971	35.1732	4.12764	2.72735
FBgn0037521	CG2993	0.305372	0.437944	2.40483	2.81841	2.54171	1.28932	0.540652	1.64853	1.63582
FBgn0050016	CG30016	1.97579	4.41029	4.87103	2.51814	3.91734	1.59583	4.6094	1.36599	1.75403
FBgn0050026	CG30026	0.19515	0.251885	0.168076	0.773612	1.0958	1.91767	1.26573	0.770336	0.954073
FBgn0050046	CG30046	0.774963	1.373	7.57422	7.08017	7.85725	0.730238	1.06951	0.317705	0.315653
FBgn0050047	CG30047	1.20077	1.73181	10.2332	10.6964	9.34329	2.96282	3.51429	1.03167	0.753094
FBgn0050049	CG30049	8.79107	9.36536	0.430369	0.298924	0.383887	6.00237	4.96892	13.5345	9.389
FBgn0050089	CG30089	5.82871	6.99228	5.44825	6.21831	7.15352	8.87926	7.74968	6.12394	8.01592
FBgn0050090	CG30090	160.429	61.5808	10.1367	8.19088	5.93596	74.1979	57.0455	87.4407	58.5972
FBgn0028496	CG30116	0.361948	0.641428	8.40107	7.87753	10.0428	1.42438	0.592327	0.0961522	0.0735568
FBgn0050148	CG30148	0.895863	1.61473	6.92695	12.2386	8.78667	8.20701	10.3636	0.772725	0.591188
FBgn0050151	CG30151	0.65354	0.715647	0.286882	0	0.152633	4.67437	5.6158	0.196396	0.163468
FBgn0050159	CG30159	52.0383	64.0772	22.8899	12.4104	16.645	72.2675	75.9099	39.7243	32.0448
FBgn0050172	CG30172	0.614302	0.343214	3.88609	5.74741	6.10321	0.708935	0.842154	0.573949	1.04005
FBgn0050196	CG30196	0.478398	0.416931	0.139103	1.19577	0.592071	0.878192	1.35408	0.255018	0.693961
FBgn0050265	CG30265	0	0.077846	0.117368	0.10073	0.103637	0.054131	0	0	0
FBgn0050269	CG30269	20.9227	30.5856	111.2	62.4442	105.76	59.941	43.5709	39.5011	32.9835
FBgn0260477	CG30283	97.6666	84.709	25.159	16.3916	19.729	47.878	50.1921	23.8304	26.0399
FBgn0050287	CG30287	4.56376	6.68652	4.58126	3.11512	3.73567	8.13582	11.0079	17.3291	24.3984
FBgn0050324	CG30324	0	0.212754	0.532371	0	1.01968	0	0.282996	0.292799	0.485357
FBgn0050345	CG30345	12.8008	19.4743	75.8359	64.2395	73.1499	26.0577	24.5228	18.3868	13.8245
FBgn0050349	CG30349	24.7108	41.1989	21.0305	18.8907	20.9425	43.1996	45.7675	35.3197	32.1184
FBgn0050371	CG30371	0.127359	16.4212	15.2626	22.5671	19.8391	0.080809	0.095266	0	0.025317
FBgn0050383	CG30383	0.392204	1.10972	1.24133	1.44853	1.59024	1.25816	1.96693	3.35392	2.08743
FBgn0029925	CG3040	9.94328	11.4265	28.9571	35.0403	31.0221	12.7935	10.5311	14.3234	14.0829
FBgn0050411	CG30411	5.43991	9.4709	52.4514	69.0007	55.8972	11.2238	7.23283	2.94468	1.51104
FBgn0050414	CG30414	26.6845	22.0604	6.03732	5.06662	4.42977	19.3327	21.3786	26.458	23.3494
FBgn0050460	CG30460	11.3245	11.6777	3.61511	2.53476	3.71661	10.3117	9.04507	8.36831	10.529
FBgn0050466	CG30466	6.49662	8.48938	3.42981	4.83814	3.13024	5.03385	5.23639	11.9946	9.11035
FBgn0050479	CG30479	0.754687	3.95646	0.731692	0.409067	0.352013	0.658768	0.949099	0.24366	0.0718621
FBgn0050503	CG30503	4.0831	3.11165	0	2.13648	0	1.33515	3.91526	7.32876	5.27962
FBgn0029608	CG3091	14.7615	14.5507	2.25097	1.13675	1.94465	46.1604	48.539	6.45377	6.05773
FBgn0051013	CG31013	0.090724	0.142992	0	0.067343	0.041572	0.575638	0.31152	0.041252	0.156967
FBgn0051016	CG31016	0.020421	0.035142	0.04074	0.065236	0.090019	0	0.030769	0	0
FBgn0051029	CG31029	2.2821	1.29129	1.25709	1.17876	0.852141	3.19687	2.60301	1.8813	1.64002
FBgn0051051	CG31051	1.26069	2.20636	27.3915	30.212	23.1153	3.29973	1.14131	4.31881	9.02542
FBgn0030148	CG3106	3.76446	6.98196	3.53972	2.80499	2.42309	7.23901	12.8532	2.16765	1.33474
FBgn0051064	CG31064	2.06537	3.57092	9.69081	9.08745	10.2731	4.3653	3.39709	3.13201	2.59192
FBgn0033005	CG3107	23.4804	19.0033	33.02	43.7778	37.1142	25.4646	26.0243	25.2723	25.4659
FBgn0051076	CG31076	15.6993	10.7586	0.393733	0.86898	1.0657	4.02346	3.41949	7.10416	12.4144
FBgn0051086	CG31086	18.9364	30.0933	26.8297	31.3893	28.5476	24.5369	38.4874	7.99116	2.58339
FBgn0051091	CG31091	0.464317	0.288128	0.256846	0.332046	0.10249	3.81609	4.59216	0.088289	0.18294
FBgn0051097	CG31097	0.357477	1.70345	16.0454	18.5754	16.3231	1.25861	1.40189	0.428196	0.371072
FBgn0051098	CG31098	8.25621	13.8701	19.581	18.0626	19.8558	20.2198	21.8688	11.6165	9.30062
FBgn0051102	CG31102	2.08756	4.18256	24.7373	26.3907	27.938	10.7439	6.64519	3.17354	3.73744
FBgn0051104	CG31104	3.93216	17.4822	0.396866	0.954279	1.96557	1.34465	0.664357	0.363788	0.475063
FBgn0051106	CG31106	0	0.123387	0.310982	0.212878	0	0.327018	0.315598	0.264148	0
FBgn0051140	CG31140	1.62832	3.12523	34.9755	33.4389	32.2247	7.06122	4.22391	8.80699	9.7881
FBgn0051145	CG31145	4.18666	6.21448	29.2585	27.1121	31.4616	22.2922	19.7463	3.79813	5.65805
FBgn0051198	CG31198	27.6484	38.5688	460.646	425.587	436.45	142.334	186.163	13.4651	8.5775
FBgn0051223	CG31223	5.62433	6.16153	4.08003	3.7345	5.34472	7.31114	7.63513	6.93465	7.37534
FBgn0051224	CG31224	2.99566	3.42274	13.4105	11.4313	15.4945	8.5796	9.47042	3.84898	4.38328
FBgn0051233	CG31233	1.69824	6.07742	1.84636	1.54361	3.0707	3.04875	4.87718	0.638889	0.231334
FBgn0051248	CG31248	16.3327	23.8831	7.60275	11.1851	8.0268	22.4432	24.8964	20.9746	18.1133
FBgn0051266	CG31266	1.11679	1.43582	0.277927	0.359298	0.017782	2.4525	2.20783	0.650848	0.618343
FBgn0051267	CG31267	3.32578	6.21486	1.90887	2.19111	1.16738	8.25112	8.59552	7.90418	5.20988
FBgn0051269	CG31269	0.082249	0.073568	0	0.063462	0	0.054247	0.065237	0	0.083915
FBgn0051272	CG31272	0	0.650645	0.329698	0.084868	0.098755	0.145087	0.464184	0	0.036933
FBgn0051279	CG31279	0.289725	0.130719	0.129183	0.109246	0.254947	0.246997	0.217003	0.228077	0.146588
FBgn0051296	CG31296	2.65106	3.28342	3.84143	3.37379	5.66783	5.26391	4.1598	1.31661	1.10375
FBgn0051300	CG31300	2.11545	7.69797	0.747154	2.37966	1.89017	2.52329	2.97169	0.386161	0.575574
FBgn0051313	CG31313	5.56002	5.98925	2.21739	2.11655	2.73056	5.6196	6.097	7.50093	4.78017
FBgn0051326	CG31326	0.114591	0.156575	0.352617	0.42444	0.330357	0.202045	0.069423	0.035914	0
FBgn0051343	CG31343	12.3302	15.3759	43.1207	46.5205	52.889	38.701	68.5088	2.56505	1.99383
FBgn0051345	CG31345	11.8758	12.0651	157.578	174.671	149.195	12.4594	9.55407	58.4214	82.7763
FBgn0051431	CG31431	11.0173	14.684	42.8942	54.0772	47.4586	21.2748	21.9251	10.3156	8.93183
FBgn0051454	CG31454	3.2701	4.13261	21.141	31.1807	27.6199	5.93776	5.28128	5.6247	5.55666
FBgn0051522	CG31522	33.8392	42.3152	82.6913	79.1697	87.2876	70.451	55.3246	38.3323	46.1337
FBgn0051523	CG31523	31.8206	51.1845	121.258	99.3303	113.209	142.993	124.712	62.7367	59.7774
FBgn0051548	CG31548	50.4453	45.7848	24.7696	23.6526	25.412	31.9044	33.5635	40.5824	34.3417
FBgn0051612	CG31612	0.513371	0.441747	0.48188	0.673118	0.684068	0.438257	0.624103	0.110536	0.214801
FBgn0051627	CG31627	0.62169	1.02795	0.530537	0	0.244179	1.10132	1.52187	0.978574	0.642945
FBgn0051636	CG31636	0.613472	1.5391	2.26056	2.50421	2.33519	2.04676	2.39103	0.161441	0.100355
FBgn0031484	CG3165	24.982	32.2626	28.7803	28.6658	26.948	34.4374	37.932	47.2286	44.0789
FBgn0051659	CG31659	0.79956	2.48838	12.6142	13.4114	15.6049	4.18274	2.53099	0.480946	0.08081
FBgn0051663	CG31663	0.497631	1.26585	4.64468	3.7745	4.65098	1.06575	0.7627	0.0986404	0.102193
FBgn0051673	CG31673	33.3272	47.1289	15.5176	10.8424	12.4514	43.4511	44.1103	31.1565	33.0433
FBgn0051674	CG31674	10.9875	17.0656	20.4077	22.6281	24.1726	18.5916	18.2823	16.9557	15.0604
FBgn0051675	CG31675	0.208799	0.059889	0.299719	0.258314	0.12757	0.581913	1.18496	0.540433	0.323894
FBgn0029896	CG3168	0.799424	2.87958	1.15609	0.700735	1.38994	2.82479	4.23568	0.27697	0.258495
FBgn0263355	CG31688	4.80815	6.0598	7.06438	4.69671	6.27758	9.28663	8.18566	8.2283	8.33672
FBgn0031449	CG31689	17.9873	18.7101	48.6849	44.7882	46.9433	18.4418	17.8226	12.1154	15.6055
FBgn0051717	CG31717	110.297	90.4817	43.6644	50.3307	42.6604	58.9526	61.5278	92.989	81.3738
FBgn0051729	CG31729	14.818	23.1517	49.8395	49.6629	53.1746	31.2536	34.0387	21.8061	20.9777
FBgn0032618	CG31743	16.6195	12.608	9.85907	7.41923	5.90345	8.82309	11.113	11.9844	15.9885
FBgn0051792	CG31792	0.200498	0.204128	1.03592	1.52029	1.60414	1.16415	0.955129	0.330775	0.161196
FBgn0051797	CG31797	0.986605	0	0.171625	0.23286	0.260039	0.986062	0.898269	0.269325	0.295505
FBgn0051809	CG31809	4.83451	7.51053	10.5342	14.1543	11.6383	15.7404	13.3413	6.17847	6.44653
FBgn0051810	CG31810	4.15416	5.5367	13.4335	21.1296	15.5982	20.2442	21.4996	5.29887	3.69452
FBgn0028899	CG31817	0.375461	0.448698	0.267354	0.33701	0.455438	1.95896	1.25877	0.487585	0.507387
FBgn0051821	CG31821	0.105237	0	0	0.083575	0.515929	0.42773	0.042957	0	0
FBgn0029892	CG3184	5.38791	5.30961	3.51788	4.06424	4.05703	1.83706	8.16749	9.42819	9.9183
FBgn0051875	CG31875	2.83212	2.96782	3.00823	2.45515	1.61751	0.697497	2.73556	3.28358	3.09416
FBgn0051882	CG31882	0.384217	1.15714	4.20238	6.83129	5.18038	0.609458	0.229364	0.227499	0
FBgn0032079	CG31886	2.51225	3.12867	12.2449	14.6312	13.6453	14.5677	14.6269	4.10666	2.98245
FBgn0051924	CG31924	1.07595	1.00148	0.368917	1.39909	0.565545	0.183699	0.249859	0.385131	0.094968
FBgn0051955	CG31955	90.0999	92.1621	41.3307	44.3536	40.2696	57.0386	54.5324	44.1812	22.4098
FBgn0051974	CG31974	8.70757	15.9929	36.6286	52.8481	46.6445	18.9152	15.9739	11.0875	12.6629
FBgn0051999	CG31999	0.400051	1.19813	3.03432	5.23683	3.78721	2.27952	1.54281	0.604435	0.508437
FBgn0052017	CG32017	1.3764	5.03188	30.446	46.9379	35.8599	3.81515	1.8759	2.6538	3.94382
FBgn0052023	CG32023	0.152589	0.786138	0.394259	0.226529	0.279682	0.132357	0.929988	0	0
FBgn0052024	CG32024	0	1.01701	0	0.160064	0.197622	0.410461	0.752934	0	0
FBgn0052037	CG32037	0.550987	0.565904	0.76313	0.667819	1.18241	0.521746	0.669671	0.205374	0.162087
FBgn0044328	CG32052	0.167995	0.173257	0.464411	0.574251	0.30527	0.248156	0.346793	0.080328	0.166443
FBgn0052053	CG32053	3.64942	6.55016	81.4915	76.5348	72.5052	11.2586	9.93519	8.73149	6.05989
FBgn0052054	CG32054	1.47269	4.17945	25.314	25.9305	29.924	8.3101	9.00835	1.68109	0.925199
FBgn0052055	CG32055	4.81938	6.67062	2.20326	1.18895	1.78512	9.98398	7.56276	1.99517	3.72071
FBgn0052069	CG32069	66.0677	33.4064	19.4124	20.7873	18.3175	30.3837	29.886	41.5483	39.7211
FBgn0052085	CG32085	0.315256	0.201268	1.3092	1.92789	1.73094	0.535532	0.381007	0.414286	0.322252
FBgn0052091	CG32091	10.2757	6.84587	1.3352	1.27019	1.33813	7.35829	6.95798	2.66666	3.16165
FBgn0052115	CG32115	12.6352	8.19091	5.15505	7.74662	7.71162	5.28332	5.55819	5.86978	6.24736
FBgn0052137	CG32137	6.14025	10.0909	64.8259	58.6509	70.188	24.4963	23.8418	5.6504	5.56689
FBgn0052196	CG32196	3.57247	7.72419	15.565	18.5009	18.5303	5.11183	5.92324	7.68968	8.91665
FBgn0052204	CG32204	0.213393	1.69433	13.9772	16.1456	15.1423	1.76403	1.06654	1.4273	2.33256
FBgn0052267	CG32267	273.883	170.951	109.788	145.78	112.82	157.869	160.497	188.38	167.469
FBgn0047135	CG32276	207.808	194.586	264.794	338.377	287.185	176.392	167.383	189.775	205.202
FBgn0052313	CG32313	2.44262	4.1956	1.78125	2.83866	1.7651	2.02451	3.00656	5.34975	4.88757
FBgn0052344	CG32344	9.48463	13.0311	12.2907	7.66946	11.2802	22.6595	23.4887	12.2676	10.7469
FBgn0052379	CG32379	0.129417	0.055681	0.055732	0.240161	0	0.041057	0.343755	0	0.063512
FBgn0052407	CG32407	28.8648	28.8164	13.3877	16.061	14.6668	46.1926	42.54	47.9774	40.022
FBgn0052409	CG32409	14.7756	28.7281	14.045	11.8616	13.5136	27.8588	30.091	23.0337	19.4688
FBgn0052425	CG32425	21.7216	23.0575	20.49	16.4699	19.8988	26.0769	25.3859	19.6534	20.5186
FBgn0052436	CG32436	0.458541	0.403286	2.40767	2.85631	2.49442	1.57479	1.14039	0.572995	0.711816
FBgn0043783	CG32444	2.05898	7.19469	0.21561	0.185825	0.688282	3.5177	3.70674	0.444689	0.307141
FBgn0052473	CG32473	2.62819	4.42282	4.794	4.07804	5.02547	5.68354	5.70412	1.99298	2.18903
FBgn0052485	CG32485	17.5815	32.8265	139.36	146.195	138.875	30.454	30.4546	28.4833	31.5807
FBgn0041706	CG3253	0	0.231317	1.99827	1.9082	1.79928	0.397988	0.382221	7.02437	5.14957
FBgn0052532	CG32532	0.239399	0.0147003	0.0284969	0.074815	0.0614404	0.34581	0.365148	0.0134874	0.0320518
FBgn0052533	CG32533	10.7296	6.95632	4.71053	4.1047	4.60054	7.96593	8.34601	18.9671	17.0857
FBgn0052537	CG32537	0.476745	0.407762	0.643347	0.550623	2.72344	1.77828	1.07597	1.54874	2.89579
FBgn0052547	CG32547	2.43059	4.32303	57.8168	40.5266	46.2624	7.09375	3.50092	1.75511	1.3003
FBgn0052579	CG32579	24.8244	19.7027	6.5916	4.35621	4.40343	17.0538	18.0566	20.4265	18.8329
FBgn0052625	CG32625	9.42461	2.77607	3.1118	3.79264	3.13315	5.18507	4.10939	2.22947	2.63794
FBgn0052647	CG32647	0.660545	0.830127	2.31641	3.99618	3.20185	0.785494	0.655718	1.51493	1.64091
FBgn0052683	CG32683	0.354662	0.761676	8.74776	11.4639	11.3359	1.68921	0.983862	0.646402	1.18554
FBgn0052687	CG32687	6.82081	16.3234	32.0033	30.2698	29.5305	10.4182	7.8075	1.36493	0.898963
FBgn0052706	CG32706	12.4549	8.53468	2.58104	3.55608	1.96132	6.96847	7.37024	17.5481	16.882
FBgn0052713	CG32713	0	0.292681	0.496476	1.45577	0.933996	0.56904	0.268776	0.238359	0.345726
FBgn0052750	CG32750	0.243493	1.41573	6.69327	10.1371	9.09214	1.33272	2.07293	0	0.191192
FBgn0052755	CG32755	0.442075	0.374944	1.22599	1.39066	1.54744	0.708595	0.294381	0.370268	0.291863
FBgn0052772	CG32772	4.05388	2.54313	5.23735	6.67736	6.52331	4.60039	4.58789	3.32111	2.75676
FBgn0040384	CG32795	6.00185	10.2128	13.4448	16.1204	12.6693	11.0673	15.2089	9.44454	9.98645
FBgn0025642	CG32812	0.78752	0.551459	2.86707	2.76765	3.01959	0.740407	0.927562	3.72161	2.96486
FBgn0052832	CG32832	0.296856	0	1.38074	1.54678	2.06691	0.30211	0.237541	0.978928	0.203699
FBgn0031522	CG3285	0	0.092553	0.332529	0	0.120674	0.061934	0.207317	0	0
FBgn0052982	CG32982	9.06077	13.2979	4.73415	3.16624	5.47589	15.494	14.852	15.3198	15.6765
FBgn0038878	CG3301	24.2292	35.9951	3.88422	3.52272	4.01778	20.286	20.3349	5.82616	3.14761
FBgn0053080	CG33080	1.61863	2.75852	2.01929	3.01823	2.66432	8.64252	9.93582	1.02269	0.718915
FBgn0053099	CG33099	20.8065	24.5559	10.255	10.4535	8.4451	14.6508	14.4659	11.0758	9.11712
FBgn0053109	CG33109	0.547087	207.606	130.439	207.464	159.939	0.544225	0.476335	0.061702	0.07671
FBgn0053120	CG33120	0.578405	0.940995	7.01286	6.91116	7.09299	3.25212	4.35192	0.845333	1.19599
FBgn0053143	CG33143	0.309001	0.874615	13.0099	11.8224	14.1474	2.07079	1.07834	0.287267	0.372401
FBgn0053181	CG33181	2.73843	5.15576	17.7103	19.9226	20.3037	5.58876	4.25037	8.16014	7.67919
FBgn0053203	CG33203	0.274538	0.233814	2.55167	2.38439	2.46909	0.421027	0.466816	0.366297	0.482761
FBgn0029750	CG3323	0.838978	0.462431	0.209699	0.402148	0.339787	1.21801	0.77205	0.534319	0.384923
FBgn0053258	CG33258	28.7058	25.7923	1.63528	1.76152	1.4981	4.29558	11.311	1.00723	1.93689
FBgn0053281	CG33281	0.087791	0.562185	4.4035	5.94705	5.53689	0.590929	0.163587	0.368139	0
FBgn0053301	CG33301	1.25695	8.38621	0.652085	0.718997	0.913866	0.961719	1.11931	0.201294	0.050306
FBgn0053337	CG33337	0.150652	0.447112	0.324378	0.165128	0.207099	1.5728	0.85343	0.116678	0
FBgn0053346	CG33346	6.79944	13.2892	0.994481	1.04733	0.875673	10.8469	6.67927	7.01981	6.50271
FBgn0053460	CG33460	2.19423	0.510072	0.502227	0.125716	0.155215	0.913414	1.10222	0.666829	0.569189
FBgn0053468	CG33468	1.05581	1.23194	1.73269	2.15148	1.08855	1.17233	1.18167	1.2503	0.869681
FBgn0053469	CG33469	5.79452	5.28927	0.625169	3.34961	2.90361	4.11145	5.07134	7.93804	7.59266
FBgn0053483	CG33483	1.11827	1.75599	3.59285	6.3812	3.88567	1.10935	0.957945	0.642077	0.290503
FBgn0053494	CG33494	1.0835	1.00306	2.43345	0.866018	1.69017	4.51204	3.02123	0.631524	0.409949
FBgn0053509	CG33509	0.171051	0.686872	2.5197	1.18318	1.28773	1.21618	1.01899	1.56808	1.0516
FBgn0053510	CG33510	0.527793	2.53355	0.52326	0.416729	0.357891	0.617459	0.480569	0.439646	0.099148
FBgn0053514	CG33514	26.9365	31.5564	6.98464	6.46831	5.99236	17.6223	21.3342	18.6637	12.5817
FBgn0250819	CG33521	1.03672	1.24747	4.03608	7.67051	5.2264	1.68749	1.34812	0.67407	0.808286
FBgn0033117	CG3358	9.58463	15.1745	11.5322	9.8607	8.70369	13.8796	15.3656	15.3531	13.1074
FBgn0053635	CG33635	11.0555	21.5137	16.2471	12.6164	12.2456	18.2939	22.2419	31.608	22.7985
FBgn0053777	CG33777	0	0.232011	0	0.114574	0	0.461385	0.447261	0	0.149581
FBgn0053965	CG33965	0.730732	1.52656	0.201741	0.225959	0.429337	0.099081	0.357469	0.423691	0.213415
FBgn0037975	CG3397	5.91851	6.61553	12.7142	20.2942	16.2576	6.8682	6.43313	3.96561	2.61568
FBgn0053978	CG33978	0.311091	0.347808	1.12115	1.50721	1.14054	0.864167	0.454654	0.276859	0.426556
FBgn0053985	CG33985	11.5164	4.52717	4.16448	3.56766	2.10827	1.25688	1.26321	4.28441	4.29996
FBgn0054030	CG34030	0	0	0.083936	0.142721	0.036178	0.360641	0.359789	0.15388	0.013319
FBgn0054043	CG34043	0	1.41487	0.654129	0.140875	0.114367	0.331402	0.821415	0.515441	0.378811
FBgn0054045	CG34045	1.38237	0.704358	20.4172	21.5523	17.758	2.88479	0.934907	0.653128	0.270664
FBgn0054057	CG34057	3.66047	2.76344	2.25253	0.953606	0.975549	11.0262	8.56821	1.87986	3.27998
FBgn0036008	CG3408	12.9911	17.0767	12.4305	10.8586	12.2954	18.2468	20.2945	23.2761	25.1075
FBgn0086608	CG34112	5.73601	7.19242	16.8343	25.7461	13.9628	10.8036	10.6717	6.44175	5.43021
FBgn0083962	CG34126	11.5667	15.0942	18.9821	13.7128	18.609	18.3409	18.2501	12.5846	13.0674
FBgn0085192	CG34163	28.2429	24.4842	17.6554	15.7738	11.2122	19.7651	18.1122	25.3195	29.3319
FBgn0085205	CG34176	67.5437	109.751	650.828	568.003	556.65	296.087	296.462	93.7498	66.9203
FBgn0085229	CG34200	102.178	102.283	65.7329	81.0422	65.3713	77.588	74.5877	79.1473	81.2603
FBgn0085240	CG34211	0	0	0	0	0	0	0	0	0
FBgn0085241	CG34212	2.01392	433.646	377.54	604.074	544.093	0.56792	0.341493	0	0
FBgn0085248	CG34219	0.0443925	0.0556661	0.501992	0.542818	0.577279	0.280894	0.228314	0.115971	0.212316
FBgn0085256	CG34227	0.495521	0.142129	0.142259	0.367818	0.454124	2.82964	2.49518	1.43441	0.324239
FBgn0085257	CG34228	22.6143	17.897	14.3114	19.3002	15.2745	20.3602	14.9679	19.4354	18.1023
FBgn0085261	CG34232	402.338	376.407	397.705	404.089	370.408	399.935	379.686	436.967	561.872
FBgn0085265	CG34236	75.4748	63.1935	19.4101	13.055	15.1782	51.6071	56.3901	45.735	36.5824
FBgn0085282	CG34253	1.14184	1.75234	1.07907	0.245718	0	2.73047	3.12702	6.74662	9.63211
FBgn0085330	CG34301	22.4906	50.7025	87.6658	145.197	108.147	36.7749	28.9392	7.20768	2.0457
FBgn0085359	CG34330	113.493	360.394	456.573	486.669	406.602	147.644	130.154	140.162	138.103
FBgn0085376	CG34347	6.59324	8.05603	6.52765	6.17101	7.64154	13.1122	11.9171	4.57264	5.41706
FBgn0085415	CG34386	89.363	247.239	2960.91	2960.04	2950.45	384.867	185.099	18.1221	10.2405
FBgn0085437	CG34408	2.7465	4.13875	11.4796	10.2685	11.9651	5.80202	6.48571	3.97543	4.36505
FBgn0085446	CG34417	0.88603	0.9427	1.27666	1.021	1.13527	4.01818	4.20701	3.63025	3.4301
FBgn0085455	CG34426	0	0.067448	0	0.058184	0	0	0.160506	0	0
FBgn0085486	CG34457	0.906013	1.1228	8.93509	14.9351	14.5024	2.38346	1.83829	2.26119	0.617321
FBgn0085487	CG34458	0.654334	4.09911	131.016	181.634	174.101	4.79361	1.99354	1.62355	0.449448
FBgn0035996	CG3448	1.38494	2.07328	12.1235	11.0594	10.4961	5.00778	5.58145	3.64119	6.73147
FBgn0024984	CG3457	1.58006	1.86887	1.69034	1.23923	1.13209	2.29636	2.15598	1.77361	1.6359
FBgn0038250	CG3505	1.63874	1.78247	1.59123	1.47701	0.904331	9.27784	9.18112	3.02525	2.02938
FBgn0035027	CG3511	5.36263	6.21691	5.22904	4.15528	5.23621	6.52968	6.60678	7.12764	5.45557
FBgn0029714	CG3527	17.5085	26.7375	7.48297	7.72185	6.90671	15.0012	16.4946	21.3652	20.2259
FBgn0029708	CG3556	0.223028	0.659646	3.10364	2.2505	1.95025	0.435855	1.4855	47.5253	47.1841
FBgn0029648	CG3603	11.784	15.5853	6.88069	6.39836	6.05796	19.055	19.8145	15.4537	14.2156
FBgn0037028	CG3618	4.85001	8.97472	50.3491	52.927	55.5655	14.7516	13.2593	13.7611	12.9384
FBgn0031245	CG3625	21.7777	34.7181	102.374	127.939	108.219	32.1422	30.7447	71.6661	72.1183
FBgn0029706	CG3626	4.33157	5.38131	5.08371	4.28311	4.5494	7.12551	6.52075	3.43411	4.01896
FBgn0023540	CG3630	1.3176	1.91131	1.50711	1.09515	0.73074	2.4131	2.84438	3.8671	3.76109
FBgn0032981	CG3635	0.671611	0.621218	0.031621	0.499276	0.336852	0.696049	2.1997	0.41914	0.113871
FBgn0261444	CG3638	45.6029	54.1471	22.622	15.9767	23.2709	67.9537	65.0704	35.1927	40.2905
FBgn0032974	CG3651	5.04943	9.8482	8.87087	8.48702	9.39977	9.91774	10.9357	9.26212	9.44471
FBgn0040350	CG3690	0.232514	0.343391	0.68287	0.08505	0.144521	0.335571	0.905058	0	0.030956
FBgn0040349	CG3699	6.67647	19.785	18.8069	15.0766	12.9419	9.97926	10.9009	1.9599	0.748544
FBgn0034796	CG3700	6.68592	6.11191	7.34888	5.04023	5.87603	12.0817	12.8841	8.70695	6.20054
FBgn0031590	CG3702	15.9948	21.0966	42.9203	36.211	40.165	42.9002	48.9478	22.8311	20.1195
FBgn0040348	CG3703	7.46091	9.65625	56.4764	54.5229	59.7367	15.2674	12.6384	42.9781	51.1634
FBgn0040346	CG3704	23.926	27.0873	16.3189	15.4551	12.3072	22.0102	21.9483	28.8421	29.6216
FBgn0040342	CG3706	1.74848	3.42305	6.19491	5.49793	4.78498	4.30393	3.16516	1.51149	1.01784
FBgn0029824	CG3726	3.96338	5.68727	2.00523	1.95029	2.73388	12.4488	11.6204	2.68758	3.11218
FBgn0038702	CG3739	3.57088	13.8295	2.12392	2.87177	2.07838	7.15028	10.2838	4.74988	5.45944
FBgn0039240	CG3744	7.19425	9.84687	10.5932	8.98213	9.65136	14.7593	15.8049	10.645	10.9229
FBgn0022343	CG3760	68.8221	95.3061	64.9575	36.7149	53.8448	88.6896	91.0127	89.5506	84.851
FBgn0035085	CG3770	53.9675	54.3302	12.9658	12.8945	11.1935	33.0724	29.6062	51.0537	50.29
FBgn0035088	CG3776	63.3754	72.8306	47.7168	48.0182	45.0432	69.1355	74.3124	98.9128	74.0217
FBgn0038275	CG3817	26.1782	31.0331	16.1626	19.8384	16.2405	33.2344	35.0247	37.948	38.9771
FBgn0036833	CG3819	2.00098	14.1218	4.43558	9.36809	12.3747	5.33183	2.34632	0.666574	1.54473
FBgn0032131	CG3841	0.460883	1.75311	0.132875	0.113588	0.14139	0.171305	0.147153	0.237047	0.113569
FBgn0036824	CG3902	32.4256	40.7216	27.6113	25.124	26.1712	45.6078	46.3397	27.1907	23.2841
FBgn0034871	CG3906	0.283071	0.324771	2.02652	2.79982	1.03331	29.3124	6.04792	5.85666	3.21564
FBgn0034958	CG3907	35.1014	42.0515	79.3547	80.2386	85.3776	52.6028	50.5402	45.5167	53.4575
FBgn0040396	CG3939	63.3192	79.8699	35.7789	36.779	33.0975	46.1893	43.0558	61.6055	68.5845
FBgn0033793	CG3955	0.562452	2.42252	15.9476	21.4686	20.5307	1.98635	0.919667	14.5744	17.4567
FBgn0038292	CG3987	60.6454	90.1296	330.25	386.948	366.311	224.14	229.134	199.202	167.543
FBgn0029821	CG4020	7.22156	6.89533	4.29224	3.43973	4.25554	10.2089	8.37735	4.92002	6.64575
FBgn0011824	CG4038	53.5969	74.4369	34.6487	27.8502	31.4815	116.712	113.089	62.4674	60.3803
FBgn0029736	CG4041	18.3767	14.8594	13.0471	9.0519	10.1628	15.7768	17.4219	16.5619	15.8332
FBgn0069973	CG40485	0.410941	0.588681	0.157524	0.131896	0.0419044	1.90781	1.87876	0.0360981	0.134637
FBgn0031257	CG4133	0.30283	0.521821	2.47721	1.56095	2.67238	0.823157	0.676932	6.72206	8.7168
FBgn0038302	CG4210	14.728	15.6674	27.7972	23.2475	25.827	25.9334	26.1581	15.3481	12.6554
FBgn0250867	CG42238	3.1071	4.99732	3.02531	2.02677	3.06283	4.97977	9.63121	10.2396	6.25571
FBgn0259101	CG42249	37.7093	50.5102	611.668	645.953	573.538	99.3956	68.764	24.9309	14.5384
FBgn0259143	CG42258	10.0467	25.4688	28.5621	35.32	36.8973	24.9954	24.414	32.4221	39.5802
FBgn0259163	CG42268	1.95632	2.55047	14.3768	13.4635	15.3204	3.9711	3.04864	2.09101	1.74521
FBgn0259179	CG42284	0.221985	0	2.31822	4.18346	3.76545	0.0359157	0.035004	0	0
FBgn0259203	CG42307	9.4789	9.33109	8.12193	8.06331	8.27864	8.5556	7.13484	8.69093	8.07191
FBgn0259222	CG42322	0.321787	0.623525	5.64019	5.45928	4.85134	1.1343	0.451073	0.94688	0.899085
FBgn0259227	CG42327	0.829564	1.52525	9.21006	8.44194	9.57117	2.4604	1.62132	1.07782	1.17599
FBgn0259237	CG42335	2.58088	3.69995	63.3329	56.7595	56.8837	21.3917	25.806	3.93114	2.41485
FBgn0259239	CG42337	1.64005	2.63393	17.6958	15.8034	17.3992	3.19257	2.31267	3.52634	4.34222
FBgn0259244	CG42342	1.17995	0.643902	2.51976	2.06971	2.47023	1.43555	1.12174	0.657381	0.584268
FBgn0259700	CG42354	17.9122	18.5164	73.8514	45.6127	71.8675	34.3845	37.6862	21.1899	13.0328
FBgn0259709	CG42363	20.9474	27.6856	1.23221	13.7791	7.19256	41.786	42.8339	47.1894	43.8152
FBgn0259715	CG42369	1.25938	1.27605	0.395106	0.210672	0.210213	0.252848	0.347833	0	0.16885
FBgn0259728	CG42382	6.32672	5.22314	11.2439	12.9173	10.9597	5.58962	5.02833	4.82907	4.5467
FBgn0259818	CG42399	0.887896	0.661777	4.18508	3.70928	4.18416	2.08145	1.84541	1.25319	1.35833
FBgn0259823	CG42404	0.346419	0.773219	5.98725	5.08445	6.02832	1.39705	0.952247	0.488841	0.473877
FBgn0259916	CG42445	6.70557	9.37659	2.76305	3.44377	2.55858	7.85501	6.63055	8.7419	8.88483
FBgn0259927	CG42450	1.84131	2.43938	45.0695	38.5931	46.8124	6.70922	3.66175	1.9168	3.10145
FBgn0260230	CG42504	0	0	2.08558	1.97123	1.78175	0	0	0	0
FBgn0260436	CG42531	0	0	0	0	0	0	0	0	0
FBgn0260645	CG42537	0.436784	0	0	0	0	0.366188	1.07685	0	0.231439
FBgn0260657	CG42540	0.805829	2.07383	1.77634	2.46863	2.12101	1.4718	0.856778	1.66983	1.03439
FBgn0260658	CG42541	2.06517	2.6074	26.0744	24.7416	29.2372	5.32001	3.40566	1.56523	1.42939
FBgn0260659	CG42542	29.2073	29.7741	29.438	26.2411	23.7288	39.9463	46.6263	36.2825	36.408
FBgn0260756	CG42554	2.7189	3.69303	6.61379	10.3594	6.91607	3.36873	3.72661	4.12236	5.83067
FBgn0260868	CG42578	0	0	6.39411	9.60413	7.39462	0.377733	0.091783	0	0
FBgn0260965	CG42588	4.39949	5.49391	5.26419	4.60058	5.7272	18.6289	16.2562	4.95163	5.33583
FBgn0261262	CG42613	0.50879	1.17793	14.0203	13.5407	14.3523	1.01776	0.440642	0.156946	0.0459502
FBgn0261508	CG42656	4.36634	11.7407	4.8725	4.7603	4.36851	5.44164	4.55562	1.71298	0.839647
FBgn0261545	CG42663	3.17483	6.22227	27.1247	27.1344	30.5493	19.7821	17.4832	9.01501	9.99128
FBgn0264979	CG4267	49.7358	32.9218	15.6581	13.2524	9.65859	48.6117	69.3812	152.793	127.102
FBgn0261553	CG42671	3.27205	4.2333	9.91453	9.47241	10.4438	8.54463	7.99035	3.17699	3.67909
FBgn0261554	CG42672	7.11938	9.67446	40.6291	41.0078	45.6385	13.3279	11.2626	5.63187	6.18463
FBgn0261555	CG42673	0.0464412	0.0785277	0.272744	0.239339	0.320224	0.493861	0.459107	0.0772862	0.0685912
FBgn0034741	CG4269	0.134788	0.454711	2.04992	4.28107	2.70559	1.52405	2.00425	0.703581	0.428706
FBgn0261610	CG42699	2.55164	2.66826	5.15478	5.32705	5.60499	3.40283	3.76363	2.54835	2.50599
FBgn0261641	CG42724	10.9928	10.7997	20.0245	15.8768	19.2476	19.1979	19.8435	11.1449	13.0466
FBgn0261705	CG42741	0.135676	0.070973	0.079925	0.051227	0.147487	0.236533	0.203692	0	0.044965
FBgn0014092	CG4278	23.8896	26.3976	16.0859	18.3875	17.8547	22.1736	26.1143	27.0236	24.6546
FBgn0261859	CG42788	8.32445	11.1308	7.69381	5.80382	9.10811	23.5513	22.4599	9.36586	7.973
FBgn0261928	CG42795	0.387809	0.768504	11.6574	9.90152	13.2199	1.8953	1.31678	1.80894	1.97119
FBgn0261989	CG42807	6.33672	11.8801	3.79896	1.66198	2.08203	5.00206	6.52891	45.056	36.677
FBgn0261995	CG42813	34.5175	50.6942	30.4256	29.6726	27.1369	52.9361	50.4418	54.7193	53.549
FBgn0038388	CG4287	6.79493	11.2581	28.8404	36.3626	29.0651	11.5812	10.4419	12.725	8.53425
FBgn0030747	CG4301	16.8077	21.5925	39.8747	34.0161	39.0655	37.4711	37.5017	21.2393	19.0398
FBgn0036787	CG4306	0.046316	0.07123	0.402305	0.411251	0.282014	0.194719	0.317598	0.245848	0.152824
FBgn0262476	CG43066	0.645685	1.38816	9.70113	10.9623	10.2347	1.747	1.43027	8.85528	12.12
FBgn0262508	CG43078	0.993517	0.956924	8.69315	8.11365	9.48357	2.80426	2.34133	0.183235	0.178404
FBgn0025632	CG4313	2.13479	1.5947	0.859075	3.54339	3.28361	3.04038	3.79097	2.0615	1.5416
FBgn0026878	CG4325	28.8083	21.612	4.4393	6.58187	6.07429	12.4172	12.3552	6.68362	7.77481
FBgn0263022	CG43317	0.05405	0.159751	0.159896	0.137807	0.166912	0.678285	0.877518	1.09834	1.09678
FBgn0263026	CG43321	0	0	0	0.109712	0.270911	0	0	0.233375	0
FBgn0263030	CG43325	0.0586451	0.0973639	0.436998	0.924077	0.372653	0.508827	0.349214	0.584949	0.402925
FBgn0263046	CG43341	0	0	0.39805	0	0	2.254	0.576596	1.51722	2.41358
FBgn0034663	CG4363	18.0048	62.1247	9.00945	9.04893	8.08256	15.6299	27.7236	4.63209	4.00289
FBgn0032138	CG4364	475.974	480.444	172.297	177.706	175.832	341.954	333.403	445.521	433.419
FBgn0263706	CG43658	18.6801	16.4732	12.3354	8.36013	11.9789	26.5447	26.2618	19.2666	19.0755
FBgn0038783	CG4367	0	0	0.218572	0.180713	0.286022	0.374222	0.406302	0.379394	0.083736
FBgn0263747	CG43672	0.292668	0.304947	0.766959	0.998978	0.935163	1.13583	0.87725	0.445993	0.440043
FBgn0263776	CG43693	138.366	246.637	128.212	120.335	147.213	204.909	199.363	85.7177	142.861
FBgn0264090	CG43759	2.042	2.18045	2.20619	2.16338	2.74057	3.20172	2.68669	3.23334	4.13812
FBgn0034664	CG4377	10.5277	18.5774	2.70652	2.62015	2.96134	7.82045	13.8374	5.94632	6.05511
FBgn0264295	CG43773	6.98141	11.7338	17.0823	18.3839	19.9159	23.9019	43.273	8.90661	2.38532
FBgn0264305	CG43783	2.62828	5.67923	16.5251	15.0454	19.1874	9.48316	9.88365	5.58251	5.27491
FBgn0264449	CG43867	0.46985	0.544056	3.37735	2.71791	4.02323	1.42704	1.51557	1.32997	1.49758
FBgn0264489	CG43897	0.0592197	0.119342	0.0812526	0.0600375	0.0461662	0.118642	0.124891	0.0310667	0.0284331
FBgn0038771	CG4390	56.8809	58.897	27.9497	25.6313	26.1225	55.2955	62.5214	71.0038	57.1971
FBgn0039075	CG4393	1.27066	1.16402	5.16311	4.56256	4.48112	5.85216	5.78301	4.04287	2.85696
FBgn0264775	CG44013	14.5095	30.0918	25.4092	27.2129	18.8844	31.2908	35.5865	111.714	98.1059
FBgn0264894	CG44085	20.0792	13.6156	0.766137	0.466897	0.84372	10.1981	9.70365	1.32465	1.59148
FBgn0265182	CG44247	13.5733	35.5454	425.732	404.898	423.207	55.3529	32.2613	22.972	31.0291
FBgn0265413	CG44325	2.48238	6.41735	13.3825	22.303	18.2215	7.41257	6.27728	2.64192	1.87301
FBgn0040984	CG4440	0.286363	0.056765	0	0.109128	0.216493	0.760876	0.816632	0	0.438445
FBgn0028506	CG4455	15.0346	25.1335	13.6096	10.734	10.5103	26.2775	28.5195	19.7542	17.6102
FBgn0039064	CG4467	0.336047	1.81479	10.9739	12.0882	13.4027	2.03216	1.47756	0.947894	1.11475
FBgn0266000	CG44774	22.357	22.8412	38.0054	34.8925	41.0741	48.6929	44.644	70.8941	69.7305
FBgn0266099	CG44836	0.839763	0.958271	3.28362	3.86929	3.7703	1.41411	1.05194	0.828618	1.41957
FBgn0266101	CG44838	4.67592	4.58356	11.1792	10.8796	12.1406	5.33968	4.33066	5.94168	7.62052
FBgn0031896	CG4502	12.3796	16.5493	9.79487	9.38715	10.2095	17.8406	20.609	15.8604	16.5234
FBgn0037843	CG4511	48.0424	73.9206	47.6204	39.8024	46.4761	69.3765	71.205	50.6174	55.6654
FBgn0034734	CG4554	1.47442	1.54928	2.61595	2.22873	2.37026	6.54919	7.28465	2.25716	1.91391
FBgn0035006	CG4563	0.317534	0.195165	0.078138	0.067343	0	0.332631	0.308453	0.035812	0.044523
FBgn0037844	CG4570	7.19566	9.70969	12.4086	8.57549	10.6518	3.97735	4.77829	37.5344	40.4673
FBgn0038738	CG4572	28.3256	35.8534	12.4873	9.95921	10.8548	45.5083	46.443	27.8308	33.5384
FBgn0031306	CG4577	86.155	207.216	2781.69	2187.63	2287.45	439.753	290.363	100.189	86.1588
FBgn0029924	CG4586	1.19965	1.90523	1.07454	0.720449	1.01106	1.79894	1.80072	1.85273	1.75775
FBgn0032162	CG4592	6.41204	5.91665	5.09472	6.06662	4.84595	6.95078	6.46206	9.5825	7.93162
FBgn0032161	CG4594	15.2592	16.5078	4.91294	4.66824	3.97953	14.0592	14.8026	22.5144	21.1607
FBgn0037849	CG4596	0.44012	0.625269	4.36753	5.63397	4.37102	0.921576	0.601413	0.344409	0.50039
FBgn0032160	CG4598	31.16	26.615	20.9472	18.9986	18.837	52.4586	56.0742	30.171	38.2471
FBgn0029932	CG4607	2.0573	4.06831	22.9185	23.5299	21.1507	7.70321	8.46191	1.01801	1.08591
FBgn0033810	CG4646	24.9502	19.8664	5.4706	9.24774	8.27395	12.6275	18.1188	15.3765	18.8668
FBgn0029838	CG4666	11.3836	8.30952	1.20143	1.3033	1.22664	5.72029	2.98719	4.12088	4.17905
FBgn0033815	CG4676	0.622882	1.45882	14.7388	15.9561	16.2414	1.12407	1.12891	1.08201	2.25495
FBgn0035040	CG4741	2.56898	5.46891	27.785	32.267	27.6803	5.09207	3.46863	3.65225	2.19249
FBgn0034733	CG4752	5.15777	8.97188	10.7689	9.23772	9.07225	17.2836	17.1244	11.1033	11.439
FBgn0035043	CG4781	69.9937	146.954	661.759	647.683	652.332	231.938	218.994	111.834	103.64
FBgn0260456	CG4806	9.76369	16.0973	13.7936	12.8193	13.8092	21.4617	22.6727	13.8339	13.4215
FBgn0037876	CG4820	4.76091	4.93778	3.47063	3.32893	3.48163	4.39614	7.34028	6.83902	5.02074
FBgn0031220	CG4822	0.194599	0.505689	0.515602	0.312548	0.618843	0.442285	0.285581	0.609141	0.756129
FBgn0030796	CG4829	0.154986	0.535603	3.88396	3.80479	3.48056	2.62954	0.929266	0.65629	0.565465
FBgn0037996	CG4830	0.434277	1.10588	0.370743	0.356333	0.195419	0.606409	0.873132	0.033984	0.04225
FBgn0032187	CG4839	0.564169	0.833503	2.45115	2.06577	2.82137	3.82338	5.59523	0.353717	0.708258
FBgn0039566	CG4849	7.19402	9.30523	11.0689	8.34607	9.52849	11.4605	13.5169	10.3125	10.1261
FBgn0037999	CG4860	59.534	62.9137	16.0513	8.47485	11.1559	54.749	58.2164	52.2287	49.508
FBgn0030803	CG4880	4.68069	6.02143	3.44411	3.82553	2.86888	5.22519	5.87331	5.12333	5.62584
FBgn0031318	CG4887	13.845	20.6423	24.1448	22.7074	27.4975	23.6153	24.5799	19.8592	21.307
FBgn0031319	CG4896	3.44622	4.49015	8.43789	7.96573	7.85366	4.66483	3.82115	4.4064	4.45026
FBgn0027556	CG4928	0.736525	1.85343	2.66935	3.31948	3.45142	1.2469	1.1539	0.0999734	0.141891
FBgn0028897	CG4935	3.12545	3.25313	2.0016	2.23191	1.55059	3.23738	2.55523	4.05207	3.27377
FBgn0030817	CG4991	4.69202	11.0835	34.4181	50.4033	37.1804	6.04323	5.52749	3.96325	4.64046
FBgn0031322	CG5001	25.1288	38.1674	3.47488	2.71284	2.55409	27.3591	28.4148	26.7414	23.7704
FBgn0028744	CG5033	14.2802	25.7732	17.0192	15.6194	15.8579	31.0593	34.0557	21.0219	18.5172
FBgn0034145	CG5065	4.52303	4.10101	30.4211	29.321	34.0751	20.2636	13.9351	5.43596	4.7746
FBgn0031313	CG5080	1.89327	2.58336	1.89978	1.01507	1.22211	1.39159	1.99055	0.286331	0.37435
FBgn0039342	CG5107	27.6903	85.6919	2.31228	8.63668	18.3641	39.2825	73.4915	0.364427	0.577297
FBgn0039341	CG5112	0	0	0	0	0	0	0	0	0
FBgn0036460	CG5114	11.1903	17.7782	9.62266	8.38968	8.84842	19.7552	20.8781	13.8233	11.4656
FBgn0031904	CG5149	7.90236	15.3517	10.9239	9.90695	9.01808	14.4183	15.1222	12.1567	13.9629
FBgn0036576	CG5151	3.21309	3.61222	9.69329	9.05399	13.3317	8.9126	7.46406	4.56948	4.56298
FBgn0038803	CG5191	3.4639	3.5388	35.5109	31.9287	30.3296	8.39812	4.61746	1.83148	1.51194
FBgn0038039	CG5196	18.6465	26.61	50.305	48.8689	48.3495	30.5669	30.8815	37.4298	32.2538
FBgn0037891	CG5214	80.3487	93.3062	54.2032	38.8834	41.0616	101.955	105.681	74.4773	64.9139
FBgn0036565	CG5235	3.95105	7.06897	4.84938	4.28802	3.64257	6.10766	5.91149	10.772	15.2661
FBgn0038047	CG5245	2.50605	3.63189	0.928784	1.28188	0.819517	3.54105	3.51167	3.19782	3.26379
FBgn0038484	CG5246	438.922	959.343	85.7903	82.2852	82.6175	873.967	825.48	651.679	431.765
FBgn0040383	CG5254	26.9043	29.364	4.81204	3.77685	3.96689	15.3862	14.659	6.8174	7.97888
FBgn0038485	CG5255	1.22484	2.40766	0.224551	0.260236	0.16065	1.43393	2.18344	5.1406	4.21964
FBgn0035952	CG5280	0.891656	0.583485	0.5598	0.244744	0.290296	1.72499	5.86799	0.513141	0.969046
FBgn0037902	CG5281	0.446983	0.594511	2.64877	3.3627	2.53274	1.10212	0.811286	1.44826	1.06995
FBgn0030575	CG5321	0.135015	0.19167	1.04607	0.60132	0.659925	0.46737	0.58119	0.142123	0.044173
FBgn0034362	CG5323	42.9225	48.9924	35.6663	32.2099	33.5941	50.1613	48.5429	57.1202	53.188
FBgn0034365	CG5335	66.5188	59.0521	39.3789	42.7998	39.7365	46.6826	45.8732	73.0255	61.3718
FBgn0032242	CG5355	41.255	64.842	71.916	63.9162	69.6316	84.7489	92.7298	58.1938	57.1585
FBgn0032213	CG5390	1.25268	1.17774	1.1249	0.474021	0.683078	2.88874	2.5295	2.51141	2.65056
FBgn0039427	CG5447	24.2364	24.6862	44.7504	42.3105	42.789	26.9755	28.1979	29.0068	28.4498
FBgn0038815	CG5466	1.61926	1.53379	7.40975	5.72534	6.96322	2.18109	1.73765	8.58837	9.61223
FBgn0039461	CG5500	6.61919	8.4727	9.7453	13.0572	11.7318	5.1989	4.17507	4.65147	4.65782
FBgn0036766	CG5506	39.7926	81.2607	13.4505	18.016	15.6736	62.6017	76.2001	123.831	79.5352
FBgn0039163	CG5515	44.0893	45.9097	23.0444	28.7317	23.0976	36.2092	41.4397	44.2003	41.3304
FBgn0036764	CG5535	30.676	45.3412	8.64571	7.24478	7.6297	43.8349	45.5456	40.2769	34.6065
FBgn0034160	CG5550	1.02161	2.97521	1.60985	2.71151	2.0994	0.921204	0.926868	2.81734	0.959214
FBgn0038686	CG5555	5.49793	8.25627	17.4461	19.644	17.4631	14.3095	14.6531	6.31345	7.98214
FBgn0031335	CG5565	0.340166	0.884605	9.11523	4.75568	10.0858	2.37105	2.0771	0.442775	0.412579
FBgn0036760	CG5567	10.5624	14.6615	48.9384	51.5746	44.864	9.89353	10.9004	8.26981	8.28997
FBgn0036759	CG5577	2.18552	3.64372	7.53748	6.47501	6.12358	3.67924	2.76996	2.30932	2.46858
FBgn0038058	CG5608	8.2079	13.8753	13.6847	13.4095	14.4147	15.3599	13.1744	24.062	13.2101
FBgn0036975	CG5618	29.2594	39.4435	7.59801	8.41709	9.26023	37.488	34.1646	29.3834	27.908
FBgn0038846	CG5697	2.5841	2.76741	2.02041	5.4932	4.02222	15.9631	16.3189	7.21428	4.26026
FBgn0026593	CG5707	6.57714	7.58024	18.0049	18.0641	14.3087	16.291	21.2383	8.20025	8.99637
FBgn0032192	CG5731	0.317941	0.437204	0	0.234839	0.17415	0.399166	0.794413	0.392163	0.680075
FBgn0034299	CG5757	13.0556	18.1011	9.19548	8.07498	8.33994	15.7577	13.6292	13.4089	17.0499
FBgn0034292	CG5767	122.864	223.42	39.8046	35.8554	56.4074	5.44375	6.98107	9.5824	2.83553
FBgn0034291	CG5770	2.88723	2.87946	2.64599	0.448316	0.484066	0.270795	0.065472	0.199702	0
FBgn0027617	CG5808	4.04822	6.31808	4.04361	5.9745	6.25828	7.26201	8.92686	9.6397	7.20807
FBgn0034717	CG5819	5.32536	7.31632	86.86	82.8772	92.68	28.4187	30.0674	9.7176	9.03002
FBgn0038682	CG5835	55.0251	59.2745	86.8481	87.2445	84.7816	42.6003	48.9509	64.5713	63.1701
FBgn0038897	CG5849	19.9989	28.1737	58.0829	54.4979	59.6714	31.0641	27.4002	37.4038	45.5034
FBgn0015338	CG5861	42.0477	38.3918	21.8589	21.913	18.1008	27.9176	35.9656	45.0837	36.9363
FBgn0030625	CG5877	3.41519	6.52422	3.51801	3.83748	3.46064	6.86832	8.14607	7.00003	5.67845
FBgn0029835	CG5921	1.97271	3.41869	11.9515	11.6725	13.0865	6.88569	5.68548	2.54721	2.28375
FBgn0031914	CG5973	0.673162	1.22011	0.68339	0.576225	0.565296	0.969441	1.22342	0.513859	0.34301
FBgn0063649	CG6006	23.5426	15.0813	1.2943	0.860294	1.10102	27.1958	25.5671	33.3258	33.7944
FBgn0032615	CG6012	0.538679	1.38805	0.854677	0.342731	0.493676	0.190363	0.640714	0.060754	0.150107
FBgn0038679	CG6040	1.06006	1.26612	1.41655	0.672316	1.60607	3.22655	3.32554	2.15824	1.22368
FBgn0029826	CG6041	20.0232	32.1881	166.986	195.326	161.431	35.11	26.8452	19.362	19.8934
FBgn0029827	CG6048	1.30561	3.84892	0.534724	0.616206	0.680439	0.658404	1.26488	0.436923	0.0679
FBgn0039488	CG6066	5.3009	8.16286	15.6128	10.6825	13.0183	8.45065	8.76081	10.8864	8.20027
FBgn0036186	CG6071	2.75101	2.58071	2.53336	1.56302	2.33697	6.91358	6.75856	2.62577	2.69504
FBgn0038337	CG6125	0.158194	0.706356	0.685402	0.339598	0.527176	1.51928	1.91776	0.0493239	0.093161
FBgn0036155	CG6163	1.18422	1.47221	3.22445	2.59386	3.16942	1.18284	0.782955	1.03541	0.425216
FBgn0030915	CG6179	17.0289	14.3049	15.3389	12.676	14.2808	13.546	13.9673	12.2895	12.9951
FBgn0038725	CG6184	4.59122	11.7483	134.583	133.463	134.008	11.4521	6.76936	14.9882	17.2051
FBgn0027581	CG6191	5.90014	2.29077	27.4692	21.1272	30.9419	23.2463	18.0153	2.75793	6.91839
FBgn0038723	CG6195	22.1561	31.275	22.8904	19.8239	20.0771	26.9596	29.5628	33.2758	30.2254
FBgn0038072	CG6225	0.242862	0.793051	6.87163	5.732	6.5015	0.858089	0.454245	0.233769	0.240056
FBgn0038720	CG6231	1.15838	2.35165	15.9408	13.5931	14.9201	7.39749	8.75436	5.01748	4.76905
FBgn0039476	CG6271	3.27624	8.62592	0.193084	0.553998	0.237533	0.355312	0.25371	0.145998	0.073347
FBgn0032350	CG6287	45.1888	50.062	14.1924	9.87431	9.3859	47.4201	40.9544	33.0529	24.4695
FBgn0037807	CG6293	1.20153	1.81892	1.47372	1.19762	1.38759	2.55084	1.67473	1.12573	1.20481
FBgn0039471	CG6295	60.9858	236.966	4.48607	19.7167	29.0348	6.18693	8.66174	3.41579	0.720696
FBgn0039470	CG6296	0.338967	0.802414	0	0.082808	0.137629	0.086574	0.057477	0	0.036967
FBgn0030641	CG6299	2.33041	29.1646	11.8364	94.6349	82.127	6.57054	8.18469	7.87198	22.2164
FBgn0036121	CG6310	30.664	17.113	5.20091	10.1033	5.73697	7.99618	6.73846	27.8814	26.4608
FBgn0033872	CG6329	1.30683	1.79128	12.0765	13.6736	13.2756	2.28331	1.45627	7.02963	8.7773
FBgn0039464	CG6330	68.3656	103.24	20.6384	27.4978	25.3808	139.017	135.163	110.595	105.21
FBgn0033873	CG6337	28.767	56.8473	0.882702	0.69204	1.23424	15.4723	17.5124	51.0865	53.2168
FBgn0033875	CG6357	1052.22	733.706	175.693	211.393	183.014	269.062	265.231	431.29	452.898
FBgn0028740	CG6362	29.0227	27.2086	0.455317	0.830867	0.916671	1.62658	2.25708	0.101191	0.33548
FBgn0039453	CG6403	1.06955	1.05896	0.644816	0	0.294059	0.263206	0.408059	0.421125	0.104977
FBgn0036106	CG6409	3.78558	7.00029	1.95657	1.27287	1.66304	19.1926	3.98658	1.14952	0.812219
FBgn0036104	CG6418	9.0081	13.3951	9.26135	8.15293	10.6447	21.6751	23.9486	16.7478	14.1985
FBgn0028494	CG6424	6.80755	11.776	80.1572	68.2216	87.3688	21.8949	18.8616	18.6273	19.0342
FBgn0039449	CG6425	2.67676	4.18589	4.12985	3.99227	2.62013	6.02306	6.36251	6.55586	6.97604
FBgn0029689	CG6428	6.30103	10.8484	10.934	8.54082	10.4695	17.1342	17.2759	11.0038	8.34399
FBgn0027550	CG6495	8.65961	12.9703	99.4206	92.7647	101.787	21.2455	18.9507	26.9705	30.0708
FBgn0033880	CG6553	0	0	0.701451	1.5673	0.705314	0.266352	0.004731	0	0.202535
FBgn0035675	CG6610	22.6103	21.024	17.8234	22.8998	16.8183	19.8478	19.9739	21.8293	18.2736
FBgn0038912	CG6656	7.56809	8.05142	20.6294	21.3362	18.7913	13.4576	14.1892	6.00112	6.39344
FBgn0034172	CG6665	4.80924	4.73905	15.8425	13.0298	12.1085	11.1085	11.2315	8.24323	8.75587
FBgn0039038	CG6688	0.225279	0.387696	3.44333	3.22106	3.79512	0.984537	1.32558	0.035571	0.132108
FBgn0039215	CG6695	21.0772	22.3928	11.1758	8.21401	10.8877	23.4005	24.0882	20.6656	24.1513
FBgn0033889	CG6701	42.9304	40.4809	18.3157	12.66	16.4976	42.1044	48.0564	29.2988	24.392
FBgn0036058	CG6707	63.0186	90.3594	55.8345	46.2241	47.9709	87.788	81.2504	101.881	109.721
FBgn0035903	CG6765	1.41296	0.9747	4.72306	5.89856	6.63418	2.699	2.08619	29.6833	33.6766
FBgn0032398	CG6766	11.121	18.2084	38.9238	44.632	35.2046	21.1681	23.5278	22.9959	19.3597
FBgn0032399	CG6785	0.961455	0.950923	1.10196	0.675343	0.678137	1.18842	1.32359	1.66105	1.76063
FBgn0034179	CG6805	3.43513	3.40596	2.91438	2.8403	2.79966	5.48423	6.27776	6.02699	4.42932
FBgn0037934	CG6830	2.40734	5.17518	20.354	31.0178	27.7231	9.19393	8.76412	2.24661	1.74793
FBgn0037935	CG6834	1.03642	2.38579	30.8018	36.1056	38.9255	8.80397	7.70571	0.370878	0.272446
FBgn0036831	CG6839	3.05494	16.2791	0.361867	1.88489	2.82094	11.1636	4.83178	1.0936	0.532574
FBgn0035099	CG6845	37.9163	40.7005	15.6957	12.9035	13.3062	26.6015	25.2709	30.6967	30.8254
FBgn0038414	CG6901	0.947336	2.6884	0.159409	0.210066	0.292205	0.568291	0.70283	0.280021	0.228521
FBgn0037936	CG6908	2.05909	4.15968	9.18877	14.9504	11.7932	2.57316	3.17159	0.307653	0.160577
FBgn0038290	CG6912	93.2143	81.1415	3.5979	3.66367	4.27623	104.933	110.332	53.3591	46.3679
FBgn0036952	CG6933	1.58448	0.632069	0.19504	0.0420235	0.204912	0.227806	0.129599	0.267043	0.22227
FBgn0037956	CG6959	0.99509	1.70658	6.63629	4.59176	6.31728	6.69497	6.76166	3.42641	3.31644
FBgn0039008	CG6972	0.613864	1.48418	7.72972	10.9351	9.01268	1.27155	0.875151	0.699625	0.853433
FBgn0034191	CG6984	17.7368	21.1846	12.2864	12.0104	11.1977	16.8832	21.0848	18.7906	17.9114
FBgn0039017	CG6985	1.97159	3.63789	2.06783	1.46488	1.91342	4.47713	4.81194	4.15834	3.56684
FBgn0030085	CG6999	13.9243	10.8644	3.97199	4.69489	2.4474	8.86082	8.7179	21.6309	23.3733
FBgn0035102	CG7049	13.0545	17.5138	12.9198	12.54	11.0571	17.4531	15.4468	22.137	17.6613
FBgn0038972	CG7054	14.5921	27.2653	20.1424	27.9203	25.3574	37.9718	42.3558	41.2057	40.8118
FBgn0038957	CG7059	0.414503	0.0987605	0.410393	1.06941	0.837235	0.398926	0.256212	0.144593	0.0371517
FBgn0038938	CG7084	0.395502	1.31709	5.94709	6.21408	6.13205	1.7865	1.2634	0.446962	0.14446
FBgn0037150	CG7133	21.3408	34.3662	18.7514	20.9409	20.4038	30.7114	28.6393	35.7758	33.6902
FBgn0031946	CG7164	0.19444	0	0.223285	0.371234	0.614207	0	0.049456	0.244861	0
FBgn0037107	CG7166	0.390578	1.04577	3.62314	6.04646	6.31109	1.05982	0.771976	5.2763	7.66163
FBgn0035878	CG7182	21.2845	22.3922	19.0274	14.6509	15.4713	24.8802	23.0602	18.0645	16.4223
FBgn0031945	CG7191	16.9777	29.5777	407.018	714.728	664.493	101.992	47.6081	159.595	202.086
FBgn0031942	CG7203	0	0	0.373227	1.1404	1.10501	0.069628	0.083736	0.086636	0.107709
FBgn0031968	CG7231	22.0038	19.4893	49.8552	60.5834	51.6241	21.2434	21.6067	19.7389	20.0075
FBgn0036493	CG7255	1.05302	1.62561	11.1972	10.344	13.435	2.44168	1.85252	0.466508	0.652885
FBgn0036501	CG7272	13.3026	25.1221	154.838	186.746	165.059	44.1619	41.9669	13.7913	12.9449
FBgn0030968	CG7322	22.8684	17.2914	5.02845	4.42773	3.79462	16.7161	18.7997	17.7979	14.5703
FBgn0030970	CG7326	1.27109	1.24443	1.79203	1.61209	1.77304	1.33768	1.84149	2.43015	2.32333
FBgn0030973	CG7332	15.5779	15.9138	17.0588	14.5408	15.8736	13.3354	14.0111	13.925	16.2119
FBgn0037581	CG7352	0.711479	0.987046	1.55402	1.40401	0.671606	0.715984	1.1082	5.94321	5.0805
FBgn0036179	CG7368	0.631167	1.06228	9.12653	9.43595	9.37029	1.00423	0.774293	1.18469	1.11922
FBgn0030976	CG7378	1.20351	1.08752	1.76804	2.44189	2.3465	1.63989	1.1967	4.52387	5.24679
FBgn0038546	CG7379	12.3058	14.3387	7.11003	8.44821	7.64487	18.6331	18.9317	18.0756	17.6613
FBgn0038098	CG7381	1.89021	2.62473	39.9023	36.138	38.9694	8.52982	7.62059	1.45638	1.50106
FBgn0037134	CG7407	5.49167	7.97974	21.6208	22.0703	19.7639	7.14244	6.86742	11.678	10.3061
FBgn0030991	CG7453	20.4911	22.5444	10.6807	8.51551	9.37505	29.453	36.461	16.763	14.781
FBgn0036742	CG7497	27.4368	14.3769	20.6158	17.389	19.2338	40.3943	40.5899	60.0775	35.5867
FBgn0035575	CG7509	1.63017	1.43273	2.26563	1.85832	1.96707	6.87463	5.21309	1.32391	1.19549
FBgn0037087	CG7519	33.7829	34.9713	24.273	28.0813	19.7609	28.85	27.7966	37.2195	35.1184
FBgn0038256	CG7530	11.7918	11.3481	5.85428	4.69256	5.85202	15.139	14.0472	10.2998	12.1062
FBgn0030890	CG7536	6.88281	6.15048	4.43674	4.82954	5.06196	6.62661	7.03492	8.07112	8.2659
FBgn0036738	CG7542	7.3845	25.5983	3.40345	2.10758	4.25237	13.4946	25.0176	0.820665	0.747114
FBgn0035793	CG7546	14.9033	13.6487	20.2417	12.5806	17.8309	27.4817	26.0608	13.3073	12.582
FBgn0035833	CG7565	3.68318	8.0736	41.4195	40.6245	42.3758	15.5908	14.3539	10.3226	11.2623
FBgn0036153	CG7573	0.206357	0.225159	0.379896	0.528823	0.327064	0.216668	0.226954	0.124579	0.303227
FBgn0037071	CG7632	2.9718	4.79123	4.07789	2.96072	3.52131	8.9654	10.222	4.81504	3.81344
FBgn0033548	CG7637	183.932	121.584	58.2293	60.3507	55.453	80.5111	88.5354	96.4	93.1797
FBgn0033989	CG7639	18.3693	28.5025	19.461	17.9873	19.0272	36.5691	40.989	30.6214	25.4467
FBgn0038536	CG7655	35.7919	53.7903	28.6111	26.1378	32.9205	36.6229	39.0853	69.0246	67.2812
FBgn0038627	CG7694	12.5303	16.6953	20.3147	24.381	18.0127	15.3249	20.4337	12.9846	17.6782
FBgn0038652	CG7720	0.672713	2.58799	2.0448	2.74083	2.60587	1.75635	2.05987	0.145334	0.14467
FBgn0036686	CG7728	4.75592	7.73035	7.02536	5.12046	6.33509	12.4966	14.5741	5.61266	5.11837
FBgn0031690	CG7742	0.444321	0.481281	0.919462	0.976903	1.19517	1.75608	1.92818	0.511641	0.486216
FBgn0038564	CG7785	8.3741	7.69787	27.0126	33.2219	25.9268	11.3731	10.8534	13.1355	13.3593
FBgn0038565	CG7794	1.07754	0.653833	0.267251	0.53744	0.713293	2.16904	1.92048	1.12224	1.00232
FBgn0037552	CG7800	8.96154	12.1855	7.15682	6.39209	7.25533	10.436	10.2774	12.7023	11.3977
FBgn0032018	CG7806	14.3073	24.8501	90.8604	76.2612	85.378	44.2728	44.24	31.0294	28.5987
FBgn0036502	CG7841	26.3322	30.9276	8.9397	10.1673	9.75706	47.1217	51.7806	31.0581	25.1406
FBgn0033048	CG7881	0.228312	0.80946	1.70689	2.29277	1.95698	1.06289	1.00064	0.833077	0.476194
FBgn0031001	CG7884	0.182066	0.052221	0.366036	0.333842	0.247035	0.217067	0.15721	0.031942	0
FBgn0031003	CG7889	19.0371	22.5042	44.5248	34.1106	39.0238	28.0676	28.605	25.2154	23.2555
FBgn0037548	CG7900	17.7279	16.4794	12.2775	9.08311	9.70405	31.0363	34.5459	77.626	64.5486
FBgn0037547	CG7910	0.324329	0.336639	0.453917	0.300931	0.409504	0.659499	0.796622	1.78686	1.2303
FBgn0039737	CG7920	141.052	160.706	95.1288	70.7896	77.5043	131.208	223.277	139.021	115.858
FBgn0038115	CG7966	9.60505	17.2783	5.6872	6.36248	5.43867	10.2482	8.29421	7.05076	5.34401
FBgn0028499	CG7985	3.0098	3.63094	10.4683	9.87273	7.85187	4.53971	4.51211	6.49639	7.24483
FBgn0038582	CG7988	7.58869	7.5139	5.99015	7.43862	6.80032	10.1846	10.705	14.0736	11.2552
FBgn0030997	CG7990	1.19848	2.40099	17.1073	16.7965	16.9943	3.11135	1.7198	1.81071	2.2545
FBgn0031004	CG7992	51.8504	65.2269	123.745	132.59	118.992	72.1979	81.4269	113.997	102.078
FBgn0036920	CG8004	24.319	29.4328	24.2332	27.8617	23.3591	26.9497	26.8441	33.2359	35.2286
FBgn0033387	CG8008	3.18662	3.17219	7.54851	8.30822	9.76123	5.19565	4.39318	3.14249	1.91611
FBgn0033391	CG8026	28.2016	46.079	54.4558	56.1433	51.8623	19.4473	9.59983	31.3343	29.5092
FBgn0031011	CG8034	16.8359	21.9604	9.92714	7.09343	9.6721	18.1791	19.1065	14.7466	17.1166
FBgn0037607	CG8036	258.017	272.519	104.591	74.296	93.4658	211.681	214.818	232.187	237.36
FBgn0031012	CG8051	4.59184	6.7464	6.50121	7.94754	7.60212	8.8048	9.5818	8.36616	11.985
FBgn0034113	CG8060	2.2631	2.8462	2.69016	2.37593	2.48396	4.26445	4.39678	3.25527	2.90087
FBgn0038597	CG8064	6.0042	13.1928	6.17944	4.7054	5.64835	14.1338	15.9582	12.3739	7.45216
FBgn0038243	CG8066	130.255	119.478	38.5412	44.4543	34.253	88.9984	86.6437	162.372	143.248
FBgn0033993	CG8089	5.94628	6.5656	4.74102	5.42213	5.55711	5.99916	6.49418	7.99587	8.19423
FBgn0033999	CG8093	1.67088	3.49586	0.924142	0.611847	0.703419	11.2891	19.766	0.81189	0.870479
FBgn0030668	CG8128	9.79648	16.5988	43.3423	50.4223	44.4007	16.651	14.0543	5.5238	5.57035
FBgn0037689	CG8135	0.555578	1.07307	1.25842	2.08915	1.31139	0.368673	0	1.80299	0
FBgn0030871	CG8142	6.02377	10.1791	8.8169	6.24489	5.995	8.45196	10.1067	10.9142	10.7124
FBgn0030864	CG8173	5.06465	4.96241	3.64121	2.70113	2.66637	3.7066	2.98673	8.03926	10.4819
FBgn0030675	CG8191	2.51459	4.49312	4.25468	3.4419	2.92399	5.36608	7.36864	5.65248	6.15612
FBgn0034032	CG8195	2.75036	5.58861	9.57515	13.2413	12.6486	6.08317	5.17599	6.91771	6.6715
FBgn0037622	CG8202	2.68391	4.03727	9.68123	9.13482	10.7364	4.5007	4.46915	6.3359	7.27815
FBgn0030679	CG8206	38.8605	39.5775	72.6681	96.5802	97.7855	48.63	43.3795	36.8183	35.3018
FBgn0037624	CG8223	21.6092	48.9175	36.8486	29.7042	33.4952	41.485	51.3967	30.008	35.7466
FBgn0037626	CG8236	0.048689	0	0.28329	0.666572	0.250477	0.29122	0.232686	0.321866	0.100676
FBgn0033031	CG8245	0.243493	0.05238	0.366997	0.266347	0.223152	0.193119	0.27164	0.526815	0.298738
FBgn0034045	CG8249	1.08202	1.44919	23.9877	22.4778	19.7675	6.67468	6.31635	0.52158	0.18434
FBgn0030854	CG8289	28.5461	50.019	36.6918	37.0516	34.8994	45.2642	52.152	73.2146	79.6001
FBgn0034052	CG8299	2.01648	2.432	0.078942	2.89543	0.084001	5.63677	2.65328	0.144724	0
FBgn0029937	CG8300	87.8232	85.4881	35.5521	28.1689	35.568	59.158	67.126	72.0975	68.24
FBgn0037717	CG8301	1.05894	1.21903	0.376272	0.398638	0.199897	3.68324	3.44079	0.592531	1.27292
FBgn0034142	CG8306	31.8976	43.6102	9.07566	5.50215	7.66548	51.7011	49.9688	48.0344	52.1458
FBgn0037720	CG8312	0.664247	1.87005	4.28452	4.85557	5.08814	2.43412	2.02031	1.49203	0.969572
FBgn0033677	CG8321	17.949	21.2561	81.3546	92.7573	81.6849	19.7884	18.4007	32.7221	38.603
FBgn0032002	CG8353	4.4719	6.65423	7.72599	6.38578	6.10583	18.3459	20.1057	8.66246	7.16269
FBgn0032001	CG8360	9.9014	12.0697	22.8323	22.2041	23.4725	10.8169	12.7118	20.6976	16.9327
FBgn0037638	CG8379	11.3319	17.6401	32.8978	35.8169	35.9866	24.0278	27.2267	18.7714	18.4113
FBgn0034069	CG8401	0.152154	0.065463	5.05425	4.06889	4.98623	0.862071	0.493475	0.876591	0.264612
FBgn0034073	CG8414	9.9886	13.0673	6.85207	6.43972	7.06785	17.1298	18.6063	9.16084	9.3976
FBgn0037746	CG8478	2.59089	3.27313	3.7918	2.73631	2.92707	4.31382	4.95811	5.95808	6.57242
FBgn0038126	CG8483	0	0.110574	0.231209	0.15908	0.077071	0.081587	0.032706	0.101516	0.04207
FBgn0033715	CG8490	3.41614	3.54041	6.7348	7.66476	9.34779	2.46496	2.43341	4.63944	3.61404
FBgn0037754	CG8500	1.88888	2.97164	17.2782	16.4882	15.6069	8.51751	6.12679	12.504	14.8887
FBgn0033918	CG8531	38.9731	54.88	35.7815	34.3802	37.2083	50.0163	51.0023	56.9339	57.0672
FBgn0035791	CG8539	0	0.753423	3.91421	7.05089	5.56749	1.95949	1.36389	0.204045	0
FBgn0033741	CG8545	18.0564	40.659	18.8692	14.2486	20.0717	47.7283	49.5709	25.4299	24.6133
FBgn0033919	CG8547	0.521294	0.715958	0.817358	0.983844	0.912363	11.2491	12.1416	1.83297	1.83084
FBgn0035781	CG8560	4.99365	18.915	0.484641	0.756553	0.750107	0.869785	3.10706	0.767335	0.501458
FBgn0035779	CG8562	8.02548	36.8595	4.87031	12.8361	9.09586	4.12897	6.98264	0.341171	0.498876
FBgn0035777	CG8563	0.267386	0.2275	0.002059	0.164193	0.517848	0.459752	0.431466	0.203574	0.243043
FBgn0030697	CG8565	0.459718	0.270067	0.381888	0.263685	0.272076	0.883392	0.685896	0.525541	0.616574
FBgn0033320	CG8586	0.0906558	0.233363	0.104105	0.0672925	0.0553883	0.16528	0.115291	0	0.118639
FBgn0027602	CG8611	2.05226	3.26289	3.21328	2.11693	2.91978	7.53102	8.54897	3.29506	2.97333
FBgn0033924	CG8613	7.57166	11.8694	8.08442	6.9802	7.73608	13.079	14.131	10.9868	10.2351
FBgn0040837	CG8620	91.1428	95.1815	149.243	108.9	150.329	76.264	90.4572	65.3697	28.5979
FBgn0033317	CG8635	50.8646	61.3504	48.9409	45.3056	44.5497	63.9578	64.7445	62.5861	57.1808
FBgn0033312	CG8642	0.044431	0.178336	0	0.098352	0	0.826564	0.472926	0.140309	0.174438
FBgn0034479	CG8654	0.0756225	0.0433813	0.238813	0.1684	0.299442	0.270682	0.0762077	0.0995037	0.123707
FBgn0030836	CG8664	2.78558	0.945011	0.21959	0.339953	0.37386	1.42291	0.933834	0.321551	0.850843
FBgn0032945	CG8665	0.938212	3.00317	6.94077	9.7098	8.03569	3.08918	3.8276	0.157064	0.172053
FBgn0033271	CG8708	0.086046	3.63552	6.75516	8.72368	7.19055	0.176592	0.173843	0.16854	0.168911
FBgn0033244	CG8726	13.8128	16.093	47.1771	39.6615	45.6265	24.9644	13.9235	17.8191	17.2689
FBgn0033235	CG8728	29.8459	38.5909	39.8554	38.5565	39.1554	46.95	51.5758	41.6927	41.5498
FBgn0036900	CG8765	6.73866	8.42271	6.72163	6.11813	6.38859	9.02496	9.37326	8.71581	10.4971
FBgn0038135	CG8773	3.32586	7.90773	0.539231	0.790425	1.09569	3.25893	7.15084	0.236987	0.299695
FBgn0038136	CG8774	2.09377	2.97013	12.3997	16.4941	15.6236	3.93027	3.01423	0.138765	0.320372
FBgn0033761	CG8778	52.0914	63.7616	41.1426	39.3591	33.9675	44.6865	50.2787	66.825	61.9533
FBgn0033698	CG8858	1.45949	2.35826	5.8134	4.17232	5.35513	4.42121	5.3246	2.55798	2.03173
FBgn0033691	CG8860	153.568	147.212	90.2656	78.6222	84.0442	116.533	128.045	143.893	142.333
FBgn0031663	CG8891	28.7995	29.6012	33.2506	26.0475	26.4607	34.9601	32.9216	35.5073	34.5297
FBgn0038466	CG8907	7.51183	15.9737	121.225	121.584	127.259	29.1863	27.8444	6.69495	6.91055
FBgn0034493	CG8908	5.95214	6.05543	5.01718	2.97505	4.15475	14.4467	13.333	4.53687	4.71456
FBgn0030833	CG8915	1.20822	1.54775	1.33451	1.49543	1.61869	2.03545	2.34306	1.66285	2.03908
FBgn0030720	CG8939	8.82084	16.0103	13.4258	9.09335	12.6037	23.2791	25.7811	13.4304	11.5647
FBgn0034181	CG8963	21.8112	32.4691	33.5116	30.1438	35.5606	39.8192	40.6184	34.111	36.4459
FBgn0028540	CG9008	21.5081	29.6896	15.131	13.8371	14.8431	33.7919	33.8334	15.734	13.7503
FBgn0031751	CG9016	0.442592	0.09039	1.24007	2.29659	1.99053	0	0.270389	1.17924	0.860569
FBgn0031747	CG9021	4.76276	7.33786	2.29778	0.737855	1.59841	6.53054	7.85789	16.5987	5.3036
FBgn0031746	CG9029	1.57077	1.51443	2.30424	1.68252	1.35175	3.31148	2.06926	1.01205	1.06154
FBgn0031766	CG9117	0.070087	5.61773	1.65026	1.87114	1.68149	3.04822	4.05895	8.31883	6.89371
FBgn0031769	CG9135	18.2927	26.3476	19.9171	16.0007	20.0516	21.7322	25.2454	31.0151	33.4325
FBgn0034496	CG9143	3.99921	7.62028	5.78611	4.56641	4.9517	8.67537	8.70372	4.49885	3.38133
FBgn0030634	CG9164	0.262586	0.234521	2.02129	1.96301	2.20953	0.709933	0.790285	1.92627	3.60237
FBgn0030716	CG9170	1.98059	2.33603	18.6435	17.6478	21.1591	4.39337	3.16734	31.3929	35.7342
FBgn0031784	CG9222	0.186301	0.247793	0.19981	0.321506	0.056912	0.315217	0.304388	0.098054	0.182856
FBgn0036887	CG9231	35.2292	29.4065	17.0176	21.3451	19.7901	24.172	24.486	34.3991	29.4216
FBgn0032916	CG9257	3.28873	5.6135	14.2557	11.5578	12.2105	4.94986	5.16216	8.67084	8.28943
FBgn0032913	CG9259	0	0.87925	0.26435	0.151888	0.253399	0.194747	0.0780686	0.0368075	0.150629
FBgn0038161	CG9269	0.139079	0	0	0.103236	0	0	0.106124	0.1098	0
FBgn0032908	CG9270	0.616061	0.497464	0.79515	0.326664	0.686413	2.28221	3.07565	1.77201	2.60524
FBgn0036882	CG9279	1.84212	2.03105	11.9652	10.1326	10.6579	6.29731	5.2397	8.50204	11.0867
FBgn0030672	CG9281	207.323	221.527	87.2752	73.7974	91.849	186.915	184.545	158.827	162.436
FBgn0036886	CG9300	3.19216	6.41331	7.11167	6.5052	7.35769	8.22317	7.36976	5.19586	4.2743
FBgn0032514	CG9302	9.54134	16.7597	54.0441	55.9558	49.2445	23.1635	25.8296	23.179	23.5013
FBgn0038179	CG9312	2.69776	5.59766	75.0027	75.3153	73.6976	15.1775	5.27155	1.38487	0.876892
FBgn0032886	CG9328	7.90916	12.7536	3.60237	3.09929	3.124	9.70976	10.6847	12.8552	16.0453
FBgn0032897	CG9336	6.75901	4.9098	15.9268	13.0792	10.0969	14.9067	14.3392	8.25955	7.70855
FBgn0032899	CG9338	3.0869	1.88721	2.14603	1.63491	1.19307	4.78142	2.73722	7.33765	10.5426
FBgn0034564	CG9344	111.605	85.4965	68.6434	80.2637	70.6013	62.1469	67.9381	139.585	127.492
FBgn0030332	CG9360	67.3652	72.3486	1.66655	0.917068	1.76886	45.436	51.6006	23.8823	19.926
FBgn0036890	CG9368	1.02367	2.1589	18.5965	23.4129	20.7148	2.07333	0.979736	2.50478	4.57061
FBgn0035094	CG9380	19.3354	26.6331	132.292	150.168	137.725	71.9984	78.4751	42.151	43.9542
FBgn0037714	CG9396	17.7398	36.0807	102.251	160.127	134.965	35.2408	40.7986	11.4545	7.26165
FBgn0037715	CG9399	8.06487	11.8227	20.339	24.3102	22.0451	12.2189	11.9368	6.33949	8.71294
FBgn0034438	CG9416	0.194677	0.110541	0.337874	0.426437	0.841065	0.71953	0.670578	0.236981	0.139731
FBgn0033101	CG9436	61.1366	88.7617	47.4603	36.725	41.182	66.1707	71.3821	94.3044	76.9253
FBgn0036875	CG9449	0.291306	0.927138	11.4119	12.9353	11.7693	1.14746	0.542878	0.274812	0.257328
FBgn0037758	CG9467	15.0499	15.3033	39.7466	31.9984	39.2772	32.0164	32.4824	15.6349	16.1196
FBgn0034618	CG9485	0.726244	1.41001	6.65856	5.3586	6.60262	1.43727	3.5161	0.857783	0.403663
FBgn0031800	CG9497	0.270944	0.457975	4.80727	7.77305	7.70282	0.849501	0.832111	0.234321	0.212214
FBgn0031804	CG9500	4.39009	5.46188	13.4594	25.8607	24.3859	6.00631	1.26309	0	0.068491
FBgn0031824	CG9547	18.1049	25.0718	10.6955	9.12808	9.07979	26.795	25.4115	22.8152	23.3365
FBgn0032085	CG9555	6.68137	12.0555	18.0899	34.7003	32.1945	10.3024	5.67626	3.95068	2.83739
FBgn0032087	CG9568	718.804	635.222	5585.37	6836.66	5199.35	1050.79	993.397	293.009	266.503
FBgn0037561	CG9630	6.56531	11.2286	6.35799	5.16071	5.35376	10.9806	12.5766	9.69076	8.35963
FBgn0037556	CG9636	7.23553	8.40109	10.1802	11.4276	11.689	7.74117	8.23156	7.53101	9.18107
FBgn0034184	CG9646	7.05078	8.60151	24.7845	20.8553	23.0367	17.5722	17.388	22.9944	25.8388
FBgn0031529	CG9662	31.6654	37.6393	27.741	23.1631	25.7871	27.8623	25.9535	46.5406	41.0341
FBgn0030777	CG9672	4.22205	18.107	2.86822	2.36367	3.48869	9.44975	12.9646	5.20022	2.03098
FBgn0036663	CG9674	52.1099	50.9418	53.8966	50.3822	65.2303	112.573	106.986	35.1882	36.3395
FBgn0039787	CG9702	0.03456	0.176623	0.116799	0.279587	0.190035	0.263134	0.288742	0	0
FBgn0036661	CG9705	50.7673	74.2853	79.3165	64.7233	70.4207	96.7294	100.424	79.264	84.172
FBgn0036662	CG9706	1.23878	3.38404	21.1423	22.9996	22.8195	5.30783	5.34879	3.31368	3.88656
FBgn0039756	CG9743	262.49	373.137	344.514	300.168	325.617	430.358	425.591	439.634	385.027
FBgn0039754	CG9747	2.41797	2.91631	1.58928	1.3335	1.96129	12.6129	9.77556	2.9582	3.44342
FBgn0036259	CG9760	0.078577	0.304263	1.0464	0.636692	1.05359	0.478681	0.427825	0.29385	0.229381
FBgn0037623	CG9801	2.67731	6.13422	15.2733	17.212	17.7199	10.9607	10.2146	8.29602	6.07525
FBgn0038143	CG9813	0.774554	2.33483	21.5909	18.6745	22.8465	5.64826	5.62979	3.95979	4.37099
FBgn0034861	CG9815	0.110877	0.367745	0.286486	0.563619	0.238173	0.402624	0.439625	0.505753	0.249728
FBgn0037635	CG9837	1.71378	1.77442	5.21271	9.19786	7.47823	2.66576	2.50587	1.80873	1.70943
FBgn0034808	CG9896	4.28547	6.44425	4.01274	3.84828	4.3323	5.43426	6.67941	2.82411	4.62472
FBgn0034829	CG9899	0.294913	0.78327	6.7054	6.94197	9.90195	1.02965	0.74191	0.105831	0.078943
FBgn0030740	CG9917	12.4303	19.2032	40.0469	36.7602	37.365	19.2656	20.9393	16.2971	19.8036
FBgn0262160	CG9932	0.691842	0.870987	1.29851	1.3494	1.58167	2.4063	1.96046	1.1745	0.97704
FBgn0021760	chb	11.5267	14.6111	38.1375	29.7554	42.1412	28.7399	28.6112	20.1427	16.5556
FBgn0023395	Chd3	0.653206	1.18989	1.79657	0.930697	0.76383	1.18922	1.29263	1.27631	1.28096
FBgn0035499	Chd64	956.848	1330.55	371.385	262.563	319.842	827.849	846.149	1270.68	1572.52
FBgn0261289	CheB98a	0	0	1.30749	1.1159	1.38722	0.222283	0	0.184387	0.687708
FBgn0014141	cher	13.7214	31.4929	15.4893	9.89499	16.149	55.0395	64.532	50.7663	41.8973
FBgn0045761	CHKov1	16.7865	17.8763	33.1302	25.8319	30.5818	67.6402	64.4437	39.2114	48.3716
FBgn0039328	CHKov2	19.0208	20.4311	4.95224	4.31656	5.17546	15.7374	14.2462	18.8892	23.9558
FBgn0015371	chn	6.25478	9.12889	30.3134	26.5777	32.4328	8.04907	7.70197	12.1512	11.8445
FBgn0267435	chp	0.478385	0.444611	0.510135	0.465052	0.430725	1.78434	2.07603	0.466667	0.640412
FBgn0043002	Chrac-14	19.0287	16.1763	11.2238	13.5246	11.5177	16.4502	17.2057	21.2893	19.8571
FBgn0036165	chrb	25.7393	27.9807	43.7906	57.211	56.806	26.9885	22.6475	33.7188	40.8345
FBgn0022702	Cht2	17.6288	10.6126	1.48851	1.14244	1.39076	2.73749	3.03555	1.79967	1.4227
FBgn0038180	Cht5	0.485038	0.799729	1.10263	1.01034	1.75945	0.627401	0.573419	0.33158	0.185268
FBgn0263132	Cht6	0.0773791	0.0366149	0.0893171	0.0619168	0.0716893	0.338544	0.287877	0.0927348	0.0714301
FBgn0004859	ci	1.32513	2.69057	0.633343	0.951245	1.20758	2.80337	2.02686	1.75169	2.20822
FBgn0026084	cib	869.286	1294.1	266.757	235.402	266.455	959.873	862.203	1151.5	1332.15
FBgn0262582	cic	18.6811	19.0399	13.9372	10.7701	15.4314	20.3914	18.2554	9.81005	11.5447
FBgn0040477	cid	2.52361	3.57536	3.12516	2.92777	3.82351	3.19736	4.34298	4.78051	4.16649
FBgn0027598	cindr	114.931	135.391	52.3808	37.5526	46.5674	121.501	118.393	144.871	139.454
FBgn0035533	Cip4	40.7527	60.7539	38.013	34.3354	38.3294	90.7575	80.7307	49.5652	47.9218
FBgn0033313	Cirl	180.648	120.867	57.0486	43.0394	51.2944	93.5852	97.9637	69.7798	70.451
FBgn0062442	Cisd2	147.151	125.373	39.9139	33.1972	35.1846	126.557	129.338	122.151	107.127
FBgn0000317	ck	1.39314	1.9767	1.94441	1.72839	2.2524	6.90213	7.79224	1.53096	1.87813
FBgn0033987	ckn	3.13623	4.40897	27.1188	25.5167	28.69	8.72441	8.56798	8.69678	8.19755
FBgn0010314	Cks30A	8.30505	10.8028	4.84421	3.96829	4.07218	7.53803	9.9309	19.637	21.6136
FBgn0000318	cl	233.366	159.869	125.331	145.237	119.989	164.134	179.996	187.433	201.104
FBgn0052251	Claspin	0.85002	1.39475	1.27788	0.817127	0.750228	2.17375	2.38397	1.8352	2.17795
FBgn0036566	ClC-c	7.39031	13.663	30.0682	25.9379	28.9824	21.7915	23.0331	13.9499	13.4815
FBgn0020503	CLIP-190	29.2333	29.9796	24.1976	22.458	26.1631	42.5599	42.8921	23.1196	22.5565
FBgn0015621	Clp	4.62096	4.47346	5.30183	4.332	3.23325	6.46397	7.25076	7.12669	5.673
FBgn0000326	clt	2.81941	5.97924	3.169	2.12212	2.5874	6.33235	7.08219	6.49372	6.00413
FBgn0034087	clu	14.5735	17.0503	26.2501	18.0128	24.5492	37.0001	41.387	15.6535	14.7411
FBgn0026255	clumsy	0	0.0201504	0.03421	0.121675	0.148322	0.0620643	0.0262373	0.0554611	0.0442222
FBgn0040232	cmet	2.04202	2.70875	3.03854	2.35828	3.46348	5.86215	6.11049	3.37875	4.69972
FBgn0037015	cmpy	0.259311	0.869819	9.08324	6.72757	8.17908	0.731097	0.501694	3.07028	4.04419
FBgn0035295	Cnb	2.2509	1.87143	2.35155	1.95229	2.88421	3.09651	3.86349	2.53324	2.34587
FBgn0262975	cnc	26.7656	27.8707	30.6613	29.1794	33.3897	37.4021	39.8921	27.537	27.2721
FBgn0261612	CngA	2.69427	5.53348	76.3001	71.3772	75.4235	9.83447	4.08274	1.17669	0.804832
FBgn0266346	CngB	10.7294	14.0553	111.234	118.375	120.04	26.0056	18.9985	10.889	10.5837
FBgn0034988	cN-IIIB	5.79594	7.10426	6.25393	5.1868	5.98595	13.7697	16.1018	6.55155	7.89012
FBgn0021818	cnk	7.77983	8.54365	7.1983	5.52209	6.73648	13.8952	14.2086	7.80082	8.65814
FBgn0013765	cnn	3.33851	3.40932	15.1178	11.8651	14.591	6.74587	6.74282	4.64695	5.84892
FBgn0051716	Cnot4	7.86623	10.7925	24.3068	21.7009	25.2395	19.2361	22.8491	11.1703	11.2887
FBgn0041160	comm2	3.26085	3.20132	0.998946	0.742777	0.484279	3.28195	3.29614	9.02641	12.0407
FBgn0000346	comt	0.49306	1.1697	2.77848	3.6921	3.58665	3.0813	3.52054	0.888737	0.607104
FBgn0263995	cpo	6.98739	6.65614	13.045	9.2718	14.0594	12.5896	10.0215	8.78357	10.7483
FBgn0015623	Cpr	16.5133	24.2177	118.228	121.14	129.008	70.1085	67.8572	25.4766	22.3802
FBgn0030394	Cpr11A	0.060414	0.259268	0.052033	0.275433	0	1.19784	0.693764	0.12256	0.16363
FBgn0030398	Cpr11B	1.98626	0.864322	0.084346	0.651488	0.680188	1.17462	1.21782	0.311222	0.768977
FBgn0033728	Cpr49Ae	0.261633	0	0.285719	0.048234	0	0.042857	0.195072	0	0
FBgn0033942	Cpr51A	28.7296	24.7794	11.3107	8.94532	8.42643	13.1042	15.5141	11.5238	10.9028
FBgn0035985	Cpr67B	1.63872	2.27013	1.68662	0.846649	0.793147	23.4302	9.10587	0.438329	0.427679
FBgn0024698	Cpsf160	3.2464	6.26194	4.57018	3.49548	4.46805	6.5137	7.67192	5.62493	4.88812
FBgn0261065	Cpsf73	7.50074	12.5824	9.1201	7.65083	10.0113	12.0747	12.7314	13.2666	12.238
FBgn0041605	cpx	1.04506	1.32001	12.5847	17.8008	14.7774	2.47565	1.35782	13.0511	13.7177
FBgn0033131	CR12842	0.343413	0.429312	0.651531	0.58918	1.23835	0.668791	1.02984	5.30486	6.31195
FBgn0032437	CR17024	1.17859	0.925405	6.59358	7.45461	8.64244	2.73896	2.20054	0.59918	0.973654
FBgn0029526	CR18166	1.89129	3.62352	3.52079	5.38787	4.97742	2.15668	2.51647	4.12313	3.51013
FBgn0037560	CR18228	7.05884	9.11144	61.7424	91.9259	65.4758	16.1724	13.1836	6.93368	6.69489
FBgn0052745	CR32745	3.81315	7.18299	1.82882	2.09635	2.76995	4.38084	4.15703	13.2325	9.6304
FBgn0053294	CR33294	0.035843	0.457168	1.92244	2.64604	2.24973	0.434763	0.328199	0.0816679	0.24359
FBgn0053318	CR33318	1.21181	1.44316	0.217284	0.454791	0.701881	0.856549	2.10055	0.476052	1.78796
FBgn0053319	CR33319	0	0	1.43118	0.260211	0.39179	1.29366	1.82138	0.982027	0.837541
FBgn0025864	Crag	65.604	59.3329	32.697	21.0368	30.4966	84.7385	83.6961	41.0935	39.0782
FBgn0000370	crc	798.161	613.016	321.714	376.305	336.53	428.786	403.915	744.304	778.672
FBgn0021738	Crg-1	1.91184	0.868661	2.06482	2.13757	3.23488	1.77668	1.48996	0.76737	1.52854
FBgn0023023	CRMP	2.94622	5.70211	27.0842	30.0072	29.8881	5.56125	4.99972	2.98998	2.37226
FBgn0025680	cry	56.3022	76.3672	68.8456	78.5975	81.682	60.5339	57.3937	34.114	37.9959
FBgn0036278	CrzR	0.272144	0.26499	0.8712	1.53933	1.14993	0.457147	0.224386	0.155514	0.024283
FBgn0262081	Csk	9.36689	14.177	25.7623	24.1444	27.7158	23.0126	22.605	11.6155	12.2578
FBgn0027054	CSN4	19.395	16.7195	12.4116	11.8705	12.872	16.1504	17.2078	20.3986	18.1689
FBgn0027053	CSN5	24.3302	36.0846	33.4235	34.5566	35.5902	35.3958	36.2203	40.3791	42.8363
FBgn0015925	csul	9.12687	11.3624	7.64677	5.47125	6.86768	14.1986	15.2062	12.8841	11.4036
FBgn0000382	csw	1.75168	2.26484	9.54249	8.61021	9.03146	4.26762	3.99223	3.02447	4.60007
FBgn0261808	cu	12.9696	17.8981	55.7426	67.023	61.7125	39.6586	43.745	28.0498	22.5227
FBgn0000395	cv-2	7.10092	16.5745	94.9791	73.1892	87.5368	22.3725	17.5531	15.5077	16.7628
FBgn0265048	cv-d	0.544693	0.54619	0.550392	0.68043	0.502911	1.70193	1.48867	1.05646	1.36845
FBgn0259938	cwo	22.1958	32.3533	29.6429	28.8529	34.0089	39.3374	36.0573	17.6199	19.2432
FBgn0000404	CycA	19.4453	32.9761	20.7025	15.4048	18.2525	24.785	28.9104	53.0807	62.9966
FBgn0000405	CycB	24.6253	31.2498	22.8549	19.1613	20.4345	31.7105	33.7158	27.3957	31.3482
FBgn0015625	CycB3	4.85846	5.34555	5.62821	4.13715	4.47901	5.32888	6.49606	9.67554	12.4727
FBgn0010382	CycE	1.71862	1.92977	1.86889	1.77368	2.24791	3.40553	4.01186	8.13298	10.7734
FBgn0022936	CycH	12.0616	15.4106	13.1904	12.2759	12.0087	15.7461	16.6983	19.0117	20.7563
FBgn0032210	CYLD	4.04923	5.08026	12.4167	14.4454	12.5268	7.09461	7.04766	4.97707	5.6336
FBgn0004432	Cyp1	2512.85	2130.26	1022.5	1041.9	916.797	1388.85	1418.76	1894.77	1978.33
FBgn0038680	Cyp12a5	0.660241	1.58632	6.808	7.68154	6.86219	3.11797	3.24755	1.346	1.61206
FBgn0036806	Cyp12c1	2.03185	5.79115	14.0837	24.6519	19.0339	8.27066	10.6327	0.266854	0.333349
FBgn0050489	Cyp12d1-p	0.420213	0.667445	0.373338	0.238139	0.478555	0.339933	0.662628	0.035098	0.075909
FBgn0037817	Cyp12e1	6.72408	10.6581	3.96648	4.07508	2.89461	14.7909	11.2996	6.77408	6.03524
FBgn0010383	Cyp18a1	0.241074	0.178576	0.13606	0.263905	0.168553	0.51468	0.474814	0.094262	0.154402
FBgn0028940	Cyp28a5	2.02751	3.0683	96.243	108.446	87.8597	8.83331	7.28414	3.02734	2.16755
FBgn0031689	Cyp28d1	5.22071	21.7218	73.185	123.204	93.5079	24.0396	21.9142	9.91224	9.16945
FBgn0036910	Cyp305a1	97.7659	134.502	24.6458	18.8688	19.7284	85.8221	85.1539	65.874	68.2223
FBgn0041337	Cyp309a2	0.043444	0.037382	1.48341	2.54543	1.32669	0.357291	0.17589	0.509458	0.642245
FBgn0030367	Cyp311a1	3.61606	4.40235	23.0307	31.5675	22.4637	10.1125	9.81758	0.528536	0.309762
FBgn0030369	Cyp318a1	0	0.146276	1.1773	1.14604	1.08461	0.188754	0.194979	0.067103	0.083425
FBgn0034053	Cyp4aa1	0.15201	0	0.229112	0.056418	0.034827	0.93916	0.436544	0.120009	0
FBgn0033292	Cyp4ad1	7.60907	15.086	104.148	95.266	93.3909	87.5995	87.2218	17.4427	8.42118
FBgn0015032	Cyp4c3	0	0.123533	0.260808	0.975454	0.643468	0.150921	0.032071	0.045783	0.036031
FBgn0023541	Cyp4d14	1.39565	3.42152	8.21012	16.1666	10.0998	13.2103	21.793	3.09592	1.85214
FBgn0015033	Cyp4d8	0.305566	0.306757	1.18298	1.16536	1.44627	0.88023	1.38766	0.040207	0.099972
FBgn0014469	Cyp4e2	3.08007	4.01575	38.3577	40.2842	42.2297	16.0311	15.0232	2.09091	1.78124
FBgn0015037	Cyp4p1	1.28385	3.73662	67.0445	101.151	87.5349	20.0558	18.5111	1.7784	1.11911
FBgn0030615	Cyp4s3	0.417494	1.04151	0.986016	1.27452	1.46199	0.354288	0.421037	0.109168	0.237947
FBgn0033304	Cyp6a13	90.6229	121.373	65.343	61.869	60.2687	38.1714	38.88	152.991	123.468
FBgn0033302	Cyp6a14	2.15404	1.85285	8.3878	9.69715	9.4951	1.39033	1.00821	1.0768	0.63774
FBgn0015714	Cyp6a17	26.0077	45.4049	3.67954	5.14813	5.7899	31.118	31.7142	28.1113	31.6654
FBgn0039519	Cyp6a18	0.03671	0.065269	0.033084	0.085539	0.017601	0.047973	0.014655	0.015163	0
FBgn0033979	Cyp6a19	4.7503	4.36275	3.86639	2.17136	2.37795	5.00464	7.03314	3.06418	4.39898
FBgn0033980	Cyp6a20	24.1354	32.3639	12.0298	15.8027	16.5406	35.6665	33.7116	45.0965	66.0478
FBgn0033981	Cyp6a21	3.83514	3.95498	7.77678	8.34788	8.63359	3.27572	3.07955	4.17666	5.96229
FBgn0013771	Cyp6a9	32.5096	44.5257	8.25442	8.28008	8.47625	23.1532	20.9925	45.6962	62.5601
FBgn0034756	Cyp6d2	6.07892	8.98612	11.0721	8.05556	9.14305	8.03064	5.97189	16.2925	13.6351
FBgn0025454	Cyp6g1	1.80791	4.88615	14.3137	20.6773	20.3213	7.03563	10.4734	0.377837	0.658247
FBgn0031182	Cyp6t1	3.00235	3.92825	20.4943	18.4302	18.624	6.98623	5.86542	5.56313	4.57276
FBgn0033121	Cyp6u1	5.08344	7.86667	37.278	37.2587	34.6712	8.56542	7.66696	9.07728	8.47706
FBgn0033065	Cyp6w1	7.87492	12.6197	0.086532	0.147898	0.206544	2.65054	2.11262	3.61626	2.75453
FBgn0015038	Cyp9b1	10.046	7.65585	26.7915	31.894	31.7458	2.33527	2.13447	1.57417	1.65427
FBgn0038037	Cyp9f2	56.1185	72.4051	97.8218	144.307	125.941	88.5927	83.7307	54.1758	43.5386
FBgn0033775	Cyp9h1	9.81619	20.0905	103.692	218.76	172.376	35.6336	30.3164	6.82507	5.37223
FBgn0004629	Cys	101.227	55.0342	74.8654	131.799	99.0058	206.054	244.654	70.4888	54.4639
FBgn0000406	Cyt-b5-r	1.02837	1.45203	2.92353	5.29409	3.86473	0.651254	0.706175	0.739814	0.649464
FBgn0262029	d	0.0131053	0.033829	0.156386	0.0389097	0.0960798	0.0665189	0.0584432	0.0620758	0.0618192
FBgn0000412	D1	113.507	139.807	170.24	144.748	154.782	158.526	171.934	240.292	253.077
FBgn0025641	DAAM	2.90225	6.33172	18.1135	14.4018	18.2708	11.626	11.4345	3.06341	3.26846
FBgn0005677	dac	0.680659	3.49183	36.1413	34.7907	36.9747	3.65662	1.81761	0.533347	0.284084
FBgn0263930	dally	7.85966	9.1807	24.1671	18.4725	24.222	24.4052	22.575	14.1107	15.9431
FBgn0033659	Damm	12.0476	19.597	54.9783	59.0328	50.4167	34.4333	35.6078	13.1946	12.7736
FBgn0039283	danr	0.393549	0.413896	3.4224	2.97796	3.76955	1.66575	1.67761	3.30014	4.23324
FBgn0010316	dap	5.88814	7.861	5.13314	4.56433	5.58624	7.34369	7.77462	14.4908	15.8611
FBgn0263239	dar1	1.48626	1.13067	0.781712	0.386746	0.847621	3.467	3.16066	5.47476	5.17941
FBgn0015582	dare	1.95865	3.79634	6.06607	6.31625	7.91322	3.63396	2.85819	3.44972	2.62074
FBgn0019643	Dat	8.42776	24.859	32.3119	41.2204	35.8047	21.5283	23.5997	6.93549	6.8879
FBgn0031461	daw	1.05504	0.956581	0.422118	0.236763	0.493554	1.64895	1.74754	0.289821	0.216739
FBgn0020305	dbe	14.2128	22.6439	11.1606	11.5212	11.6177	14.8895	17.9141	23.2515	24.2641
FBgn0086130	Dbp21E2	6.72924	9.36444	8.02966	5.3298	6.5863	10.4969	12.5334	11.3308	8.43641
FBgn0004556	Dbp73D	3.43828	8.1513	3.07988	3.23572	3.49643	5.34237	6.92918	4.51781	3.46617
FBgn0067779	dbr	6.03166	7.39771	18.9148	15.7792	19.3982	11.6113	12.5169	8.74841	10.4383
FBgn0039016	Dcr-1	2.98521	2.69102	3.47132	2.11908	3.02606	6.85006	7.3325	3.70901	3.86383
FBgn0000422	Ddc	0.114085	0.588364	0.551778	0.5942	1.03639	2.68808	1.29421	0.600869	0.589986
FBgn0029131	Debcl	16.1717	18.6003	8.92819	5.59693	6.12314	25.2821	26.6373	24.8296	21.0119
FBgn0043043	Desat2	1.43524	1.28923	0.803043	0.759047	0.517053	1.4658	1.72665	0.682868	0.516792
FBgn0022893	Df31	591.72	680.479	431.94	385.768	422.612	531.236	508.874	834.236	893.068
FBgn0085390	Dgk	0.618204	0.869833	9.24868	6.08184	10.0153	4.48761	5.20221	1.57408	1.62727
FBgn0037384	dgrn	1.4066	3.28639	7.88266	7.97916	6.97307	2.09667	2.68758	2.35077	2.49827
FBgn0034569	dgt3	3.75391	6.30935	4.26305	4.1917	4.43748	8.15292	8.08622	12.0476	12.4316
FBgn0026085	dgt4	5.31485	6.27168	7.62682	5.05105	5.41919	5.8311	5.85483	11.5701	8.20074
FBgn0039638	dgt6	2.34642	2.37412	3.73656	3.41084	3.09521	2.50275	1.93934	2.65506	2.36359
FBgn0032048	Dh31	60.0275	158.157	637.585	1217.83	906.001	99.8405	32.6106	11.4821	11.3332
FBgn0033744	Dh44-R2	3.9256	5.0677	11.348	13.1976	13.5938	9.35488	8.84991	3.87897	4.16866
FBgn0004087	Dhfr	36.2313	30.7124	9.53966	9.95121	13.1409	22.0816	23.9224	30.2727	25.5648
FBgn0027610	Dic1	93.0704	119.726	87.2102	75.9986	76.9731	134.509	137.738	103.784	117.331
FBgn0023091	dimm	0.506866	1.91447	21.4931	22.8238	22.636	1.80047	1.2972	5.93855	9.8136
FBgn0024807	DIP1	52.3864	38.5001	55.6046	41.6478	52.5231	59.6161	63.2748	39.4294	47.6924
FBgn0024806	DIP2	14.4249	16.8887	24.1838	20.7179	26.3188	26.6488	26.3587	11.7352	13.8126
FBgn0000455	Dip-C	0	0	8.99192	7.05431	0	0	0	0	0
FBgn0039183	Dis3	7.17685	11.2688	8.63431	6.73493	7.41233	13.5577	14.375	8.18392	7.88271
FBgn0029088	disp	2.26779	2.75178	9.22087	8.68291	10.6635	4.57549	5.5702	5.23792	4.86172
FBgn0019828	dj	1.0484	0	0.33996	0.413678	0.666657	1.37561	0.251313	0.0522678	0.194946
FBgn0037463	djl	0.291837	0	0.303957	0.054157	0.187897	0.092584	0.167014	0.153353	0.14322
FBgn0000463	Dl	4.028	3.96566	5.10077	3.46505	4.21648	3.12937	2.75552	2.92741	4.99439
FBgn0260632	dl	15.9703	22.1064	24.1897	19.2264	19.6027	28.7015	32.5246	29.2337	27.4371
FBgn0001624	dlg1	7.37347	8.84515	10.9287	8.648	9.33844	12.2545	12.3924	7.93037	9.12565
FBgn0031820	DLP	5.52457	5.64179	9.31541	7.54853	8.96174	9.96906	10.1819	6.11444	7.21042
FBgn0010497	dmGlut	2.3617	6.55876	8.82646	12.3319	13.2159	5.07423	4.48729	1.24606	1.1146
FBgn0263106	DnaJ-1	70.6059	98.2747	179.089	266.789	252.648	80.2431	64.9319	55.9616	109.077
FBgn0000477	DNaseII	11.2527	12.7509	13.786	19.3295	15.9264	51.4235	59.0025	102.49	81.9648
FBgn0038916	dnd	3.36946	6.21501	15.7985	18.616	12.1576	3.93101	4.08167	3.72866	5.10633
FBgn0260866	dnr1	12.5024	20.6758	18.6085	15.8391	21.3248	31.7778	32.3138	33.4101	27.3996
FBgn0024245	dnt	2.43039	2.59203	6.04831	5.64491	6.23756	2.5563	2.26294	2.55519	3.36744
FBgn0265998	Doa	7.89594	10.2195	5.06101	4.42442	4.92231	8.35314	7.98266	7.12808	8.59974
FBgn0010583	dock	5.7529	7.09202	31.5929	27.6217	32.8112	13.9777	12.0405	5.10763	5.8473
FBgn0015379	dod	34.8257	37.4989	38.7842	33.3348	31.8303	43.16	44.2481	47.4381	45.5865
FBgn0029944	Dok	4.3586	5.4736	2.5337	2.9206	2.38741	4.93392	5.42775	5.57172	7.14841
FBgn0035538	DopEcR	1.35969	2.48594	18.5705	19.6888	22.2885	2.42966	1.86017	5.49029	7.23424
FBgn0035542	DOR	29.3426	26.435	52.1736	51.8999	55.4536	35.3738	27.0816	49.4306	66.111
FBgn0011763	Dp	12.5548	17.5128	28.0202	21.912	26.8603	28.9342	27.8152	16.4876	17.7523
FBgn0015929	dpa	8.34808	8.50202	8.71624	5.85979	6.24564	11.6117	12.9935	11.9383	10.2783
FBgn0037469	Dpck	5.75705	7.97952	22.2506	24.4648	19.9459	7.53278	7.551	7.81557	7.64481
FBgn0024558	Dph5	54.3941	52.3237	28.5452	23.001	20.7731	49.3884	54.9558	52.8876	44.129
FBgn0266518	Dpit47	28.2049	35.7807	22.8087	25.9994	20.4677	23.3839	23.3646	35.4961	36.1707
FBgn0010109	dpn	6.09482	7.9856	6.68822	3.53497	5.56637	2.58262	2.95557	172.241	211.2
FBgn0034286	dpr13	0.047567	0.081329	1.63957	1.28692	1.13703	0.374413	0.39077	0.445375	0.190856
FBgn0029974	dpr14	0.386745	0.137678	0.333537	0.273606	0.450647	0.699671	0.560146	0.668979	0.582622
FBgn0037993	dpr15	0.022954	0.039503	0.434927	0.323298	0.168291	0.230746	0.25962	0.090609	0.045059
FBgn0030723	dpr18	3.87129	6.27973	25.1276	24.2656	26.2264	8.67215	6.68628	14.0717	15.1539
FBgn0032233	dpr19	0.387255	2.21338	16.2564	16.2334	16.3201	2.43611	1.01015	3.11381	4.21935
FBgn0053512	dpr4	0	0.007869	0.178142	0.135458	0.098085	0.033954	0.13611	0.670078	0.548788
FBgn0037908	dpr5	0.171908	0.443771	5.07382	5.49792	4.34049	0.503952	0.229555	1.4478	1.38935
FBgn0040823	dpr6	0.0391759	0.162984	0.733795	0.757685	0.524445	0.0640141	0.112409	0.0192783	0.0498271
FBgn0053481	dpr7	0.845368	1.5925	5.89115	6.52993	3.85778	1.06533	0.996953	0.441763	0.206285
FBgn0038282	dpr9	0.236978	0.545978	1.28181	1.36207	1.92867	1.15882	1.16558	4.90153	7.50832
FBgn0033188	Drat	8.22086	14.4881	58.8814	62.6331	60.6691	17.4812	13.4883	9.60325	10.1083
FBgn0260006	drd	0.146541	0.147112	0.363027	0.169078	0.334897	0.7446	0.415385	0.057846	0.143831
FBgn0002183	dre4	21.4766	30.8989	24.3371	19.5931	23.8474	35.9383	40.255	34.7338	36.3866
FBgn0015872	Drip	0.76895	3.32488	2.51768	4.27318	3.01272	3.69151	4.72012	12.7878	6.88466
FBgn0015380	drl	2.83832	2.85691	11.9538	11.4364	14.1818	6.18529	5.02322	4.91197	6.37095
FBgn0024244	drm	25.3846	52.5907	63.5676	102.641	97.6564	45.2711	44.1986	53.941	51.5133
FBgn0020304	drongo	29.9012	35.175	28.6794	21.2434	26.2705	36.8977	38.0055	40.1626	44.5406
FBgn0010381	Drs	4.76101	5.07981	2.85252	1.70964	2.68712	13.4499	7.23377	1.76455	1.12131
FBgn0052279	Drsl2	2.16511	1.61935	0.999248	0.608043	0.393498	4.71249	3.06252	8.93122	1.76044
FBgn0033159	Dscam1	10.7926	7.03758	4.3937	3.48329	4.73133	14.4501	13.6246	3.58612	4.09215
FBgn0038071	Dtg	104.724	112.375	28.6411	21.5676	28.2848	79.2216	75.7825	90.6343	115.796
FBgn0250837	dUTPase	120.975	119.548	81.0739	66.2503	67.2712	97.4683	106.941	182.635	182.625
FBgn0020307	dve	4.14188	7.43828	16.191	16.1695	19.3195	19.1038	18.2718	9.4044	9.15907
FBgn0033739	Dyb	2.61211	4.70944	15.8624	16.0404	16.8763	6.65062	6.43246	2.92617	4.65242
FBgn0016930	Dyrk2	9.29477	16.36	7.69666	6.53986	8.98188	13.3344	12.3267	7.88694	8.49944
FBgn0260003	Dys	10.5074	10.7762	5.67972	4.07972	5.52023	22.5353	22.9588	15.1024	14.9258
FBgn0036819	Dysb	0.567892	0.770531	2.91266	1.72601	2.6891	1.01576	2.49762	0.909339	0.531401
FBgn0264006	dysc	1.60902	1.74356	32.036	30.52	11.8294	7.92354	4.62358	13.5065	16.7058
FBgn0002609	E(spl)m3-HLH	238.365	241.307	12.6018	8.13097	9.06253	105.573	94.948	16.291	10.5821
FBgn0002632	E(spl)m6-BFM	10.9698	6.1348	10.6355	12.3445	12.449	4.56097	6.34389	1.10896	0.960276
FBgn0000591	E(spl)m8-HLH	0.625039	1.95504	14.9754	10.7425	10.9936	1.65243	3.48948	23.3257	29.1961
FBgn0020445	E23	6.07856	6.95017	2.85381	1.57005	2.46148	9.1952	6.70614	5.4398	7.21078
FBgn0000533	ea	0.994782	0.576536	1.21996	0.685854	0.717535	1.07801	0.997426	0.414175	0.90337
FBgn0026439	Eaat1	0.354704	1.74114	0.806305	1.29327	1.42167	1.28738	1.09598	4.51315	4.99548
FBgn0052099	eap	3.12751	4.55268	8.66666	12.5518	9.39085	6.63733	8.38986	8.71305	7.93784
FBgn0026441	ear	3.77253	5.88302	6.27926	5.53772	6.30386	10.7839	11.8524	6.85277	8.06663
FBgn0000536	eas	2.78067	6.33582	6.91454	9.46903	8.00202	5.0283	5.30054	4.89622	5.28539
FBgn0037076	ebd2	9.0189	11.0744	28.896	29.9561	27.8529	15.1998	14.7625	19.1374	17.7863
FBgn0000542	ec	0.114321	0.212843	0.33094	0.247319	0.385228	0.665796	0.435836	0.0730106	0.0374418
FBgn0000451	ect	6.56983	3.55023	0.192368	0.111855	0.136381	12.5081	11.359	2.93577	1.4471
FBgn0000547	ed	7.80069	14.3078	6.23472	5.76369	7.36739	21.226	20.0175	10.3743	14.033
FBgn0023214	edl	40.8699	25.1795	13.2869	11.1446	12.5868	26.5893	19.6364	45.0427	49.8953
FBgn0033483	egr	24.4437	43.3637	14.0602	11.1637	11.6896	26.1088	25.4041	19.5449	25.1116
FBgn0260634	eIF4G2	7.2126	4.43864	22.3069	21.008	21.0937	15.0035	9.79201	8.77291	10.2958
FBgn0004589	Eig71Eb	0	0	0	0	0	0.11723	0	0	0.166585
FBgn0004910	Eip63F-1	1.74805	5.12748	18.8713	23.0746	23.7628	12.8342	9.48714	9.35826	10.0163
FBgn0004865	Eip78C	1.23676	2.16077	2.95676	3.07627	3.71351	7.0794	6.53564	2.66918	2.05126
FBgn0260400	elav	2.9602	1.7552	4.42184	7.51819	7.96184	3.02243	2.1539	2.61347	2.90369
FBgn0037358	elm	111.44	117.868	184.016	249.123	201.408	90.3582	97.0075	109.123	103.027
FBgn0010435	emp	7.70021	5.98024	5.09823	4.4847	4.66617	22.7371	17.6738	7.38293	5.36543
FBgn0038659	EndoA	12.3565	14.4758	23.7316	24.7128	26.8893	13.0386	17.2464	12.1896	16.1986
FBgn0034433	EndoB	1.31855	2.41406	3.45151	3.03411	3.19253	3.47056	4.02629	1.78785	1.79231
FBgn0028515	EndoGI	174.653	221.431	75.4163	75.9317	69.3896	131.214	139.692	207.485	207.639
FBgn0061515	endos	59.2004	68.9133	42.1155	43.4577	41.2715	65.9262	67.6015	74.0876	87.3113
FBgn0000579	Eno	135.747	143.9	136.766	117.133	117.702	162.536	169.42	109.976	99.5742
FBgn0031250	Ent1	9.18287	21.5073	8.66626	9.39434	6.62939	17.3855	16.6731	15.5361	15.0621
FBgn0263916	Ent2	45.2449	58.5395	38.3158	29.5768	36.3722	77.481	83.4276	58.6356	60.031
FBgn0085421	Epac	6.19778	8.58554	36.6248	30.6205	36.9955	18.1655	16.157	8.72039	9.59013
FBgn0025936	Eph	7.90325	13.7239	26.3866	30.3113	28.8829	17.1891	17.4327	14.6801	17.7813
FBgn0036974	eRF1	82.1747	93.485	78.7805	78.2087	75.1791	88.471	89.99	100.389	93.2719
FBgn0261274	Ero1L	6.16174	11.7738	50.1574	48.4694	47.5482	17.7763	16.5542	14.096	14.328
FBgn0001981	esg	50.2175	132.964	39.5032	44.6343	47.0334	109.453	108.784	63.0575	56.5301
FBgn0000592	Est-6	0.09443	8.89828	8.61933	13.2995	12.0284	0.051451	0.255045	0	0.085605
FBgn0266758	Esyt2	0.537672	10.7884	43.6052	60.5851	62.0662	3.09685	3.25314	0.603745	0.467032
FBgn0028738	ETH	2.80694	2.32855	1.38265	1.01859	0.632312	1.25187	1.90478	2.51353	3.16662
FBgn0038874	ETHR	1.02996	1.01783	26.785	18.6663	20.5736	2.56441	1.0696	0.378103	0.365513
FBgn0005660	Ets21C	86.1878	117.992	29.4312	17.2119	23.3819	87.5315	97.803	94.1625	85.2767
FBgn0041156	exex	34.5013	35.6967	30.3436	25.1997	30.6967	79.1399	90.0383	52.1515	65.2114
FBgn0005558	ey	0.0215342	0.203833	0.934131	1.22616	1.4722	0.283714	0.211766	0.119008	0.284626
FBgn0000625	eyg	0.174912	0.04324	0.438066	0.148725	0.230265	0.355936	0.413918	0.140633	0.072718
FBgn0262111	f	0.12381	0.0671197	0.00750642	0.0129399	0.0718906	0.11997	0.10881	0.0137621	0.0515458
FBgn0050502	fa2h	10.8394	24.633	311.955	295.7	309.519	68.6712	60.0445	24.9993	16.2499
FBgn0016013	Faa	9.79342	9.72223	5.35324	5.17838	4.58057	4.27451	3.20412	13.8729	13.5671
FBgn0005632	faf	7.81451	8.08332	20.3265	18.654	23.1755	17.8329	19.2991	8.36215	9.23946
FBgn0038827	Fancd2	0.937633	0.953623	1.36945	0.983754	1.23201	1.38263	1.17402	0.622491	0.867553
FBgn0033354	FANCI	1.9586	2.95532	1.77772	1.41672	1.33894	3.89358	4.5205	2.96146	3.05853
FBgn0037781	Fancl	6.08763	8.43001	33.7341	35.2275	38.0416	12.0828	12.4588	7.99429	5.84598
FBgn0262742	Fas1	0.930144	1.37231	1.26727	1.21938	1.75677	2.07879	1.10204	1.61777	1.91825
FBgn0000635	Fas2	12.7951	12.7074	15.6186	11.2351	14.7148	19.7604	20.9521	13.8886	15.7621
FBgn0011205	fbl	5.45763	11.7713	28.3072	26.8314	28.5532	20.6081	22.4008	12.2452	10.4335
FBgn0011768	Fdh	96.1321	126.786	119.383	110.589	104.61	93.8042	96.41	127.956	108.832
FBgn0034542	Fem-1	9.165	7.8277	18.2743	15.9388	20.9671	16.9703	15.8949	14.0437	16.6134
FBgn0030090	fend	0.807795	0.873923	6.64147	8.18954	7.46347	1.66284	1.16358	1.03326	0.944101
FBgn0030241	feo	8.61641	11.8322	6.73142	5.11307	5.76956	13.5332	15.3434	15.0786	15.1724
FBgn0037475	Fer1	6.22182	7.47989	100.935	105.584	91.9747	16.7037	5.54517	3.94713	2.91664
FBgn0003062	Fib	146.879	171.814	87.1828	59.561	70.01	161.888	177.554	151.015	138.361
FBgn0263278	Fic	2.37385	5.14439	7.76278	9.09371	7.10065	8.1643	7.62216	5.84186	4.89965
FBgn0025519	fidipidine	7.30332	7.76745	7.80183	7.09424	7.44505	12.3743	13.6244	10.7257	10.2414
FBgn0026592	Fie	3.41732	8.03958	52.266	62.1962	59.8292	6.80197	4.20201	39.3481	53.7695
FBgn0024238	Fim	316.939	635.911	164.134	158.788	181.2	354.836	349.268	319.697	270.276
FBgn0037255	Fip1	13.4354	17.6622	15.2676	13.9491	14.3605	18.7675	19.2932	17.6055	18.5615
FBgn0000658	fj	0.178192	0.057991	0.231682	0.18399	0.1654	0.325597	0.391566	2.02722	2.0287
FBgn0000709	fliI	6.03577	7.46171	19.7032	17.1005	21.612	15.7484	15.9864	10.1992	8.34481
FBgn0260049	flr	79.8022	120.58	96.0504	82.5852	87.8087	115.191	123.433	100.4	88.7974
FBgn0033079	Fmo-2	28.6991	34.985	18.8961	10.8776	15.7572	34.538	33.8346	27.9146	31.4195
FBgn0086675	fne	0.950758	0.0651945	0.925193	1.13405	0.922637	1.27419	0.830439	6.92814	8.71225
FBgn0011591	fng	13.5052	16.4942	2.90945	1.29755	2.96252	10.2931	9.35584	15.8522	17.7473
FBgn0000719	fog	7.58848	5.85974	1.61034	1.16622	1.502	6.98305	5.98775	1.73658	2.57216
FBgn0024236	foi	16.0946	19.6383	42.2303	30.3573	44.3881	31.0778	29.4767	19.2844	22.1707
FBgn0263773	fok	128.169	132.272	55.5887	57.2482	68.1447	44.5142	48.8638	55.1274	72.6431
FBgn0032773	fon	0.342617	0.464651	0.030314	0.052253	0.032257	0.477181	0.44035	0.387971	0.068656
FBgn0262477	FoxP	0.209381	0.55207	3.37532	3.61344	4.08577	0.854446	0.499305	0.524437	0.348754
FBgn0025373	Fpps	13.2707	14.3801	11.6673	8.26966	11.1135	18.9518	24.0656	15.0833	16.2853
FBgn0051774	fred	0.164775	0.0549925	0.667798	0.511524	0.888687	0.239363	0.192415	0.100909	0.0836349
FBgn0030897	Frq1	1.03027	1.12785	7.96868	7.37001	7.40607	2.70649	2.17298	0.977398	0.942549
FBgn0004652	fru	4.52236	3.60614	2.18669	2.41036	2.81677	3.81466	3.42327	1.82814	2.4309
FBgn0262743	Fs(2)Ket	8.32796	9.53363	24.4443	19.3933	24.4677	10.1769	12.4257	9.59943	8.92159
FBgn0037724	Fst	45.9351	87.0591	810.44	852.053	839.067	257.295	265.891	43.4529	33.8323
FBgn0036485	FucTA	14.535	14.0993	13.7111	11.3454	12.5645	15.3592	19.3497	39.9932	45.1174
FBgn0044872	FucTC	2.87708	4.19202	18.0136	21.6953	15.3275	5.23787	3.65605	3.58672	3.40767
FBgn0004509	Fur1	1.47227	2.4241	19.5217	22.5843	22.7718	6.15698	5.46114	2.6045	2.61255
FBgn0004598	Fur2	4.50124	7.8088	13.8614	12.2255	14.0001	13.7651	15.1773	7.89486	9.07661
FBgn0023441	fus	52.6245	48.6139	8.80689	6.62116	8.42063	38.2295	34.8944	32.84	38.5616
FBgn0031702	fusl	0.0251073	0.126927	0.0427083	0.0184038	0.0908905	0.314632	0.340781	0.332763	0.21902
FBgn0039932	fuss	12.594	5.62861	7.60445	8.29176	6.74938	2.32297	2.6551	2.3627	2.74139
FBgn0259108	futsch	0.188724	0.250879	2.85786	2.14664	2.68986	0.630797	0.547824	1.21568	1.50403
FBgn0261722	fwe	17.8473	28.7183	57.7693	65.04	55.1916	35.3836	33.5183	33.0044	36.4731
FBgn0016797	fz2	12.3751	21.6661	25.1651	22.4824	28.6376	33.9162	33.5614	15.3922	17.8036
FBgn0031463	G6P	0.531649	1.32273	9.51841	13.5425	10.9844	1.10496	0.563148	12.8524	15.648
FBgn0035879	GAPcenA	26.1035	37.9611	23.8404	19.9213	23.7565	42.9261	47.5114	29.6546	33.4928
FBgn0031873	Gas41	11.3754	9.56495	6.8018	10.3085	9.42602	11.2802	14.0852	15.0192	19.4769
FBgn0024234	gbb	0	12.9234	0	0	0	10.2437	0	0	27.2028
FBgn0036428	Gbs-70E	2.56859	4.0366	6.51117	11.4247	9.57132	9.6164	9.33522	4.38454	3.85806
FBgn0036862	Gbs-76A	0.213395	0.344365	2.31119	3.56103	3.78733	0.620372	0.325319	0.129023	0.11629
FBgn0035245	GC	0.596339	0.433758	5.61851	7.01783	6.62944	3.24401	3.43898	5.89632	4.17082
FBgn0046114	Gclm	41.5838	60.6666	86.1114	4.63957	98.4418	57.8207	46.2841	34.6433	33.4702
FBgn0001098	Gdh	31.0853	53.0118	39.4476	28.9104	37.6679	30.2398	28.6386	8.57864	8.43102
FBgn0033081	geminin	41.6722	40.235	45.2344	44.4339	38.6831	36.8237	42.4978	64.6488	80.2011
FBgn0030141	Gga	7.78354	9.84469	40.9495	31.093	36.8679	23.8052	25.1106	15.0307	11.6183
FBgn0038149	GILT1	86.9352	77.6939	22.4232	21.3073	23.1741	54.7629	55.7609	44.2338	41.2706
FBgn0039099	GILT2	30.3012	20.6175	161.177	176.168	136.135	117.527	112.842	29.3501	26.8624
FBgn0039098	GILT3	26.407	31.8601	274.098	311.275	234.726	46.6384	36.0088	16.4276	12.6517
FBgn0011770	Gip	78.9627	79.9699	47.2124	48.3988	40.7009	88.3943	86.8501	44.6781	40.183
FBgn0035266	Gk	23.5698	26.3158	38.0217	38.1924	45.0542	51.5812	64.3541	31.8151	29.318
FBgn0001108	Gl	11.7401	13.4704	26.3948	21.3296	24.7546	20.2332	20.5231	16.0282	15.2879
FBgn0066114	GlcAT-I	2.70671	3.92653	8.89678	11.6882	10.7497	4.46152	3.52359	3.71646	3.98244
FBgn0036144	GlcAT-P	1.26069	2.69456	19.1887	15.7787	19.5157	5.26996	3.54974	1.47249	1.76263
FBgn0001987	Gli	13.4678	26.9182	112.309	103.742	114.439	60.1835	59.0215	44.634	44.4896
FBgn0001114	Glt	0.827947	0.937494	0.446389	0.457472	0.360379	0.765292	0.634287	0.131252	0.355861
FBgn0004619	GluRIA	0.101138	0.064767	1.10543	0.865236	0.844589	0.328119	0.288346	0.097706	0
FBgn0051201	GluRIIE	0.02326	0.228938	0.669525	0.571338	1.13767	0.407173	0.230416	0.476332	0.520351
FBgn0004507	GlyP	36.9225	46.0593	91.3246	88.1423	96.4585	82.8977	79.785	35.5551	40.2551
FBgn0266064	GlyS	12.4693	16.0769	27.6054	28.9825	28.0712	30.6281	33.4208	10.6338	12.6549
FBgn0027287	Gmap	45.1487	68.7792	265.504	266.043	257.985	57.1737	50.3878	51.9359	55.6664
FBgn0040322	GNBP2	1.15756	2.26965	1.41419	1.15175	1.53794	3.25187	2.67609	4.51223	5.37411
FBgn0034511	GNBP-like3	0.622207	0.936946	0.133971	0	0	3.90914	4.37964	0.49122	0.152676
FBgn0004913	Gnf1	5.29599	9.8775	8.71731	7.66939	9.24472	11.3896	12.1336	9.80316	9.95321
FBgn0038074	Gnmt	1.44834	7.12681	72.1521	91.6517	76.518	5.22716	4.03685	1.98097	2.93862
FBgn0004919	gol	2.9852	4.49117	24.7591	25.548	29.9114	6.31634	4.35023	1.34235	2.33187
FBgn0034854	Golgin245	7.83336	9.74451	27.3127	22.9252	27.1473	20.0172	23.1204	13.3316	12.2897
FBgn0266580	Gp210	6.49933	9.13329	11.6956	8.71186	10.7867	16.8294	19.1069	9.64546	10.5194
FBgn0033995	GPHR	4.60071	8.53936	17.2785	20.8706	17.8953	8.14553	9.25099	11.999	15.2041
FBgn0045495	Gr28b	0.131512	0.418888	2.4517	5.32509	4.74427	0.230447	0.166053	0.13349	0.12908
FBgn0041245	Gr39b	0.014616	0.075465	0	0.134266	0	0	0.06919	0	0
FBgn0041241	Gr47b	0.141503	0.929598	0.355867	0.381359	0.104978	1.55232	1.39593	0.543788	0.284678
FBgn0035167	Gr61a	1.77605	1.65681	1.36123	1.23762	1.28673	2.84488	2.37026	2.86969	2.90662
FBgn0035468	Gr63a	0.918155	1.34193	1.76525	1.43699	1.47273	2.70685	1.90905	0.634854	1.33177
FBgn0045476	Gr64e	0.162441	0.273242	0.49576	0.844977	0.465321	0.458858	0.0750088	0.0633327	0.0611164
FBgn0045470	Gr93b	0.052068	0	0.135267	0	0.291001	0.426151	0.799079	0.106473	0.066185
FBgn0259211	grh	0.182495	0.0526289	0.0599044	0.0818204	0.088329	0.420334	0.258177	0.119215	0.12354
FBgn0015946	grim	0	0	0	0	0	0	0	0	0
FBgn0029830	Grip	17.9139	26.9164	15.6355	13.1631	14.5459	18.8812	19.2142	30.9848	30.8371
FBgn0001138	grn	0.436894	0.084057	0.050181	0.072694	0.089297	0.162742	0.04408	0.310243	0.301619
FBgn0001139	gro	18.204	15.5147	26.3849	22.7101	24.9542	21.4693	24.3046	15.8791	16.4508
FBgn0036627	Grp	7.12214	9.56588	1.95754	1.48979	2.07084	7.10378	6.407	5.92906	4.77262
FBgn0001142	Gs1	8.41094	13.3412	48.661	61.2272	53.0231	9.5584	7.38949	7.91309	6.95932
FBgn0001149	GstD1	1082.78	1282.8	1370.45	1426.64	1305.62	1173.69	1171.36	1580.55	1560.81
FBgn0042206	GstD10	4.98298	5.06413	36.6582	40.7823	40.7251	7.43192	6.26501	7.00128	5.04591
FBgn0010039	GstD3	179.599	142.139	28.5328	29.7556	26.1107	95.835	91.0887	148.383	142.629
FBgn0010040	GstD4	10.3404	14.7952	16.4962	33.5366	21.7928	12.3635	7.76857	5.3025	4.06216
FBgn0010041	GstD5	16.145	26.6183	64.6067	101.39	92.2809	37.4142	22.8724	22.8363	22.396
FBgn0010042	GstD6	2.17629	1.15559	10.9475	12.26	11.6885	4.74194	2.83149	0.94025	1.5108
FBgn0010044	GstD8	6.96149	9.3779	56.3381	64.3979	54.5461	8.39051	3.32871	4.26142	2.7235
FBgn0034335	GstE1	134.127	126.73	91.4325	130.606	102.504	136.581	133.895	155.538	217.431
FBgn0034354	GstE11	94.5961	88.0101	47.6383	44.9454	42.071	50.9061	47.5983	72.9312	70.408
FBgn0063498	GstE2	2.14885	3.56084	9.5461	9.86132	9.051	20.9243	19.3562	14.4138	12.9097
FBgn0063497	GstE3	41.5958	82.8392	178.449	247.826	223.763	108.661	85.6286	105.84	106.499
FBgn0063495	GstE5	3.01587	4.66596	24.1751	33.435	23.791	5.67579	4.49709	3.16081	3.83892
FBgn0063494	GstE6	42.402	59.0369	79.4643	107.824	93.9696	110.216	102.099	85.6465	76.2239
FBgn0063493	GstE7	0	18.0706	49.6034	67.6045	0.974954	0	0	19.9942	0
FBgn0063492	GstE8	5.32033	8.15792	19.0361	21.2563	18.6851	5.26191	5.0329	0	10.4976
FBgn0035906	GstO2	122.041	131.844	82.4878	86.9183	75.2754	128.696	128.694	153.746	140.62
FBgn0010226	GstS1	42.7672	62.5318	103.986	123.309	125.522	44.1833	36.3408	73.1592	76.7398
FBgn0030484	GstT4	5.73182	15.8126	18.1913	28.1845	22.4726	23.5205	25.3081	2.03812	1.62299
FBgn0037696	GstZ1	18.3782	13.5567	4.59924	2.82698	1.86781	9.84523	8.64894	7.72831	6.44712
FBgn0037697	GstZ2	1.78279	4.45464	38.9971	44.0883	42.0904	3.93967	2.86877	29.8076	36.45
FBgn0001150	gt	0.73904	0.405644	0.774983	0.690805	1.15461	0.254831	0.360147	0.426368	0.176692
FBgn0026239	gukh	3.96626	4.94869	5.65159	4.73597	6.51337	8.17193	8.37576	7.15488	7.72406
FBgn0026238	gus	18.8843	19.1439	18.3285	21.3491	18.9478	11.0543	12.3579	17.6482	22.2342
FBgn0027790	GV1	0.19105	0	0	0.0453577	0.0560013	1.26361	0.602011	0.0457992	0.0440331
FBgn0260399	gwl	4.89351	9.54503	5.97439	4.53805	4.50267	8.73421	10.8984	10.2726	10.7511
FBgn0036545	GXIVsPLA2	2.62844	4.06159	5.9712	5.85942	4.30542	3.18469	3.75281	9.61173	4.31433
FBgn0038295	Gyc88E	0.232489	0.634724	7.27818	7.33896	9.46713	0.828371	0.611659	0.394047	0.231181
FBgn0001168	h	11.4899	8.45583	29.4634	25.7418	29.0202	19.2304	14.3677	4.00104	4.25524
FBgn0032812	Hakai	6.26746	8.13318	6.13733	5.99215	6.10292	6.70933	7.08564	12.5878	12.1239
FBgn0008636	hbn	0.792959	0.685724	18.9883	15.1206	18.3413	3.58201	1.69427	1.39739	1.52172
FBgn0026428	HDAC6	7.08887	8.42563	31.6748	32.3198	34.9483	10.4672	9.43864	7.18846	5.77344
FBgn0010113	hdc	15.3364	12.9645	5.80589	4.2768	6.80462	21.0447	5.9229	12.0235	5.55387
FBgn0038842	hdly	77.0836	103.252	61.9299	44.0491	49.0757	99.3057	140.274	333.224	403.713
FBgn0033448	hebe	30.5772	44.9434	57.7073	62.4746	56.7658	42.3666	40.656	35.3445	28.8596
FBgn0030437	hec	0.061198	0	0.034345	0.022714	0.105072	0.190561	0.108517	0.024158	0.13129
FBgn0028375	heix	3.41849	3.98647	9.34496	8.95289	9.13441	6.4847	6.51866	5.31774	5.4617
FBgn0014189	Hel25E	57.9628	79.6932	88.4065	72.8767	82.9853	90.4863	96.5607	94.0578	92.2302
FBgn0011224	heph	2.45541	4.4163	19.0094	21.6324	27.2228	6.11519	5.07171	6.08251	6.70231
FBgn0001185	her	4.19621	5.33664	4.2321	6.96098	6.10344	6.476	8.32763	7.59865	7.44662
FBgn0031950	Herp	4.68397	9.88894	23.8879	26.128	27.7381	15.7222	20.5269	13.428	11.8677
FBgn0041630	Hexo1	18.2741	22.8855	36.5354	37.7703	33.8372	26.8694	24.3614	15.0254	14.2825
FBgn0001189	hfw	7.19564	9.55831	32.577	29.8848	32.8732	16.3134	17.6799	10.2278	8.53216
FBgn0040318	HGTX	0.500839	0.774896	8.59131	15.4919	14.3872	0.841077	0.140427	0.041967	0
FBgn0004644	hh	2.26255	1.56988	4.84106	4.43907	5.56772	5.02641	4.01945	4.5635	3.55826
FBgn0003997	hid	4.46799	3.42697	3.68645	3.47717	3.91919	4.75302	4.04826	3.68974	3.08399
FBgn0050147	Hil	3.26199	3.74072	4.06955	2.42411	3.15552	7.88022	7.41009	4.53046	5.07383
FBgn0036815	HipHop	8.82378	10.9466	7.44016	6.41233	5.73778	11.4355	14.4143	12.9031	13.4284
FBgn0001197	His2Av	229.249	267.581	216.62	216.235	196.197	222.211	246.824	393.995	407.556
FBgn0004828	His3.3B	597.633	592.978	407.368	513.676	442.411	385.563	375.192	679.789	734.673
FBgn0013981	His4r	1896.65	1277.81	608.944	750.127	618.997	674.562	694.325	1373.21	1351.41
FBgn0037950	HisCl1	0.221603	0.539075	1.17533	2.30541	2.34525	0.856061	0.978004	0.168923	0.121754
FBgn0263220	Hk	0.630622	0.824341	3.38095	5.39435	6.51377	0.699418	0.621433	0.337315	0.245159
FBgn0004362	HmgD	227.113	246.048	199.361	196.757	186.427	224.202	240.404	362.547	431.075
FBgn0010228	HmgZ	232.787	197.29	217.682	302.232	169.421	234.569	229.239	351.135	355.556
FBgn0001206	Hmr	0.831358	0.774977	1.7469	1.30281	1.44208	0.95017	1.232	0.914955	1.12013
FBgn0038376	Hmt-1	12.9204	18.3317	30.9434	30.2896	31.2804	21.4386	22.422	20.986	20.8818
FBgn0031649	hoe2	0.384829	0.262554	2.41601	2.12369	2.09015	0.54984	0.229551	0.672773	0.485928
FBgn0015393	hoip	128.304	130.909	102.062	81.2428	80.8681	107.941	117.393	101.402	79.2592
FBgn0032250	holn1	8.52962	6.29513	7.31055	11.3949	9.86342	20.1852	21.4651	14.0921	12.1879
FBgn0025777	homer	10.2407	15.8601	8.4798	7.65778	9.22009	13.8811	14.4264	11.8881	14.1137
FBgn0024352	Hop	50.9356	84.0058	107.581	100.675	118.239	102.928	116.947	87.8355	92.0249
FBgn0264491	how	3.48719	5.01676	1.09964	0.797308	1.82491	11.0882	11.9259	6.50034	6.34208
FBgn0030994	HP1D3csd	2.8287	1.70907	0.160212	0.541385	0.297571	4.60105	8.34974	0.029961	12.5791
FBgn0264785	Hph	24.9428	30.8476	68.5804	55.559	56.2007	31.3692	29.783	44.8516	44.6117
FBgn0033973	HPS1	2.23637	2.22096	11.7965	13.5854	11.2984	3.4714	3.08609	2.89346	2.42584
FBgn0014859	Hr38	0.119163	0.169552	2.44677	2.17824	2.43918	0.630507	0.458329	0.188294	0.182567
FBgn0015240	Hr96	7.45932	9.35896	39.3131	38.3759	36.7948	14.9128	15.1305	10.7113	9.49266
FBgn0004838	Hrb27C	74.59	83.0493	78.895	74.4242	74.9053	85.1174	81.4547	77.6366	95.8965
FBgn0053147	Hs3st-A	0.110191	0.184147	0.901839	0.673807	0.91732	0.495194	0.451889	0.274407	0.347091
FBgn0031005	Hs3st-B	0.500197	1.2312	3.84909	3.76005	3.60298	2.3778	1.96576	3.05244	3.10982
FBgn0001217	Hsc70-2	4.04208	4.96807	0.222156	0.354541	0.365916	0.748762	0.252701	0.058183	0.144669
FBgn0001218	Hsc70-3	147.286	231.483	492.633	508.915	588.322	599.915	703.316	261.739	241.566
FBgn0266599	Hsc70-4	2784.18	2968.56	1882.99	1777.88	1937.11	2188.3	2252.16	2464.71	2095.64
FBgn0001222	Hsf	21.6864	30.5658	44.4635	48.2516	48.0265	29.8266	30.3266	26.9755	29.6211
FBgn0001223	Hsp22	33.2416	0.897245	0.959264	2.16242	0.721466	0.332058	0.50977	0.450569	0.670636
FBgn0001224	Hsp23	106.946	286.019	1395.1	2994.08	2353	225.619	439.408	1283.46	668.027
FBgn0001225	Hsp26	173.36	221.009	686.375	1239.09	1006.11	162.295	183.934	584.636	589.299
FBgn0001226	Hsp27	60.4767	92.4417	226.432	354.067	307.389	82.8401	143.502	316.649	193.298
FBgn0001227	Hsp67Ba	0.871267	1.33334	9.86446	16.6836	11.2838	3.244	1.39572	1.97922	1.3162
FBgn0001229	Hsp67Bc	9.47979	18.3937	71.9304	134.958	106.533	13.6594	21.8746	56.2552	53.5017
FBgn0001230	Hsp68	12.2762	35.3664	238.931	369.948	300.456	47.8705	27.3199	61.9797	75.6836
FBgn0013275	Hsp70Aa	34.8392	118.183	802.771	1169.61	1048.66	158.126	81.3102	93.6768	113.995
FBgn0013276	Hsp70Ab	36.5173	122.477	816.826	1190.89	1083.81	162.49	84.5923	97.7544	119.737
FBgn0013278	Hsp70Bb	32.2563	69.9898	258.899	344.861	319.478	42.5806	28.2979	155.929	170.186
FBgn0013279	Hsp70Bc	10.926	35.0444	167.891	239.41	213.381	30.1221	17.4483	48.5986	60.742
FBgn0001233	Hsp83	540.634	821.598	1012.58	1222.04	1391.32	670.481	532.433	503.264	1330.57
FBgn0026417	Hus1-like	13.2058	11.3587	7.30683	9.04153	8.80637	6.76276	6.01565	10.0537	8.14541
FBgn0033382	Hydr1	8.5479	9.63672	33.8882	33.0242	32.4264	12.7485	12.9032	7.47952	7.34939
FBgn0037657	hyx	20.674	24.9495	17.1043	13.9905	16.899	24.601	27.9637	26.332	29.2063
FBgn0029079	icln	20.2664	26.5878	25.0374	21.1233	23.5519	24.2546	28.9989	31.2441	28.7343
FBgn0064237	Idgf5	0.211626	0.092218	0	0.09113	0.098217	0.096904	0.148292	1.51208	1.8966
FBgn0013467	igl	0.332174	0.736766	4.61124	9.30767	6.37908	0.728997	0.464974	5.76191	10.9685
FBgn0263397	Ih	7.52076	6.44991	8.94322	9.89444	10.6482	14.9551	15.1265	1.73429	1.37101
FBgn0028427	Ilk	39.8764	70.1687	46.2556	36.7325	37.1013	55.4113	60.0791	70.3043	63.2863
FBgn0044049	Ilp4	0	0	0	0	0	0.123239	0	0	0
FBgn0001257	ImpL2	3.81548	5.20586	16.0319	10.8622	13.3304	26.1056	22.5451	26.214	28.3583
FBgn0261244	inaE	0.860625	1.13951	14.1568	13.7606	14.8844	4.62869	2.78982	2.677	2.10037
FBgn0025394	inc	10.9103	13.1192	9.71655	6.34149	7.81739	14.5608	15.7661	13.6986	13.804
FBgn0260991	Incenp	10.0246	12.9375	8.9307	7.38465	6.54032	8.32524	9.58485	19.7746	22.4904
FBgn0036816	Indy	14.6007	19.3742	21.7291	17.4576	20.6103	35.1889	41.9912	15.1453	18.2838
FBgn0011603	ine	0.986164	1.87382	1.55053	1.37272	1.29145	2.24453	2.06515	0.33996	0.430631
FBgn0013984	InR	4.71463	4.27699	6.72166	5.80233	8.32084	17.8858	15.8318	6.92557	7.84905
FBgn0034224	insb	0.529523	0.960726	6.99759	5.65846	6.56846	1.68111	1.53145	9.51757	12.5525
FBgn0011674	insc	23.1567	25.3167	17.0854	11.1047	15.3738	56.6161	57.8646	24.5149	23.5539
FBgn0027108	Inx2	9.69963	11.4935	5.05113	3.59386	4.35918	13.0976	9.50474	18.5234	21.9661
FBgn0265274	Inx3	58.4682	74.03	21.0599	15.3751	18.4906	56.7637	59.8251	76.4739	93.8352
FBgn0266375	IP3K2	14.6365	12.995	14.6643	13.2468	14.9481	22.4166	22.8292	14.6089	17.1756
FBgn0016672	Ipp	24.3428	30.0997	75.0915	78.4264	71.8896	20.511	20.3453	39.8432	30.1033
FBgn0083979	Ir10a	0	0	0	0	0.162205	0.053031	0.191878	0.043611	0
FBgn0031209	Ir21a	0.731313	0.907501	16.3439	16.3058	17.1555	3.84536	4.58956	0.82092	0.390924
FBgn0036150	Ir68a	0.452022	0.705408	0.785057	1.05372	1.07844	1.19343	1.00856	1.04419	0.893642
FBgn0259215	Ir93a	0.36551	0.520021	0.27615	0.364392	0.520008	0.328422	1.08513	0.777552	0.626801
FBgn0038465	Irc	3.59157	2.91431	4.16787	3.91121	3.76396	18.2789	18.0018	0.974745	0.554281
FBgn0011604	Iswi	8.88557	14.4278	13.9907	10.295	12.782	18.8278	23.0555	14.2903	14.6447
FBgn0001276	ix	2.19825	5.30859	7.60915	8.05201	6.83636	4.32682	3.59954	3.64383	4.52193
FBgn0259682	Jabba	23.236	34.2937	14.0126	10.5797	11.4959	22.0321	18.1408	11.5058	14.6824
FBgn0001280	janA	51.8877	67.8858	44.3381	44.8693	40.2523	63.2329	65.7767	71.6314	69.1396
FBgn0086677	jeb	0.384686	0.033211	3.55949	1.85058	2.18391	0.907647	0.806209	0.552866	0.498028
FBgn0034405	Jheh2	133.676	144.453	37.1622	30.7444	31.9594	92.5166	98.3268	104.184	122.743
FBgn0028425	JhI-21	25.6453	54.9167	32.2447	29.2395	29.0229	47.7073	53.3883	56.4303	57.0156
FBgn0028424	JhI-26	21.2885	31.5578	71.1327	84.2342	77.3143	54.1973	49.5083	42.458	42.5831
FBgn0039350	jigr1	8.6983	11.8949	6.46475	5.91721	5.71743	12.9237	14.422	18.8238	16.6181
FBgn0031653	Jon25Biii	80.4231	133.104	4.49352	3.82816	4.34884	11.2265	28.7106	2.75115	1.68008
FBgn0001285	Jon44E	3.63733	5.57329	0.096276	0	0.105107	0.654456	0.918877	0.181087	0.225134
FBgn0035667	Jon65Ai	10.4987	27.7092	1.45284	1.74919	1.07786	11.266	17.8307	0.199509	0.0795396
FBgn0035666	Jon65Aii	3.74599	13.5942	0.745447	0.832844	0.601515	4.89554	6.39538	0.151848	0
FBgn0035886	Jon66Ci	5.67947	5.45664	1.19383	1.51664	1.83204	13.8097	23.3306	0.339619	0.23457
FBgn0035887	Jon66Cii	0.5284	0.955089	0.457198	0.394038	1.32681	1.75928	3.66511	0.038099	0.047366
FBgn0039778	Jon99Fi	21.8838	50.3764	1.34303	5.2065	3.7188	3.90415	8.75334	0.455841	0.316029
FBgn0039777	Jon99Fii	26.6384	57.0364	3.59794	9.06815	7.65854	5.96486	16.1157	0.909951	0.572592
FBgn0001296	kar	26.4291	22.069	51.149	42.8261	49.2448	34.7596	28.9632	10.8057	10.6156
FBgn0063923	Kaz1-ORFB	5.00186	6.33961	2.05833	1.04884	1.43332	4.54273	4.80077	10.3665	15.8772
FBgn0002578	Kaz-m1	51.7862	35.3544	245.937	349.531	276.603	47.5413	44.0928	16.0135	11.4853
FBgn0261955	kdn	42.2965	82.6323	69.0738	61.6931	77.327	99.2789	110.721	34.6117	34.0034
FBgn0015399	kek1	3.12411	1.56633	4.95647	3.88799	4.43694	1.70533	1.08899	3.99687	4.56582
FBgn0015400	kek2	0.148475	0.099089	0.268464	0.299933	0.506917	0.29866	0.131804	0.849482	1.02727
FBgn0032484	kek4	0.858727	2.5044	14.8137	16.1303	15.3492	0.980421	0.470612	0.651291	1.07078
FBgn0011236	ken	20.8955	22.3287	9.6827	5.64335	8.50197	27.5942	24.7685	18.7922	24.1622
FBgn0262127	kibra	7.48556	7.49646	6.41531	5.27039	6.78068	19.9153	22.4552	5.56315	6.46212
FBgn0039925	Kif3C	0.593559	1.16611	0.944983	2.47677	2.22594	0.772602	0.413935	0.577372	0.888799
FBgn0017590	klg	0.395155	0.374479	2.60584	1.97969	2.45794	0.440632	0.47677	5.10962	7.13824
FBgn0037978	KLHL18	2.85453	2.77266	3.65704	5.19881	3.99667	2.60393	2.43645	2.95317	2.07277
FBgn0032243	Klp31E	2.5845	5.7533	16.0678	20.8114	18.7146	7.42221	7.40955	11.7344	12.5068
FBgn0011606	Klp3A	3.03428	2.96598	2.66089	1.83713	2.1711	3.69185	4.50122	4.83283	3.23761
FBgn0004378	Klp61F	5.62223	9.94424	8.91186	6.21452	8.98044	16.7016	19.2384	14.1332	13.1063
FBgn0013469	klu	13.9903	8.94527	3.97871	2.36238	3.43313	17.1369	15.9834	9.63255	12.0333
FBgn0001319	kn	0.0182441	0.0156986	0.102619	0.132679	0.114711	0.0578779	0.0833499	0.0576132	0.0537203
FBgn0001323	knrl	0.51182	0.229246	0.123552	0.015212	0.041842	0.779852	0.513861	0.032359	0.020115
FBgn0020545	kraken	87.0385	77.6046	308.445	325.975	291.901	122.44	111.741	108.231	91.5838
FBgn0034098	krimp	5.51098	5.29905	9.03304	6.95066	7.09591	1.88124	1.07034	1.04146	1.50602
FBgn0020647	KrT95D	4.36748	5.72825	10.2884	8.77004	10.9905	10.6067	9.77826	4.75286	3.83795
FBgn0015402	ksr	3.18666	3.0239	7.49381	7.13763	7.58848	5.15694	5.32654	3.66393	3.3725
FBgn0259984	kuz	10.3548	10.7941	9.36443	6.20523	9.37863	29.3201	32.1683	14.2389	16.1967
FBgn0261534	l(2)34Fc	0	0	0	0.0481731	0	0	0.0866611	0	0
FBgn0086445	l(2)37Cd	2.2124	2.51707	4.20923	3.028	3.50031	4.16608	4.01718	2.45937	2.58693
FBgn0013548	l(2)dtl	3.9155	5.21765	4.24005	5.02864	4.88377	4.60834	5.51433	6.591	6.81922
FBgn0086451	l(2)k09022	4.26752	6.2154	3.58155	2.39885	3.19606	10.7832	11.9714	4.42784	3.51443
FBgn0010877	l(3)05822	11.0973	17.335	38.3233	34.7739	30.2531	17.6127	18.8421	17.6297	15.7685
FBgn0263605	l(3)72Dn	2.78632	5.33529	3.4072	3.01861	3.50247	5.97952	6.87725	3.56239	3.51544
FBgn0002441	l(3)mbt	3.59056	3.8017	5.23416	3.78515	4.6242	11.0196	12.0929	4.89833	4.18232
FBgn0011638	La	105.085	184.002	115.302	98.6047	100.675	144.22	153.811	173.051	158.645
FBgn0010238	Lac	6.27802	7.71587	4.34775	3.04435	3.55351	5.38626	3.80923	5.96636	5.21835
FBgn0002525	Lam	25.0806	46.2463	46.9019	37.2435	41.8147	45.7106	56.1342	63.952	72.0503
FBgn0032949	Lamp1	292.032	337.831	603.169	788.36	614.593	371.882	358.605	391.006	497.913
FBgn0002526	LanA	53.0913	45.2863	19.7045	12.277	20.0655	116.608	111.664	22.5356	24.2365
FBgn0261800	LanB1	62.3739	66.4848	21.1901	12.98	20.1085	94.3543	98.751	58.6559	74.9699
FBgn0267348	LanB2	18.1026	20.8374	7.05771	4.3455	6.3628	34.314	36.594	9.49554	9.32706
FBgn0034602	Lapsyn	0.798363	0.753188	4.75793	5.60905	3.96645	2.0624	1.63116	0.464131	0.66312
FBgn0000464	Lar	1.53709	1.89427	6.63693	5.14015	7.38108	4.32282	4.48739	2.22113	2.08168
FBgn0011640	lark	66.1822	86.1984	63.2642	50.0161	54.2217	80.1714	84.5985	90.1428	70.7978
FBgn0261618	larp	19.9321	16.3898	26.82	22.057	27.1282	32.5548	32.0997	22.3474	18.7538
FBgn0037163	laza	7.63727	5.71499	0.476275	0.307778	0.537693	6.17928	5.82159	3.354	3.18012
FBgn0034083	lbk	3.45396	6.12598	12.0295	10.7776	13.1883	6.98827	6.48113	7.14386	7.34011
FBgn0034657	LBR	1.03804	2.19503	4.05855	3.30417	3.86863	4.51762	6.56994	4.01216	3.59352
FBgn0010240	Lcch3	0.708596	0.52106	0.486137	0.821413	0.744257	0.746972	1.0347	3.41084	5.22659
FBgn0028583	lcs	40.9967	1079.82	1511.15	2446.72	1723.26	34.5115	25.0358	20.0385	7.08006
FBgn0040099	lectin-28C	0.941751	1.94292	0.379584	0.68075	0.458251	4.10328	6.04698	0.103884	0.051661
FBgn0040096	lectin-33A	1.03889	3.50996	3.30224	2.53818	3.27694	3.2388	3.84489	1.08712	1.85799
FBgn0051072	Lerp	9.19953	16.046	92.4547	94.8241	96.546	31.1722	28.3667	21.5374	25.0849
FBgn0032230	lft	0.304344	0.634158	0.642917	0.468312	0.732735	0.79358	0.523089	0.286228	0.386857
FBgn0035626	lin-28	44.4559	39.5846	19.6042	23.7101	22.6024	35.8289	36.8491	12.7701	17.199
FBgn0023496	Lip1	0.368078	0.123021	0.267738	0.210006	0.087349	0.199885	0.197416	0	0
FBgn0023495	Lip3	1.59256	1.79506	1.31987	0.977249	1.89624	4.246	4.24434	2.20461	1.53319
FBgn0032264	Lip4	2.02319	2.79082	4.83811	4.0541	4.4892	13.518	15.6802	6.66003	3.27237
FBgn0033593	Listericin	1.24614	0	0.613291	0.264284	0.326296	1.69429	1.08671	30.2687	29.4473
FBgn0017581	Lk6	120.709	112.838	116.103	99.9994	119.432	127.995	118.64	115.529	124.441
FBgn0035610	Lkr	0.1637	0.538531	1.66445	3.26956	2.49015	0.224861	0.058098	0.042897	0
FBgn0261565	Lmpt	9.53242	11.4089	12.6219	8.76124	10.6192	14.3164	14.6776	15.677	16.3969
FBgn0032252	loh	0.492293	0.881615	1.71461	1.87535	1.65258	1.42985	1.3558	0.31771	0.394612
FBgn0022238	lolal	24.3964	33.5325	30.4602	31.3921	33.514	45.4411	45.7125	37.1293	46.7433
FBgn0032515	loqs	13.8748	14.0253	31.255	41.6817	35.1701	13.0889	11.794	14.936	15.9581
FBgn0263594	lost	362.285	398.43	167.406	141.132	154.37	306.149	303.346	344.483	363.808
FBgn0066101	LpR1	0.346238	0.920214	0.388327	0.424262	0.622375	0.534166	0.729066	0.0800208	0.0411584
FBgn0032633	Lrch	83.9643	118.16	49.1296	39.1421	49.4451	174.951	170.435	96.2804	115.179
FBgn0033554	Lsm10	6.17388	3.35883	1.78115	2.95969	2.96939	2.60086	2.81382	5.82215	3.74256
FBgn0261068	LSm7	88.3531	75.1606	44.921	57.3503	43.3029	45.4649	49.2927	92.3074	84.792
FBgn0004425	LysB	10.022	15.0459	22.8748	40.9029	44.3703	0.291163	1.24802	254.423	1.53926
FBgn0004426	LysC	1.16465	7.83439	9.79259	8.50764	12.5424	0.114469	1.40846	9.34348	5.21086
FBgn0004428	LysE	14.2473	19.7187	24.5751	34.7791	32.1372	0.876359	1.20934	774.033	1355.31
FBgn0004431	LysX	7.85342	11.5197	2.3398	1.45737	1.9295	6.08951	7.8021	262.304	180.398
FBgn0000037	mAChR-A	0.221313	0.430579	2.0368	1.89003	2.17785	0.777665	0.357285	0.299889	0.072468
FBgn0262169	magu	5.91214	4.96343	3.18749	1.81985	2.29643	5.44623	4.54538	6.20692	7.2635
FBgn0002641	mal	5.32107	8.98966	22.2988	22.3833	22.8079	10.3568	10.3116	9.60504	8.27868
FBgn0002569	Mal-A2	21.1708	40.5463	661.578	753.276	624.793	88.0727	69.9625	18.2541	13.8741
FBgn0002571	Mal-A3	22.7603	37.9358	763.687	647.177	587.232	89.3975	60.8664	8.22622	7.21322
FBgn0033294	Mal-A4	3.25276	3.181	2.07826	1.26519	1.78428	6.17298	8.91964	1.5152	1.37716
FBgn0050359	Mal-A5	4.72511	4.43505	3.39372	1.44644	2.4754	11.3215	10.0094	6.57095	4.83522
FBgn0033296	Mal-A7	2.75131	9.34264	1.19319	0.639567	0.242508	22.7139	44.1887	0.64148	0.601899
FBgn0032382	Mal-B2	0.443425	0.470765	0.349008	0.556256	0.311259	1.5732	1.41983	0.637777	0.366393
FBgn0267033	mamo	11.3946	4.61952	3.8971	3.23122	4.83206	8.39819	7.08583	4.33359	4.44772
FBgn0002645	Map205	31.6184	50.7686	36.8178	28.2753	36.6033	67.9422	68.4361	50.9004	46.7212
FBgn0034282	Mapmodulin	97.4929	132.806	74.4838	84.7311	77.1368	114.918	123.462	104.367	131.094
FBgn0038965	mats	17.4452	22.5496	22.3964	27.7343	21.7705	24.3258	25.1565	29.1467	30.3016
FBgn0262732	mbf1	55.5301	68.2169	54.7265	53.6243	56.5891	54.9988	59.7341	62.2114	62.9902
FBgn0025743	mbt	18.9478	21.3611	15.309	15.7003	17.1066	22.2767	25.3624	22.1912	25.1407
FBgn0032929	Mcm10	1.30279	2.07663	0.807592	0.679266	1.01651	2.37259	2.67888	1.29164	2.35366
FBgn0014861	Mcm2	3.36789	3.87685	4.47589	3.42511	3.72087	4.37616	5.10379	4.36111	3.79502
FBgn0024332	Mcm3	3.5556	3.99372	6.17487	5.54516	5.37669	4.35278	6.71457	7.72616	7.30023
FBgn0017577	Mcm5	2.5019	4.80159	4.55165	3.36631	4.60532	4.26609	5.07016	4.58039	5.66569
FBgn0025815	Mcm6	4.52429	6.81757	8.8817	6.39046	7.17646	6.97066	8.7926	7.13851	8.30658
FBgn0020633	Mcm7	4.26352	9.68122	10.9938	7.48279	8.20395	11.0699	12.0878	11.9755	9.78738
FBgn0034389	Mctp	28.9535	39.8083	19.3808	14.6911	18.633	43.3704	42.4377	37.3506	39.9339
FBgn0038488	m-cup	14.9953	21.3228	8.14494	7.24084	7.55151	23.3837	25.7286	17.5976	12.9042
FBgn0004512	Mdr49	2.58012	3.19065	16.7349	15.6441	16.1233	9.9704	10.4323	13.9999	10.4348
FBgn0010241	Mdr50	0.956904	1.2524	35.5784	38.6355	41.9441	4.33163	2.58763	0.635786	0.671634
FBgn0004513	Mdr65	0.038746	0	0.032949	0.158187	0.124284	0.184385	0.087013	0.015295	0
FBgn0030993	Mec2	247.375	265.344	143.251	118.52	128.475	252.516	254.317	361.957	273.675
FBgn0034707	MED16	2.42008	5.15177	3.90871	2.8439	3.42147	4.2885	4.98185	5.27965	5.76149
FBgn0260986	mei-38	5.22884	6.93182	4.64004	3.82101	3.33681	5.01093	5.39838	9.41186	9.95514
FBgn0250820	meigo	22.2556	21.8898	47.8422	48.5723	43.9629	23.0358	23.2591	27.8399	24.2544
FBgn0024329	Mekk1	14.2823	21.9395	40.2127	31.9859	37.5086	32.0882	32.8521	21.86	20.5836
FBgn0265140	Meltrin	13.8122	14.309	17.4572	13.2069	19.1267	37.6628	42.1159	22.7942	18.0546
FBgn0029155	Men-b	41.4547	69.3345	40.5627	35.2035	36.9733	76.7457	94.407	88.4502	65.6942
FBgn0086384	Mer	21.7831	25.7578	15.3201	11.1625	13.1303	23.646	26.1582	25.7603	25.9126
FBgn0037207	Mes2	73.1185	88.8024	19.7389	13.4579	15.4592	63.0124	59.8712	63.5924	71.3154
FBgn0051004	mesh	20.77	33.6952	439.707	342.183	427.472	203.285	236.628	45.8834	39.6972
FBgn0004456	mew	29.6353	35.7404	33.6155	26.2134	35.3662	60.6631	62.0287	27.2835	27.9348
FBgn0004228	mex1	73.4761	72.058	154.602	211.413	174.649	121.974	142.573	44.2133	26.3654
FBgn0260745	mfas	3.2534	3.21637	3.51282	3.99621	4.6511	19.9075	17.1305	2.17786	1.00898
FBgn0034611	MFS16	9.78615	16.8684	61.3634	51.0038	52.1263	24.7403	24.965	17.6692	18.2475
FBgn0261260	mgl	4.63271	3.07006	1.64929	1.33075	2.1017	4.62921	4.31615	3.96222	4.08375
FBgn0264694	mgr	111.966	131.905	101.812	95.1041	91.2118	103.951	107.523	147.365	132.802
FBgn0026059	Mhcl	7.10432	7.92415	5.7522	4.97007	6.32323	17.9341	19.3837	3.20715	3.88887
FBgn0261963	mid	0.079178	0.094428	0.398993	0.183537	0.598468	0.56781	0.20934	0.260732	0.134977
FBgn0053558	mim	1.92023	2.73482	6.02108	5.27863	6.46914	5.12861	5.15513	2.51464	2.66836
FBgn0039250	Mink	3.59114	6.82819	4.66279	3.65338	1.4526	8.69704	8.58349	8.80943	11.3682
FBgn0027579	mino	2.01939	2.98757	5.8951	5.19189	6.09072	4.73472	4.45648	2.94552	3.13047
FBgn0032940	Mio	19.4396	21.7741	30.9398	27.6788	31.6591	41.257	38.9632	19.5911	23.964
FBgn0036713	Mip	15.9079	39.1522	655.081	457.185	342.518	157.022	41.3458	4.06475	3.08783
FBgn0034430	mip40	30.4017	28.71	19.373	22.8673	19.0546	20.8181	25.9402	36.9322	37.6834
FBgn0029002	miple2	239.595	354.482	192.021	215.52	200.186	228.939	234.938	374.568	453.659
FBgn0026060	Mipp2	2.7059	3.00517	4.41641	7.65249	6.4532	6.42144	5.27124	3.8642	5.62371
FBgn0021776	mira	41.807	44.6105	12.7101	8.39035	11.6786	4.51449	6.20304	41.257	51.3247
FBgn0014343	mirr	0.747904	1.12859	12.738	12.9081	16.315	1.609	1.02319	0.080838	0.179009
FBgn0263112	Mitf	8.58129	15.5273	23.3563	30.7975	24.179	8.76985	7.58789	9.6278	12.4396
FBgn0083992	Mkp	13.0387	20.772	12.3608	11.1846	12.6331	18.3098	18.7629	19.4198	14.6112
FBgn0031044	MKP-4	4.58816	3.9182	6.38585	5.41317	4.69932	4.27534	4.47219	5.09948	4.64677
FBgn0029152	Mkrn1	20.1548	25.6209	16.3375	17.381	17.5454	22.3978	23.368	22.6942	28.1701
FBgn0034051	Mlf	17.6353	21.4453	34.5714	38.8916	36.7466	20.211	23.147	20.0716	21.8949
FBgn0011659	Mlh1	3.9594	5.79384	3.97283	3.13562	3.63579	6.05222	6.61706	6.05188	5.4024
FBgn0265512	mlt	46.7865	30.8672	3.16596	1.01518	20.5115	1.40625	6.36925	28.0965	2.10764
FBgn0033438	Mmp2	0.748368	2.13952	20.1194	18.4639	19.6081	6.29268	5.31096	6.37554	6.75955
FBgn0259749	mmy	21.0148	30.5359	76.9804	82.7767	72.7567	32.8076	31.2538	41.8085	41.6721
FBgn0002778	mnd	22.0616	28.9404	35.8648	23.9338	31.0189	28.1453	28.5755	9.03103	8.61497
FBgn0259481	Mob2	10.3972	11.01	28.5117	26.6791	26.6245	22.4069	21.9661	14.9706	17.9588
FBgn0002780	mod	104.394	220.186	95.0494	95.8872	104.113	170.517	229.887	145.076	141.06
FBgn0011661	Moe	127.566	132.465	92.7737	90.7925	97.772	139.887	143.916	110.967	116.701
FBgn0086711	mol	0.836187	0.730322	0.4996	0.670989	0.559694	0.888507	0.497573	0.252236	0.339364
FBgn0025631	moody	20.8857	29.4549	9.87456	5.61945	8.42049	32.3885	35.1749	32.9884	33.657
FBgn0038662	Mpc1	19.5235	38.8677	137.101	134.568	119.911	46.6074	48.1088	31.981	33.272
FBgn0020270	mre11	14.2904	30.9634	15.8962	13.8376	14.8408	14.3801	12.9778	26.5274	25.5908
FBgn0261109	mrn	10.3256	9.70816	8.31015	7.59121	8.25603	10.9769	10.3895	12.2064	12.451
FBgn0032456	MRP	10.6292	14.8915	57.8757	43.8087	56.1732	49.9319	55.9349	19.539	19.174
FBgn0037566	mRpL1	24.0607	28.5111	23.4697	18.8868	23.194	28.0363	27.6902	31.5204	23.4731
FBgn0040389	mRpL14	22.2732	35.3114	18.2589	17.6131	17.9447	29.4093	32.6189	31.4929	33.1403
FBgn0036853	mRpL21	12.5027	11.5938	8.9442	7.32918	6.822	8.82841	9.5208	13.7097	12.1002
FBgn0030686	mRpL3	17.5129	27.671	32.5426	28.0637	26.2908	36.9404	39.5386	26.2584	28.7353
FBgn0040907	mRpL33	161.819	75.6674	55.6447	53.9469	42.1525	57.685	46.5975	83.2931	73.265
FBgn0083983	mRpL34	56.6518	50.5673	28.8726	27.2836	28.517	38.9087	40.9389	43.5176	44.7737
FBgn0042112	mRpL36	42.4524	25.1448	27.5286	21.3246	18.588	25.0666	23.734	31.9168	25.7436
FBgn0036462	mRpL39	52.5892	59.1018	46.0984	40.7049	40.7713	54.3364	57.1776	72.408	63.3908
FBgn0037892	mRpL40	45.0262	33.5912	23.4855	24.1823	21.4653	29.2065	34.4346	38.2141	36.702
FBgn0033480	mRpL42	4.7276	61.3327	10.8184	40.0221	37.7818	43.3662	47.9028	57.4705	52.3579
FBgn0037330	mRpL44	20.8358	32.3584	32.4132	28.1199	28.4208	35.9028	37.627	33.7408	29.572
FBgn0035272	mRpL46	48.153	50.8755	29.136	29.0219	27.8624	35.3801	35.8876	60.6359	51.8416
FBgn0030433	mRpL49	88.0826	74.7682	57.0246	50.728	43.7227	50.3119	45.1052	90.8845	79.4907
FBgn0032053	mRpL51	64.3383	47.4227	33.1723	36.4044	29.663	38.8593	44.1685	43.6766	42.7395
FBgn0034579	mRpL54	28.5552	23.9008	22.0408	24.8824	19.3891	25.8997	28.8811	31.6402	27.8083
FBgn0038678	mRpL55	38.6114	30.4479	22.3319	24.3623	20.2353	28.599	30.8405	28.104	29.0931
FBgn0051450	mRpS18A	28.3792	25.3629	16.4705	16.5433	15.7985	21.8725	24.8445	33.8607	28.233
FBgn0032849	mRpS18B	27.8137	29.0918	18.1725	18.8508	16.3445	26.6982	24.7236	31.8973	25.294
FBgn0039555	mRpS22	79.6875	60.4392	41.6333	40.786	39.6076	51.6891	51.3781	77.0499	70.6715
FBgn0036774	mRpS26	37.667	42.8996	36.5297	31.6247	28.6696	30.1901	29.8299	51.1341	43.9798
FBgn0034727	mRpS29	24.1706	29.7956	22.5721	24.1822	20.3961	24.3184	29.7726	37.0489	34.0431
FBgn0036557	mRpS31	33.1091	40.6975	18.0635	20.9184	17.1657	31.6672	31.0522	40.662	36.9186
FBgn0044510	mRpS5	44.7485	42.3547	33.7799	39.9088	36.3901	33.3196	37.043	45.5506	50.5289
FBgn0035534	mRpS6	55.616	41.4367	25.4887	22.0898	19.6954	33.7288	35.6847	35.3924	35.0008
FBgn0030703	MSBP	93.4295	87.314	196.963	249.593	216.058	134.528	138.801	135.607	162.385
FBgn0043025	Msi	1.99755	1.5742	0.215255	0.0933503	0.0384177	1.22637	1.09352	0.478242	0.722516
FBgn0026252	msk	57.5146	66.779	63.9947	47.446	60.3083	120.147	127.795	58.5948	60.5762
FBgn0010909	msn	73.0146	89.4799	60.1964	42.0343	60.3578	110.844	111.267	81.6	98.6576
FBgn0261836	Msp300	8.15139	2.72346	3.32954	2.56745	3.59058	10.2138	7.71148	3.30581	3.85744
FBgn0015766	Msr-110	4.23056	5.91723	0.279376	0.388804	0.177303	28.2631	13.6891	1.6925	0.870471
FBgn0028707	Mt2	0.791025	1.00394	1.41687	1.56352	1.6209	1.43761	2.52132	2.1065	1.88516
FBgn0027786	Mtch	93.5155	103.356	60.8847	60.4508	56.4668	90.2953	89.6501	91.1782	91.7197
FBgn0038584	mTerf5	7.49525	10.3568	7.55221	7.37853	8.45248	9.58848	10.3382	10.7273	9.39427
FBgn0028956	mthl3	9.42243	13.6652	8.43211	7.3566	9.6081	15.9441	14.081	10.1812	13.3787
FBgn0034219	mthl4	10.7275	11.7605	8.49351	6.54101	6.85871	16.5054	16.9184	11.0853	12.2992
FBgn0037960	mthl5	16.5421	23.9253	13.4382	12.8982	14.3879	19.7843	16.6219	25.9675	32.6087
FBgn0002868	MtnA	219.009	196.66	231.291	172.012	205.698	509.352	773.42	590.91	594.567
FBgn0002869	MtnB	22.1217	21.6721	128.376	218.899	159.436	35.9961	31.5819	8.86378	3.61986
FBgn0038790	MtnC	78.6298	198.545	87.124	121.358	138.365	81.5922	158.319	7.00195	5.84919
FBgn0010438	mtSSB	67.0996	67.2162	37.1445	40.1287	30.5533	52.94	51.6197	56.7669	54.666
FBgn0052656	Muc11A	1.24625	3.71714	0.382016	0.134451	0.512705	9.28087	11.2228	0.051342	0.048486
FBgn0040950	Muc26B	0.095939	0.183395	2.93334	3.29434	3.68406	0.174913	0.109809	0.037871	0
FBgn0052774	Muc4B	1.19878	0.748287	0.621944	0.445488	0.992934	1.16926	0.944448	0.315068	0.512923
FBgn0034294	Muc55B	0.269547	0.554674	1.56255	1.13076	1.52034	0.441313	0.54275	0.112843	0.129797
FBgn0036203	Muc68D	0.083412	0.083585	0.158048	0.23528	0.232816	21.4102	4.21103	0.434625	0.098244
FBgn0053265	Muc68E	0.985681	1.04761	0.195715	0.382157	0.236747	3.02366	2.73089	0.22662	0.562059
FBgn0002873	mud	1.24426	2.28455	2.13297	1.61797	1.96905	4.96289	5.62709	3.90829	4.09996
FBgn0260750	Mulk	13.8955	22.3629	23.098	20.2531	17.7279	25.6267	28.1001	27.3117	22.554
FBgn0030999	Mur18B	1.2269	12.2391	8.04301	5.06482	5.04519	8.33595	20.3657	0.156147	0
FBgn0051901	Mur29B	31.8352	70.266	365.017	464.107	471.175	98.6732	110.206	27.9627	14.3564
FBgn0040347	mus81	2.46927	2.82154	2.57695	2.4527	2.74844	3.20676	2.77189	3.04935	3.00335
FBgn0011672	Mvl	4.01553	5.94726	25.6238	21.977	23.4385	11.1624	11.3126	7.06329	6.99553
FBgn0031637	mxt	15.0111	15.3946	12.4757	13.497	13.6801	15.2536	13.5524	19.1482	24.3288
FBgn0002914	Myb	43.4468	60.6475	37.8301	33.6759	35.7407	47.6826	46.7523	47.9347	51.5997
FBgn0086347	Myo31DF	47.5072	77.7005	60.5254	56.7093	72.5661	137.371	144.073	105.41	104.545
FBgn0010246	Myo61F	33.7363	62.3163	115.281	95.5078	116.083	143.881	156.263	90.4269	74.5253
FBgn0036801	MYPT-75D	4.33542	6.47951	27.8025	29.2839	33.1448	16.6759	15.9632	4.74816	5.73831
FBgn0004657	mys	111.514	178.15	109.119	87.2158	102.677	188.535	200.354	179.594	194.827
[truncated: 781 more rows]
