# Supplementary material for: Cell-fate conversion of intestinal cells in adult Drosophila midgut by depleting a single transcription factor
Source: Nat Commun. 2024 Mar 26;15:2656. doi: 10.1038/s41467-024-46956-8 (PMC10966032; doi:10.1038/s41467-024-46956-8)
Supplement: Supplementary file 6 — Supplementary Data 3 [file 41467_2024_46956_MOESM6_ESM.xlsx]

## Sheet: Sheet1
test_id	gene_id	gene	locus	sample_1	sample_2	status	value_1	value_2	log2(fold_change)	test_stat	p_value	q_value
FBgn0028533	FBgn0028533	CG7953	2L:13835563-13898712	EE	IR	OK	2.48941	707.843	8.15148	6.20371	5e-05	0.000439361
FBgn0033873	FBgn0033873	CG6337	2R:13833574-13835096	EE	IR	OK	2.6503	531.697	7.6483	12.1113	5e-05	0.000439361
FBgn0028920	FBgn0028920	CG8997	2L:13835563-13898712	EE	IR	OK	4.06685	643.366	7.30558	6.10345	5e-05	0.000439361
FBgn0039769	FBgn0039769	CG15534	3R:30432063-30435139	EE	IR	OK	0.807702	101.404	6.97208	10.7051	5e-05	0.000439361
FBgn0028853	FBgn0028853	CG15263	2L:15284999-15286047	EE	IR	OK	1.00774	97.0461	6.58948	9.09112	5e-05	0.000439361
FBgn0039453	FBgn0039453	CG6403	3R:26735416-26736307	EE	IR	OK	11.8288	1135.4	6.58476	12.1135	5e-05	0.000439361
FBgn0028534	FBgn0028534	CG7916	2L:13835563-13898712	EE	IR	OK	4.09749	336.722	6.36068	4.63237	5e-05	0.000439361
FBgn0266702	FBgn0266702	CR45192	3R:5830061-5838782	EE	IR	OK	0.910013	66.8828	6.1996	4.71623	5e-05	0.000439361
FBgn0035663	FBgn0035663	CG6462	3L:6037110-6038188	EE	IR	OK	0.271095	18.3436	6.08033	6.29148	5e-05	0.000439361
FBgn0266429	FBgn0266429	AstA-R1	X:3574535-3666724	EE	IR	OK	0.084505	4.8266	5.83583	6.39007	5e-05	0.000439361
FBgn0033296	FBgn0033296	Mal-A7	2R:8468645-8471663	EE	IR	OK	9.43979	518.424	5.77923	11.9841	5e-05	0.000439361
FBgn0032068	FBgn0032068	CG9466	2L:8772945-8776263	EE	IR	OK	0.588248	31.1947	5.72873	8.46098	5e-05	0.000439361
FBgn0026063	FBgn0026063	KP78b	3R:11328479-11407627	EE	IR	OK	0.539776	25.6177	5.56864	0.88363	5e-05	0.000439361
FBgn0264339	FBgn0264339	CG43795	2R:23444136-23491997	EE	IR	OK	0.0126078	0.591457	5.55189	3.85475	0.0086	0.0359387
FBgn0039760	FBgn0039760	CG9682	3R:30250927-30252830	EE	IR	OK	0.876159	40.2182	5.52051	7.8138	5e-05	0.000439361
FBgn0031701	FBgn0031701	TotM	2L:5329856-5330464	EE	IR	OK	0.729532	27.3972	5.23091	5.07603	5e-05	0.000439361
FBgn0031747	FBgn0031747	CG9021	2L:5903177-5904689	EE	IR	OK	1.12273	42.1188	5.22938	7.7023	5e-05	0.000439361
FBgn0031034	FBgn0031034	CG14205	X:19592608-19595548	EE	IR	OK	0.0686082	2.56878	5.22656	4.79184	0.00015	0.00118398
FBgn0031930	FBgn0031930	CG7025	2L:7691108-7692683	EE	IR	OK	0.591182	22.0624	5.22184	6.74048	5e-05	0.000439361
FBgn0041150	FBgn0041150	hoe1	2L:4908580-4932384	EE	IR	OK	0.0740709	2.73487	5.20642	4.25051	5e-05	0.000439361
FBgn0035933	FBgn0035933	CG13309	3L:8810394-8811265	EE	IR	OK	0.315079	11.5538	5.19651	4.99843	5e-05	0.000439361
FBgn0053346	FBgn0053346	CG33346	3R:28669232-28670452	EE	IR	OK	2.05868	73.6119	5.16015	8.12499	5e-05	0.000439361
FBgn0030929	FBgn0030929	CG15043	X:18493192-18494168	EE	IR	OK	5.35119	190.168	5.15127	9.52158	5e-05	0.000439361
FBgn0031033	FBgn0031033	CG14219	X:19587347-19590170	EE	IR	OK	0.0808492	2.8411	5.13507	4.79724	0.0001	0.000814779
FBgn0034623	FBgn0034623	CG9822	2R:21346874-21347883	EE	IR	OK	0.127932	4.16489	5.02483	3.64286	0.0042	0.0201218
FBgn0047351	FBgn0047351	CG31468	3R:23699327-23700354	EE	IR	OK	0.122503	3.97033	5.01836	2.17786	0.00245	0.0130056
FBgn0034289	FBgn0034289	CG10910	2R:18020267-18022406	EE	IR	OK	3.93974	127.29	5.01387	9.88329	5e-05	0.000439361
FBgn0264994	FBgn0264994	CR44145	2L:11736401-11737541	EE	IR	OK	0.38692	11.3613	4.87595	5.30782	5e-05	0.000439361
FBgn0058198	FBgn0058198	CG40198	3R:4160609-4162235	EE	IR	OK	0.0406713	1.13844	4.80691	1.7002	0.00465	0.0218158
FBgn0040813	FBgn0040813	Nplp2	3L:13356375-13357223	EE	IR	OK	156.207	4342.66	4.79705	11.2002	5e-05	0.000439361
FBgn0053013	FBgn0053013	CR33013	2R:12363319-12366579	EE	IR	OK	0.15488	4.27994	4.78837	5.66165	5e-05	0.000439361
FBgn0265089	FBgn0265089	eIF4E-3	3L:8229223-8230568	EE	IR	OK	0.094473	2.57185	4.76676	3.56137	0.0045	0.0212868
FBgn0035665	FBgn0035665	Jon65Aiii	3L:6050756-6051690	EE	IR	OK	125.41	3320.28	4.72658	10.3259	5e-05	0.000439361
FBgn0031000	FBgn0031000	Muc18B	X:19215514-19216660	EE	IR	OK	0.465656	11.9333	4.67958	5.48559	5e-05	0.000439361
FBgn0014000	FBgn0014000	Hf	2L:19966726-19967685	EE	IR	OK	0.149289	3.82455	4.67911	3.55504	0.00715	0.0309757
FBgn0038719	FBgn0038719	CG16727	3R:19613380-19615784	EE	IR	OK	0.0396154	0.981191	4.6304	3.16037	0.00715	0.0309757
FBgn0029725	FBgn0029725	CG2871	X:4775983-4777375	EE	IR	OK	0.0731248	1.80503	4.62552	3.10558	0.00825	0.0347704
FBgn0033297	FBgn0033297	Mal-A8	2R:8471953-8532294	EE	IR	OK	6.97825	171.038	4.61531	9.73047	5e-05	0.000439361
FBgn0039311	FBgn0039311	CG10513	3R:25275789-25277212	EE	IR	OK	0.0757994	1.8141	4.58093	3.29616	0.00315	0.0160019
FBgn0032066	FBgn0032066	CG9463	2L:8765272-8768710	EE	IR	OK	0.227514	5.40116	4.56924	5.88852	5e-05	0.000439361
FBgn0005638	FBgn0005638	slbo	2R:24331521-24334307	EE	IR	OK	0.225373	5.34278	4.5672	5.46283	5e-05	0.000439361
FBgn0030999	FBgn0030999	Mur18B	X:19213253-19214938	EE	IR	OK	0.48744	10.6831	4.45396	6.02474	5e-05	0.000439361
FBgn0011822	FBgn0011822	pcl	X:268508-470726	EE	IR	OK	16.6294	356.959	4.42395	4.92996	5e-05	0.000439361
FBgn0039313	FBgn0039313	CG11892	3R:25281547-25283237	EE	IR	OK	0.0525623	1.07945	4.36013	2.54105	0.00055	0.00367377
FBgn0043783	FBgn0043783	CG32444	3L:21636642-21639060	EE	IR	OK	1.99048	40.2523	4.33788	6.77333	5e-05	0.000439361
FBgn0034318	FBgn0034318	CG14500	2R:18184381-18192851	EE	IR	OK	0.694913	13.754	4.30688	3.34811	0.00035	0.00246841
FBgn0037786	FBgn0037786	CG5361	3R:10073820-10075373	EE	IR	OK	0.121782	2.37301	4.28434	3.78415	0.0002	0.00152115
FBgn0043471	FBgn0043471	kappaTry	2R:11337796-11338733	EE	IR	OK	11.8563	223.583	4.23708	9.44242	5e-05	0.000439361
FBgn0036948	FBgn0036948	CG7298	3L:20202069-20203687	EE	IR	OK	3.37325	62.8252	4.21913	7.6374	5e-05	0.000439361
FBgn0031805	FBgn0031805	CG9505	2L:6367881-6370190	EE	IR	OK	0.0724243	1.33699	4.20637	3.65218	5e-05	0.000439361
FBgn0050277	FBgn0050277	Oatp58Da	2R:22217284-22220905	EE	IR	OK	0.271282	4.98702	4.20031	4.78779	5e-05	0.000439361
FBgn0043470	FBgn0043470	lambdaTry	2R:11336839-11337791	EE	IR	OK	8.74307	157.436	4.17048	8.84369	5e-05	0.000439361
FBgn0036226	FBgn0036226	CG7252	3L:11947674-11949248	EE	IR	OK	0.127564	2.28665	4.16394	3.71001	0.00015	0.00118398
FBgn0260393	FBgn0260393	CG17147	3L:20223931-20225324	EE	IR	OK	0.105591	1.78584	4.08005	3.18166	0.0036	0.0177887
FBgn0026755	FBgn0026755	Ugt37b1	2L:6225047-6226842	EE	IR	OK	0.275277	4.65485	4.07978	4.69832	5e-05	0.000439361
FBgn0050360	FBgn0050360	Mal-A6	2R:8465157-8467595	EE	IR	OK	28.4896	473.404	4.05457	9.14508	5e-05	0.000439361
FBgn0034711	FBgn0034711	CG3290	2R:22206004-22207987	EE	IR	OK	0.113457	1.86567	4.03947	3.61074	0.00035	0.00246841
FBgn0036756	FBgn0036756	cln3	3L:17809230-17814119	EE	IR	OK	1.26673	20.7278	4.03239	6.13578	5e-05	0.000439361
FBgn0050043	FBgn0050043	CG30043	2R:12359435-12363165	EE	IR	OK	0.352692	5.71203	4.01752	5.70785	5e-05	0.000439361
FBgn0051148	FBgn0051148	CG31148	3R:23700620-23702605	EE	IR	OK	8.33318	132.664	3.99276	9.36422	5e-05	0.000439361
FBgn0034715	FBgn0034715	Oatp58Db	2R:22221179-22223499	EE	IR	OK	0.0451105	0.712189	3.98073	2.77105	0.0043	0.0205195
FBgn0266431	FBgn0266431	CG45061	X:9871097-9871702	EE	IR	OK	24.673	388.283	3.97611	8.53873	5e-05	0.000439361
FBgn0034716	FBgn0034716	Oatp58Dc	2R:22223680-22228574	EE	IR	OK	0.0433924	0.681608	3.97343	2.79466	0.0001	0.000814779
FBgn0029896	FBgn0029896	CG3168	X:6720003-6739986	EE	IR	OK	0.526598	8.25255	3.97007	5.88037	5e-05	0.000439361
FBgn0031275	FBgn0031275	GABA-B-R3	2L:749944-762399	EE	IR	OK	0.0277186	0.432541	3.96391	2.37336	5e-05	0.000439361
FBgn0053258	FBgn0053258	CG33258	3L:16082550-16083638	EE	IR	OK	1.52132	23.5693	3.95351	5.78154	5e-05	0.000439361
FBgn0031746	FBgn0031746	CG9029	2L:5886001-5886609	EE	IR	OK	1.85202	28.1124	3.92404	5.07546	5e-05	0.000439361
FBgn0004431	FBgn0004431	LysX	3L:1194738-1195302	EE	IR	OK	14.2773	213.857	3.90486	7.41469	5e-05	0.000439361
FBgn0028400	FBgn0028400	Syt4	3R:7266064-7270809	EE	IR	OK	2.31775	34.5725	3.89883	8.10697	5e-05	0.000439361
FBgn0053136	FBgn0053136	CG33136	2R:18664448-18665792	EE	IR	OK	0.0624511	0.921491	3.88317	2.00599	0.0012	0.00717687
FBgn0250815	FBgn0250815	Jon65Aiv	3L:6039154-6040135	EE	IR	OK	394.757	5759.6	3.86693	7.90969	5e-05	0.000439361
FBgn0033789	FBgn0033789	CG13324	2R:13049145-13049656	EE	IR	OK	23.0603	331.931	3.8474	8.02334	5e-05	0.000439361
FBgn0000071	FBgn0000071	Ama	3R:6761512-6765261	EE	IR	OK	0.532465	7.46953	3.81026	4.35207	5e-05	0.000439361
FBgn0040257	FBgn0040257	Ugt86Dc	3R:11154625-11156513	EE	IR	OK	1.42198	19.8267	3.80147	6.13173	5e-05	0.000439361
FBgn0031141	FBgn0031141	CG1304	X:20964526-20965419	EE	IR	OK	8.55849	118.677	3.79354	7.69813	5e-05	0.000439361
FBgn0036831	FBgn0036831	CG6839	3L:18917580-18920319	EE	IR	OK	1.3383	18.4223	3.78298	5.41655	5e-05	0.000439361
FBgn0262854	FBgn0262854	CG43218	3L:21226608-21266503	EE	IR	OK	83.3323	1133.82	3.76617	8.65245	5e-05	0.000439361
FBgn0250757	FBgn0250757	CG42235	3R:25907021-25922634	EE	IR	OK	0.328007	4.43107	3.75586	4.73917	5e-05	0.000439361
FBgn0032809	FBgn0032809	CG13078	2L:19563929-19565158	EE	IR	OK	1.28141	17.0552	3.7344	5.13766	5e-05	0.000439361
FBgn0030777	FBgn0030777	CG9672	X:16696130-16711145	EE	IR	OK	11.5954	152.819	3.7202	3.6706	5e-05	0.000439361
FBgn0034605	FBgn0034605	CG15661	2R:21215434-21217779	EE	IR	OK	0.405756	5.29471	3.70587	4.56359	5e-05	0.000439361
FBgn0051221	FBgn0051221	CG31221	3R:19412688-19460311	EE	IR	OK	0.232604	3.03484	3.70567	4.36797	5e-05	0.000439361
FBgn0052283	FBgn0052283	Drsl3	3L:3314995-3315355	EE	IR	OK	7.52769	97.6488	3.69732	5.10357	5e-05	0.000439361
FBgn0261989	FBgn0261989	CG42807	2R:13570594-13572759	EE	IR	OK	21.5361	277.855	3.6895	8.25083	5e-05	0.000439361
FBgn0038702	FBgn0038702	CG3739	3R:19368994-19403153	EE	IR	OK	16.2508	209.118	3.68573	4.32016	5e-05	0.000439361
FBgn0034317	FBgn0034317	CG14499	2R:18184381-18192851	EE	IR	OK	0.628488	8.0098	3.67181	3.28626	0.0003	0.00215924
FBgn0020371	FBgn0020371	Tim17b2	2L:15484728-15485545	EE	IR	OK	0.10135	1.28226	3.66127	1.84949	0.002	0.0109266
FBgn0034197	FBgn0034197	Cda9	2R:17128479-17130334	EE	IR	OK	0.425027	5.26073	3.62964	4.03893	5e-05	0.000439361
FBgn0019660	FBgn0019660	roX2	X:11579064-11580432	EE	IR	OK	0.152759	1.87209	3.61532	1.63022	5e-05	0.000439361
FBgn0051361	FBgn0051361	dpr17	3R:12094875-12111420	EE	IR	OK	0.252675	3.09578	3.61495	4.54783	5e-05	0.000439361
FBgn0262580	FBgn0262580	CG43120	3L:14381912-14383299	EE	IR	OK	1.30104	15.8741	3.60894	5.44927	5e-05	0.000439361
FBgn0037386	FBgn0037386	CG1208	3R:5830061-5838782	EE	IR	OK	0.552142	6.71247	3.60373	3.97361	5e-05	0.000439361
FBgn0053510	FBgn0053510	CG33510	2L:21082642-21084326	EE	IR	OK	0.38403	4.65322	3.59894	4.27196	5e-05	0.000439361
FBgn0032069	FBgn0032069	CG9468	2L:8777660-8781252	EE	IR	OK	0.894786	10.6954	3.57931	5.78487	5e-05	0.000439361
FBgn0038842	FBgn0038842	hdly	3R:20909212-20945530	EE	IR	OK	87.3651	1035.05	3.56651	8.17913	5e-05	0.000439361
FBgn0259111	FBgn0259111	Ndae1	2L:7223327-7249343	EE	IR	OK	1.60062	18.9441	3.56505	7.39017	5e-05	0.000439361
FBgn0261575	FBgn0261575	tobi	3R:25340251-25346921	EE	IR	OK	34.2067	400.041	3.5478	7.80133	5e-05	0.000439361
FBgn0038135	FBgn0038135	CG8773	3R:13294747-13298288	EE	IR	OK	1.70429	19.8631	3.54285	7.09056	5e-05	0.000439361
FBgn0017448	FBgn0017448	CG2187	3R:31755355-31758637	EE	IR	OK	0.0702802	0.814875	3.53539	2.88786	0.00135	0.00787452
FBgn0052024	FBgn0052024	CG32024	3L:8807600-8808407	EE	IR	OK	0.189375	2.17956	3.52472	2.83698	0.00525	0.0241202
FBgn0051272	FBgn0051272	CG31272	3R:10756295-10759398	EE	IR	OK	0.120331	1.38205	3.52173	3.11742	0.00145	0.00833692
FBgn0051380	FBgn0051380	CG31380	3R:25787996-25789455	EE	IR	OK	0.0617863	0.708624	3.51966	2.21352	0.01095	0.0437557
FBgn0051784	FBgn0051784	CG31784	2L:17123306-17125961	EE	IR	OK	0.0462561	0.527854	3.51242	2.49804	0.00995	0.0405049
FBgn0263219	FBgn0263219	Dscam4	3L:8231813-8282398	EE	IR	OK	0.244354	2.77472	3.50529	5.55834	5e-05	0.000439361
FBgn0025360	FBgn0025360	Optix	2R:8031282-8042529	EE	IR	OK	0.163188	1.82004	3.47936	3.35402	5e-05	0.000439361
FBgn0026438	FBgn0026438	Eaat2	2L:737211-744395	EE	IR	OK	0.172679	1.91779	3.47328	4.06772	5e-05	0.000439361
FBgn0035092	FBgn0035092	Nplp1	2R:25032376-25040377	EE	IR	OK	0.226447	2.47084	3.44776	3.70095	5e-05	0.000439361
FBgn0030913	FBgn0030913	CG6123	X:18322957-18356191	EE	IR	OK	0.117367	1.27736	3.44407	4.15813	5e-05	0.000439361
FBgn0033047	FBgn0033047	CG7882	2R:5957620-5960183	EE	IR	OK	0.125856	1.36724	3.44143	3.11721	5e-05	0.000439361
FBgn0265541	FBgn0265541	CR44391	2R:17135594-17136325	EE	IR	OK	0.72943	7.90827	3.43852	3.00568	0.0001	0.000814779
FBgn0051463	FBgn0051463	CG31463	3R:8292334-8293609	EE	IR	OK	0.350645	3.71275	3.4044	3.75825	5e-05	0.000439361
FBgn0031514	FBgn0031514	CG3332	2L:3275799-3280534	EE	IR	OK	1.68097	17.6736	3.39423	6.10443	5e-05	0.000439361
FBgn0265612	FBgn0265612	CR44430	X:15225512-15226256	EE	IR	OK	0.229531	2.38203	3.37543	2.65634	0.0026	0.0136948
FBgn0034489	FBgn0034489	ppk6	2R:20245759-20247624	EE	IR	OK	0.0867909	0.868497	3.3229	2.59808	0.00205	0.0111492
FBgn0035154	FBgn0035154	CG3344	3L:685941-687958	EE	IR	OK	24.8643	248.24	3.31959	6.73161	5e-05	0.000439361
FBgn0264603	FBgn0264603	CR43952	3L:6036489-6036915	EE	IR	OK	1.10305	10.938	3.30979	3.56217	0.0008	0.00508712
FBgn0032495	FBgn0032495	CG16820	2L:13246231-13250189	EE	IR	OK	0.15301	1.50619	3.29921	2.99434	0.00045	0.00307774
FBgn0085424	FBgn0085424	nub	2L:12587624-12646356	EE	IR	OK	1.13141	10.9637	3.27655	5.5225	5e-05	0.000439361
FBgn0264472	FBgn0264472	CG43880	3L:7945712-7946322	EE	IR	OK	0.295242	2.85948	3.27578	2.58623	0.00525	0.0241202
FBgn0026314	FBgn0026314	Ugt35b	3R:11168502-11170246	EE	IR	OK	0.0542151	0.517832	3.25572	2.30596	0.00865	0.0360782
FBgn0267317	FBgn0267317	CR45753	3L:13286387-13287186	EE	IR	OK	0.154219	1.46291	3.24578	2.30672	0.0067	0.0293304
FBgn0034296	FBgn0034296	CG10912	2R:18056063-18057065	EE	IR	OK	34.2445	323.818	3.24124	7.2787	5e-05	0.000439361
FBgn0029754	FBgn0029754	CG15930	X:5313257-5317295	EE	IR	OK	0.0553673	0.522476	3.23826	1.97173	0.01095	0.0437557
FBgn0032669	FBgn0032669	CG15155	2L:18154850-18155942	EE	IR	OK	0.113186	1.06701	3.2368	2.08683	0.00835	0.0351237
FBgn0266940	FBgn0266940	CR45391	3L:18074503-18075084	EE	IR	OK	0.211158	1.98745	3.23453	2.28534	0.00865	0.0360782
FBgn0035006	FBgn0035006	CG4563	2R:24451083-24453040	EE	IR	OK	0.123684	1.15716	3.22586	3.02617	0.00015	0.00118398
FBgn0267307	FBgn0267307	CR45743	3L:5377813-5378407	EE	IR	OK	0.221189	2.06736	3.22444	2.18922	0.00995	0.0405049
FBgn0262608	FBgn0262608	CG43134	X:4247312-4247785	EE	IR	OK	1.34112	12.3871	3.20732	3.01504	5e-05	0.000439361
FBgn0261503	FBgn0261503	CR42651	3R:6808795-6816379	EE	IR	OK	0.773594	7.11669	3.20156	4.419	5e-05	0.000439361
FBgn0015400	FBgn0015400	kek2	2L:11581936-11626883	EE	IR	OK	0.18628	1.71323	3.20117	4.58595	5e-05	0.000439361
FBgn0034480	FBgn0034480	CG16898	2R:20003619-20005003	EE	IR	OK	24.0831	218.193	3.17951	7.75694	5e-05	0.000439361
FBgn0011834	FBgn0011834	Ser6	X:20962604-20963505	EE	IR	OK	5.1122	46.2483	3.17738	5.75667	5e-05	0.000439361
FBgn0033294	FBgn0033294	Mal-A4	2R:8458814-8460884	EE	IR	OK	1.37868	12.3193	3.15956	5.26822	5e-05	0.000439361
FBgn0264338	FBgn0264338	CR43794	2R:23507077-23507832	EE	IR	OK	0.201717	1.80127	3.1586	2.20662	0.0094	0.0386132
FBgn0038880	FBgn0038880	SIFaR	3R:21276663-21293998	EE	IR	OK	0.0482194	0.429444	3.15478	2.87784	0.00025	0.00185089
FBgn0031296	FBgn0031296	CG4415	2L:1008377-1048053	EE	IR	OK	0.629171	5.55681	3.14273	0.0479282	0.0129	0.0496657
FBgn0034664	FBgn0034664	CG4377	2R:21835447-21836357	EE	IR	OK	37.5353	330.386	3.13783	7.21851	5e-05	0.000439361
FBgn0052483	FBgn0052483	CG32483	3L:688522-690081	EE	IR	OK	9.7862	85.6481	3.1296	6.23949	5e-05	0.000439361
FBgn0000079	FBgn0000079	Amy-p	2R:17118635-17120303	EE	IR	OK	14.6425	128.004	3.12795	7.43584	5e-05	0.000439361
FBgn0039454	FBgn0039454	CG14247	3R:26737609-26738593	EE	IR	OK	1.60281	13.9807	3.12477	4.34938	5e-05	0.000439361
FBgn0033792	FBgn0033792	CG13325	2R:13110768-13126014	EE	IR	OK	0.606891	5.20253	3.0997	4.43647	5e-05	0.000439361
FBgn0022700	FBgn0022700	Cht4	2R:21065378-21067087	EE	IR	OK	21.3231	180.528	3.08173	6.1911	5e-05	0.000439361
FBgn0033942	FBgn0033942	Cpr51A	2R:14512558-14515211	EE	IR	OK	47.0946	396.673	3.07432	4.74771	5e-05	0.000439361
FBgn0026398	FBgn0026398	Or22a	2L:1520490-1522156	EE	IR	OK	0.0813647	0.682886	3.06917	2.16282	0.0074	0.0317799
FBgn0265641	FBgn0265641	CR44448	2R:8309494-8310245	EE	IR	OK	0.251048	2.10549	3.06812	2.33379	0.0024	0.0127965
FBgn0264549	FBgn0264549	CR43928	2L:3476342-3477648	EE	IR	OK	0.154821	1.29296	3.062	2.0578	0.0056	0.0253212
FBgn0039761	FBgn0039761	CG18404	3R:30253181-30254097	EE	IR	OK	41.5029	345.487	3.05735	6.01584	5e-05	0.000439361
FBgn0028526	FBgn0028526	CG15293	2L:14108056-14109447	EE	IR	OK	0.0878018	0.72821	3.05203	1.92151	0.0044	0.0208957
FBgn0085455	FBgn0085455	CG34426	3L:8802462-8803599	EE	IR	OK	0.0839324	0.695615	3.05099	1.92508	0.01225	0.0476019
FBgn0043576	FBgn0043576	PGRP-SC1a	2R:8709732-8710320	EE	IR	OK	0.492371	4.07546	3.04914	2.47985	0.00155	0.0088139
FBgn0265874	FBgn0265874	CR44663	X:15289361-15289705	EE	IR	OK	1.69098	13.9809	3.04753	2.77662	0.0008	0.00508712
FBgn0265450	FBgn0265450	CR44350	3R:22823685-22827260	EE	IR	OK	0.0537045	0.444018	3.0475	2.64507	0.00035	0.00246841
FBgn0039312	FBgn0039312	CG10514	3R:25278426-25279846	EE	IR	OK	0.328981	2.70141	3.03763	3.13879	5e-05	0.000439361
FBgn0265296	FBgn0265296	Dscam2	3L:7159198-7189931	EE	IR	OK	0.166584	1.35883	3.02805	2.81958	5e-05	0.000439361
FBgn0039310	FBgn0039310	CG11878	3R:25273836-25275237	EE	IR	OK	17.8275	145.088	3.02475	6.99466	5e-05	0.000439361
FBgn0262035	FBgn0262035	CG42846	3L:230970-231604	EE	IR	OK	1.34223	10.9057	3.02238	3.45164	5e-05	0.000439361
FBgn0034507	FBgn0034507	CG11192	2R:20354107-20355067	EE	IR	OK	0.207257	1.65138	2.99418	2.30725	0.0109	0.043604
FBgn0034731	FBgn0034731	CG10384	2R:22454740-22476314	EE	IR	OK	0.113342	0.901798	2.99212	3.12448	0.0001	0.000814779
FBgn0000078	FBgn0000078	Amy-d	2R:17124763-17126369	EE	IR	OK	3.86085	30.1374	2.96457	5.73793	5e-05	0.000439361
FBgn0259736	FBgn0259736	CG42390	3R:22120060-22133367	EE	IR	OK	0.20563	1.60254	2.96223	4.11696	5e-05	0.000439361
FBgn0039593	FBgn0039593	CG9989	3R:28670703-28672021	EE	IR	OK	0.995921	7.60781	2.93338	3.93171	5e-05	0.000439361
FBgn0030688	FBgn0030688	CG8952	X:15762955-15769514	EE	IR	OK	25.2491	192.594	2.93126	5.06411	5e-05	0.000439361
FBgn0260642	FBgn0260642	Antp	3R:6896252-6999228	EE	IR	OK	0.0827016	0.629194	2.92752	2.66195	5e-05	0.000439361
FBgn0030928	FBgn0030928	CG15044	X:18491184-18492006	EE	IR	OK	5.04258	38.2734	2.92411	5.2383	5e-05	0.000439361
FBgn0051446	FBgn0051446	CG31446	3R:15693085-15694194	EE	IR	OK	19.8366	150.108	2.91976	6.44195	5e-05	0.000439361
FBgn0000463	FBgn0000463	Dl	3R:19302730-19326217	EE	IR	OK	7.3333	55.013	2.90724	6.69132	5e-05	0.000439361
FBgn0011555	FBgn0011555	thetaTry	2R:11341713-11342760	EE	IR	OK	42.0737	314.516	2.90214	7.02157	5e-05	0.000439361
FBgn0033820	FBgn0033820	CG4716	2R:13256586-13257446	EE	IR	OK	0.799088	5.95726	2.89822	3.04218	5e-05	0.000439361
FBgn0032131	FBgn0032131	CG3841	2L:9589475-9591783	EE	IR	OK	1.64073	12.1774	2.89179	4.94339	5e-05	0.000439361
FBgn0266885	FBgn0266885	CR45346	2L:1214648-1215293	EE	IR	OK	0.238282	1.76222	2.88665	2.17442	0.0106	0.0427027
FBgn0039091	FBgn0039091	CG10182	3R:23587119-23589819	EE	IR	OK	0.732404	5.37196	2.87474	4.05784	5e-05	0.000439361
FBgn0040496	FBgn0040496	CG17104	2L:10677197-10679707	EE	IR	OK	0.0591858	0.432083	2.86799	1.66341	0.00215	0.0116059
FBgn0086368	FBgn0086368	tw	X:784745-790089	EE	IR	OK	0.288613	2.10605	2.86733	2.8242	5e-05	0.000439361
FBgn0038294	FBgn0038294	Mf	3R:15150374-15196210	EE	IR	OK	1.0539	7.65185	2.86008	2.0525	0.00095	0.00589934
FBgn0267611	FBgn0267611	CR45949	2L:9948907-9951122	EE	IR	OK	0.250431	1.81657	2.85873	3.23928	5e-05	0.000439361
FBgn0041096	FBgn0041096	rols	3L:12008224-12064859	EE	IR	OK	0.528875	3.82473	2.85436	4.81788	5e-05	0.000439361
FBgn0036411	FBgn0036411	Sox21a	3L:14103480-14108118	EE	IR	OK	0.812698	5.84519	2.84646	4.41962	5e-05	0.000439361
FBgn0034416	FBgn0034416	CG15109	2R:19059420-19061065	EE	IR	OK	0.174204	1.24536	2.83771	2.47428	0.0006	0.00395905
FBgn0267523	FBgn0267523	5.8SrRNA-Psi:CR45863	X:23291548-23291671	EE	IR	OK	182.256	1285.23	2.81799	6.4211	0.0001	0.000814779
FBgn0266727	FBgn0266727	CR45200	4:776474-777146	EE	IR	OK	0.852933	6.00848	2.8165	3.03807	5e-05	0.000439361
FBgn0265644	FBgn0265644	CR44451	2R:9214094-9215145	EE	IR	OK	0.551674	3.87487	2.81226	3.09987	5e-05	0.000439361
FBgn0032253	FBgn0032253	CG5322	2L:10452676-10457241	EE	IR	OK	0.799593	5.58402	2.80397	4.47407	5e-05	0.000439361
FBgn0085313	FBgn0085313	CG34284	3R:18902337-18902933	EE	IR	OK	0.352056	2.43727	2.79139	2.31075	0.01085	0.043452
FBgn0265303	FBgn0265303	CR44276	2R:8241595-8242017	EE	IR	OK	0.412604	2.84907	2.78766	1.95859	0.01295	0.0498405
FBgn0267191	FBgn0267191	CR45631	3R:16428303-16428976	EE	IR	OK	0.638773	4.39865	2.78368	2.69855	0.00015	0.00118398
FBgn0037930	FBgn0037930	CG14715	3R:11674220-11678116	EE	IR	OK	25.4161	174.9	2.78272	6.12818	5e-05	0.000439361
FBgn0036367	FBgn0036367	CG10116	3L:13450769-13465539	EE	IR	OK	18.4098	126.133	2.7764	4.88798	5e-05	0.000439361
FBgn0045470	FBgn0045470	Gr93b	3R:21842520-21843765	EE	IR	OK	0.14885	1.00698	2.7581	2.15847	0.0068	0.0297202
FBgn0064237	FBgn0064237	Idgf5	2R:18393665-18395282	EE	IR	OK	0.19711	1.3286	2.75283	2.43656	0.0015	0.00855646
FBgn0261681	FBgn0261681	CG42728	3L:15527619-15528196	EE	IR	OK	0.293342	1.97494	2.75115	1.9965	0.008	0.0338613
FBgn0035781	FBgn0035781	CG8560	3L:7402331-7404181	EE	IR	OK	10.9504	73.3618	2.74405	5.69809	5e-05	0.000439361
FBgn0259229	FBgn0259229	CG42329	2L:1219292-1229802	EE	IR	OK	0.13978	0.933766	2.73991	2.4463	0.00045	0.00307774
FBgn0002570	FBgn0002570	Mal-A1	2R:8447450-8451904	EE	IR	OK	128.487	853.569	2.73188	6.06732	5e-05	0.000439361
FBgn0026874	FBgn0026874	CG13358	X:801668-804921	EE	IR	OK	0.444663	2.931	2.72061	2.73427	0.0002	0.00152115
FBgn0037288	FBgn0037288	CG14661	3R:4953505-4955252	EE	IR	OK	0.230805	1.51902	2.71839	2.27393	0.00025	0.00185089
FBgn0038701	FBgn0038701	CG18493	3R:19368994-19403153	EE	IR	OK	17.759	115.9	2.70626	3.34077	5e-05	0.000439361
FBgn0030984	FBgn0030984	tgy	X:19125002-19127316	EE	IR	OK	1.38973	9.00435	2.69582	4.19599	5e-05	0.000439361
FBgn0265916	FBgn0265916	CR44705	X:18622465-18622706	EE	IR	OK	2.23162	14.4191	2.69182	2.04532	0.00545	0.0247667
FBgn0026315	FBgn0026315	Ugt35a	3R:11170816-11172664	EE	IR	OK	8.38007	54.1233	2.69122	6.16727	5e-05	0.000439361
FBgn0040360	FBgn0040360	CG14626	X:1184777-1188585	EE	IR	OK	0.877408	5.66054	2.68962	3.73362	5e-05	0.000439361
FBgn0039469	FBgn0039469	TwdlC	3R:26994831-26996442	EE	IR	OK	0.367994	2.36492	2.68404	2.96221	0.00015	0.00118398
FBgn0032615	FBgn0032615	CG6012	2L:16860028-16861489	EE	IR	OK	1.42433	9.11761	2.67837	3.74649	5e-05	0.000439361
FBgn0026061	FBgn0026061	Mipp1	3L:16563447-16573334	EE	IR	OK	6.75235	42.8073	2.66439	5.78678	5e-05	0.000439361
FBgn0004427	FBgn0004427	LysD	3L:1200785-1232700	EE	IR	OK	490.53	3097.6	2.65874	2.26718	0.0005	0.00338349
FBgn0036766	FBgn0036766	CG5506	3L:17879095-17884376	EE	IR	OK	367.951	2304.45	2.64684	5.98639	5e-05	0.000439361
FBgn0031929	FBgn0031929	CG18585	2L:7642004-7691061	EE	IR	OK	12.7336	79.7223	2.64634	2.59826	0.0002	0.00152115
FBgn0032140	FBgn0032140	CG13117	2L:9711511-9746495	EE	IR	OK	5.40257	33.6003	2.63676	4.23956	5e-05	0.000439361
FBgn0001257	FBgn0001257	ImpL2	3L:4224005-4236147	EE	IR	OK	21.1777	131.408	2.63344	6.33796	5e-05	0.000439361
FBgn0032088	FBgn0032088	CG13102	2L:9012187-9014149	EE	IR	OK	22.2427	137.01	2.62287	4.77578	5e-05	0.000439361
FBgn0267217	FBgn0267217	CR45657	3R:25848097-25848454	EE	IR	OK	1.01742	6.25382	2.61983	2.04308	0.0077	0.0327574
FBgn0037727	FBgn0037727	CG8358	3R:9675522-9677778	EE	IR	OK	0.0731614	0.449148	2.61804	2.04534	0.00725	0.0312717
FBgn0040837	FBgn0040837	CG8620	3L:7158098-7158874	EE	IR	OK	88.6066	540.52	2.60886	6.59851	5e-05	0.000439361
FBgn0029147	FBgn0029147	NtR	2R:22127807-22131299	EE	IR	OK	5.58245	33.7626	2.59646	5.13094	5e-05	0.000439361
FBgn0035608	FBgn0035608	blanks	3L:5497522-5498958	EE	IR	OK	0.830344	5.01503	2.59448	3.38191	5e-05	0.000439361
FBgn0027073	FBgn0027073	CG4302	2R:21200482-21214972	EE	IR	OK	4.35883	26.3225	2.59428	3.64178	5e-05	0.000439361
FBgn0034580	FBgn0034580	Cht8	2R:21061645-21064986	EE	IR	OK	2.98881	18.0067	2.59089	4.53224	5e-05	0.000439361
FBgn0033999	FBgn0033999	CG8093	2R:15214059-15215686	EE	IR	OK	0.880515	5.28109	2.58442	3.65973	5e-05	0.000439361
FBgn0262814	FBgn0262814	CG43185	2L:5884887-5885491	EE	IR	OK	0.96226	5.757	2.58082	2.37737	0.00065	0.00424768
FBgn0266912	FBgn0266912	CR45372	2L:3475364-3476058	EE	IR	OK	0.21082	1.25196	2.5701	1.90909	0.0112	0.0444928
FBgn0259680	FBgn0259680	Pkcdelta	X:12432223-12453650	EE	IR	OK	0.139782	0.826138	2.5632	2.41509	0.00035	0.00246841
FBgn0035666	FBgn0035666	Jon65Aii	3L:6052320-6053215	EE	IR	OK	34.8104	204.861	2.55705	5.5302	5e-05	0.000439361
FBgn0061356	FBgn0061356	CG18003	2R:10883546-10884936	EE	IR	OK	0.227726	1.33921	2.55601	2.43635	0.0003	0.00215924
FBgn0003863	FBgn0003863	alphaTry	2R:11344259-11345119	EE	IR	OK	481.207	2816.39	2.54912	5.33134	5e-05	0.000439361
FBgn0037988	FBgn0037988	CG14740	3R:12061069-12062944	EE	IR	OK	0.0979263	0.571902	2.546	1.96924	0.0082	0.0345731
FBgn0039342	FBgn0039342	CG5107	3R:25505190-25505931	EE	IR	OK	153.141	893.697	2.54493	5.31305	5e-05	0.000439361
FBgn0032665	FBgn0032665	CG15152	2L:18114546-18115220	EE	IR	OK	108.176	628.431	2.53837	6.39416	5e-05	0.000439361
FBgn0051281	FBgn0051281	Tpl94D	3R:22966283-22967842	EE	IR	OK	0.485564	2.78419	2.51952	2.80013	0.0002	0.00152115
FBgn0263257	FBgn0263257	Cngl	X:15386037-15441252	EE	IR	OK	0.0736024	0.42158	2.51798	2.41038	5e-05	0.000439361
FBgn0259697	FBgn0259697	nvd	3L:24324865-24401655	EE	IR	OK	0.0944813	0.54008	2.51507	1.86537	0.0086	0.0359387
FBgn0038225	FBgn0038225	soti	3R:14380662-14381699	EE	IR	OK	0.18889	1.07716	2.51161	1.94318	0.00865	0.0360782
FBgn0035537	FBgn0035537	CG11342	3L:4365433-4367458	EE	IR	OK	8.02721	45.712	2.5096	3.48026	5e-05	0.000439361
FBgn0265745	FBgn0265745	CR44552	3L:12661825-12662247	EE	IR	OK	1.40266	7.9777	2.50781	2.41606	0.0004	0.00277597
FBgn0035969	FBgn0035969	CG4476	3L:9211879-9215256	EE	IR	OK	0.115077	0.651522	2.50122	2.16982	0.0015	0.00855646
FBgn0038481	FBgn0038481	CG17475	3R:17129338-17130426	EE	IR	OK	0.718455	4.02146	2.48475	2.88343	5e-05	0.000439361
FBgn0032283	FBgn0032283	CG7296	2L:10686123-10687066	EE	IR	OK	0.450648	2.52218	2.4846	2.02623	0.00385	0.0187847
FBgn0266887	FBgn0266887	CR45348	2L:897452-898050	EE	IR	OK	0.905403	5.05948	2.48236	2.60258	0.0003	0.00215924
FBgn0265854	FBgn0265854	CR44643	2R:20490895-20492295	EE	IR	OK	0.37438	2.08293	2.47604	2.60414	0.0001	0.000814779
FBgn0038485	FBgn0038485	CG5255	3R:17137892-17138865	EE	IR	OK	3.11134	17.273	2.47291	3.92513	5e-05	0.000439361
FBgn0029131	FBgn0029131	Debcl	2R:6648653-6652842	EE	IR	OK	8.68837	48.1841	2.4714	5.81948	5e-05	0.000439361
FBgn0267794	FBgn0267794	CR43174	3L:17934031-17946114	EE	IR	OK	2.04991	11.3659	2.47108	3.81084	5e-05	0.000439361
FBgn0038240	FBgn0038240	CG14851	3R:14562339-14562845	EE	IR	OK	0.398394	2.20848	2.47079	1.82696	0.00955	0.0391849
FBgn0004880	FBgn0004880	scrt	3L:3983895-3994003	EE	IR	OK	1.96995	10.858	2.46252	5.14869	5e-05	0.000439361
FBgn0053093	FBgn0053093	CG33093	3R:22530693-22531922	EE	IR	OK	0.1735	0.953054	2.45762	1.98907	0.00745	0.0318938
FBgn0030756	FBgn0030756	CG9903	X:16539152-16540852	EE	IR	OK	0.99279	5.43654	2.45313	3.54566	5e-05	0.000439361
FBgn0005666	FBgn0005666	bt	4:724399-776474	EE	IR	OK	0.0948152	0.515944	2.44402	4.11113	5e-05	0.000439361
FBgn0052284	FBgn0052284	CG32284	3L:3186663-3187245	EE	IR	OK	15.608	84.8824	2.44318	4.3885	5e-05	0.000439361
FBgn0085391	FBgn0085391	CG34362	3R:28026614-28090740	EE	IR	OK	0.103079	0.560499	2.44296	2.27385	0.0001	0.000814779
FBgn0037163	FBgn0037163	laza	3L:22458815-22461131	EE	IR	OK	1.17036	6.31863	2.43266	4.04596	5e-05	0.000439361
FBgn0001983	FBgn0001983	wor	2L:15423296-15425580	EE	IR	OK	0.293142	1.57867	2.42904	2.61755	0.0002	0.00152115
FBgn0051076	FBgn0051076	CG31076	3R:26989034-26989852	EE	IR	OK	4.96864	26.5973	2.42036	3.8258	5e-05	0.000439361
FBgn0037153	FBgn0037153	olf413	3L:22136089-22247702	EE	IR	OK	0.0948189	0.507185	2.41926	1.92378	0.00135	0.00787452
FBgn0029827	FBgn0029827	CG6048	X:5952564-5954046	EE	IR	OK	3.96954	21.1407	2.41298	4.34975	5e-05	0.000439361
FBgn0010113	FBgn0010113	hdc	3R:30277931-30372382	EE	IR	OK	5.65812	30.1115	2.41192	4.10422	5e-05	0.000439361
FBgn0052091	FBgn0052091	CG32091	3L:11631391-11642902	EE	IR	OK	0.648026	3.4478	2.41155	3.74008	5e-05	0.000439361
FBgn0261563	FBgn0261563	wb	2L:14263026-14328262	EE	IR	OK	0.752049	3.99254	2.40841	4.97244	5e-05	0.000439361
FBgn0038404	FBgn0038404	CG8925	3R:16171990-16180475	EE	IR	OK	1.97148	10.432	2.40367	4.39392	5e-05	0.000439361
FBgn0000158	FBgn0000158	bam	3R:25242019-25245057	EE	IR	OK	0.152768	0.80297	2.394	1.85785	0.0063	0.0278941
FBgn0032373	FBgn0032373	Vha100-5	2L:11738947-11744524	EE	IR	OK	4.18182	21.9371	2.39117	2.4387	0.00015	0.00118398
FBgn0038353	FBgn0038353	CG5399	3R:15695240-15697142	EE	IR	OK	414.986	2171.44	2.38752	5.48245	5e-05	0.000439361
FBgn0267257	FBgn0267257	CR45693	2L:14509912-14512083	EE	IR	OK	0.101015	0.527104	2.38352	2.02282	0.0041	0.0197648
FBgn0011556	FBgn0011556	zetaTry	2R:11339185-11340132	EE	IR	OK	8.48021	44.2407	2.3832	4.57959	5e-05	0.000439361
FBgn0264775	FBgn0264775	CG44013	3R:15508895-15509917	EE	IR	OK	74.0232	385.279	2.37986	5.96176	5e-05	0.000439361
FBgn0030774	FBgn0030774	spheroide	X:16696130-16711145	EE	IR	OK	5.74379	29.6963	2.37021	2.10811	0.00125	0.00739045
FBgn0037485	FBgn0037485	CG14606	3R:7214338-7217083	EE	IR	OK	0.656525	3.38114	2.36459	3.11013	5e-05	0.000439361
FBgn0040069	FBgn0040069	vanin-like	X:6200187-6202559	EE	IR	OK	0.273391	1.40316	2.35964	2.2591	0.0015	0.00855646
FBgn0050026	FBgn0050026	CG30026	2R:11408575-11409449	EE	IR	OK	0.980008	5.01503	2.35539	2.74718	0.0003	0.00215924
FBgn0034663	FBgn0034663	CG4363	2R:21834229-21835047	EE	IR	OK	110.599	565.243	2.35353	5.30024	5e-05	0.000439361
FBgn0052040	FBgn0052040	CG32040	3L:9349608-9358935	EE	IR	OK	4.36141	22.2376	2.35014	1.64869	0.0117	0.0459413
FBgn0039887	FBgn0039887	CG2053	3R:32038329-32039753	EE	IR	OK	0.541034	2.75736	2.34949	2.61487	0.0001	0.000814779
FBgn0264296	FBgn0264296	CG43774	2L:4008652-4009090	EE	IR	OK	33.6272	171.149	2.34755	4.61209	5e-05	0.000439361
FBgn0031629	FBgn0031629	Clect27	2L:4796599-4801923	EE	IR	OK	0.433484	2.1987	2.3426	2.58425	0.0001	0.000814779
FBgn0264352	FBgn0264352	CR43808	2L:5904957-5906250	EE	IR	OK	0.129403	0.655705	2.34117	1.67317	0.0038	0.0186329
FBgn0022355	FBgn0022355	Tsf1	X:18387083-18390344	EE	IR	OK	0.544906	2.75372	2.3373	2.93353	5e-05	0.000439361
FBgn0036660	FBgn0036660	CG13025	3L:16766071-16779736	EE	IR	OK	4.31744	21.7873	2.33524	4.56717	5e-05	0.000439361
FBgn0013772	FBgn0013772	Cyp6a8	2R:14887170-14889010	EE	IR	OK	0.140994	0.702612	2.31709	2.08917	0.00385	0.0187847
FBgn0063491	FBgn0063491	GstE9	2R:18409047-18421124	EE	IR	OK	40.5803	202.061	2.31594	1.68306	0.00885	0.0367431
FBgn0036768	FBgn0036768	CG7402	3L:17887704-17891404	EE	IR	OK	0.138044	0.687205	2.31561	1.9371	0.0046	0.0216561
FBgn0032629	FBgn0032629	beat-IIIc	2L:17187636-17260734	EE	IR	OK	0.819651	4.07273	2.31291	3.05411	5e-05	0.000439361
FBgn0037083	FBgn0037083	CG5656	3L:21442226-21444819	EE	IR	OK	0.186721	0.926032	2.31018	2.16542	0.00165	0.00929012
FBgn0020622	FBgn0020622	Pi3K21B	2L:297879-305233	EE	IR	OK	14.9672	73.8532	2.30286	5.93958	5e-05	0.000439361
FBgn0051267	FBgn0051267	CG31267	3R:17134196-17135283	EE	IR	OK	4.15676	20.4993	2.30204	3.87597	5e-05	0.000439361
FBgn0030904	FBgn0030904	upd2	X:18240653-18243284	EE	IR	OK	4.67764	23.0585	2.30145	4.95097	5e-05	0.000439361
FBgn0035176	FBgn0035176	CG13905	3L:902897-903810	EE	IR	OK	0.377048	1.85533	2.29885	2.15017	0.0034	0.0170329
FBgn0014073	FBgn0014073	Tie	3L:4510697-4532145	EE	IR	OK	1.06798	5.24156	2.29511	4.54258	5e-05	0.000439361
FBgn0030157	FBgn0030157	CG1468	X:9878421-9879279	EE	IR	OK	0.320406	1.57033	2.29309	1.9452	0.0049	0.0227918
FBgn0010358	FBgn0010358	deltaTry	2R:11355318-11356600	EE	IR	OK	1.98313	9.6969	2.28975	2.61087	0.0093	0.0383184
FBgn0266854	FBgn0266854	CR45315	2R:18173048-18173554	EE	IR	OK	0.83114	4.06278	2.28931	2.19077	0.0016	0.00905555
FBgn0259789	FBgn0259789	vfl	X:19766464-19783548	EE	IR	OK	0.0903565	0.438584	2.27915	2.59722	5e-05	0.000439361
FBgn0035710	FBgn0035710	SP1173	3L:6689326-6703521	EE	IR	OK	1.70762	8.26952	2.27582	4.35941	5e-05	0.000439361
FBgn0037853	FBgn0037853	CG14696	3R:10882432-10885001	EE	IR	OK	12.6179	60.9948	2.27321	5.49973	5e-05	0.000439361
FBgn0265597	FBgn0265597	rad	X:12988614-13079070	EE	IR	OK	0.18121	0.8756	2.27261	3.03007	5e-05	0.000439361
FBgn0016684	FBgn0016684	NaPi-T	2R:14842719-14845874	EE	IR	OK	0.283969	1.36335	2.26336	2.68864	0.0001	0.000814779
FBgn0035661	FBgn0035661	CG10477	3L:6033198-6034611	EE	IR	OK	68.051	326.621	2.26293	5.20184	5e-05	0.000439361
FBgn0050489	FBgn0050489	Cyp12d1-p	2R:11117224-11121884	EE	IR	OK	0.17247	0.822761	2.25413	1.98958	0.00405	0.0196021
FBgn0051259	FBgn0051259	CG31259	3R:8523943-8526667	EE	IR	OK	1.48779	7.09652	2.25394	3.80267	5e-05	0.000439361
FBgn0085386	FBgn0085386	CG34357	3R:4491942-4558067	EE	IR	OK	0.0903347	0.4294	2.24897	2.29943	0.0003	0.00215924
FBgn0052633	FBgn0052633	CG32633	X:13561670-13563359	EE	IR	OK	16.8129	79.7777	2.24642	5.5328	5e-05	0.000439361
FBgn0031533	FBgn0031533	CG2772	2L:3445991-3447589	EE	IR	OK	0.521866	2.47341	2.24475	2.56082	0.0003	0.00215924
FBgn0029962	FBgn0029962	CG1402	X:7826196-7842679	EE	IR	OK	0.467423	2.21149	2.24222	2.74408	5e-05	0.000439361
FBgn0040350	FBgn0040350	CG3690	X:948584-951900	EE	IR	OK	0.366196	1.72251	2.23382	2.74909	5e-05	0.000439361
FBgn0039464	FBgn0039464	CG6330	3R:26949691-26958491	EE	IR	OK	19.9032	93.6125	2.2337	5.76522	5e-05	0.000439361
FBgn0053514	FBgn0053514	CG33514	3L:4365433-4367458	EE	IR	OK	14.216	66.6731	2.22959	4.46595	5e-05	0.000439361
FBgn0032084	FBgn0032084	CG13101	2L:8977833-8984872	EE	IR	OK	0.636953	2.98497	2.22846	2.71045	0.0001	0.000814779
FBgn0265659	FBgn0265659	CR44466	2R:16845494-16845995	EE	IR	OK	0.55255	2.58561	2.22633	1.72742	0.00875	0.0363835
FBgn0259242	FBgn0259242	CG42340	X:6423122-6524323	EE	IR	OK	0.148251	0.692599	2.22398	2.42823	0.0006	0.00395905
FBgn0264371	FBgn0264371	CR43823	2L:3588484-3590301	EE	IR	OK	0.236483	1.10415	2.22312	2.12498	0.00165	0.00929012
FBgn0029768	FBgn0029768	SPR	X:5446655-5496052	EE	IR	OK	0.587595	2.74052	2.22156	2.50829	0.00025	0.00185089
FBgn0015001	FBgn0015001	iotaTry	2R:11356719-11357537	EE	IR	OK	28.1725	131.204	2.21946	5.28042	5e-05	0.000439361
FBgn0038484	FBgn0038484	CG5246	3R:17136110-17137195	EE	IR	OK	280.279	1304.66	2.21874	5.39982	5e-05	0.000439361
FBgn0266258	FBgn0266258	CR44953	3R:29755189-29759040	EE	IR	OK	1.85899	8.6455	2.21743	3.25371	5e-05	0.000439361
FBgn0041182	FBgn0041182	Tep2	2L:7693029-7701601	EE	IR	OK	3.01386	13.9388	2.20942	4.89032	5e-05	0.000439361
FBgn0033214	FBgn0033214	CG1941	2R:7709872-7711981	EE	IR	OK	12.0965	55.9211	2.2088	5.09707	5e-05	0.000439361
FBgn0031489	FBgn0031489	CG17224	2L:3016440-3018308	EE	IR	OK	38.9062	177.864	2.1927	5.60675	5e-05	0.000439361
FBgn0030332	FBgn0030332	CG9360	X:11754272-11769508	EE	IR	OK	7.10088	32.4438	2.19187	4.3152	5e-05	0.000439361
FBgn0031970	FBgn0031970	CG7227	2L:7994387-7998151	EE	IR	OK	0.985516	4.48455	2.18601	3.51513	5e-05	0.000439361
FBgn0040602	FBgn0040602	CG14545	3R:25850409-25851291	EE	IR	OK	2.64273	12.0183	2.18514	3.16377	5e-05	0.000439361
FBgn0033733	FBgn0033733	CG8834	2R:12420474-12422535	EE	IR	OK	3.43407	15.5467	2.17862	4.16343	5e-05	0.000439361
FBgn0034582	FBgn0034582	Cht9	2R:21067991-21069445	EE	IR	OK	6.38917	28.8985	2.17729	4.14562	5e-05	0.000439361
FBgn0004108	FBgn0004108	Nrt	3L:16766071-16779736	EE	IR	OK	1.47743	6.68115	2.17701	2.41474	0.00085	0.00537987
FBgn0052625	FBgn0052625	CG32625	X:13756163-13756826	EE	IR	OK	1.74514	7.88172	2.17517	2.5437	0.0004	0.00277597
FBgn0266853	FBgn0266853	CR45314	2R:18057914-18059075	EE	IR	OK	0.350491	1.58003	2.17251	2.17315	0.001	0.00617102
FBgn0044328	FBgn0044328	CG32052	3L:9799061-9808713	EE	IR	OK	0.302079	1.36052	2.17116	2.25933	0.00095	0.00589934
FBgn0023214	FBgn0023214	edl	2R:18667526-18673536	EE	IR	OK	10.1727	45.497	2.16108	4.92071	5e-05	0.000439361
FBgn0029824	FBgn0029824	CG3726	X:5917096-5941852	EE	IR	OK	0.613997	2.73474	2.1551	3.28995	5e-05	0.000439361
FBgn0031913	FBgn0031913	CG5958	2L:7430529-7433516	EE	IR	OK	14.0898	62.5531	2.15043	4.76764	5e-05	0.000439361
FBgn0040060	FBgn0040060	yip7	3L:6035215-6036175	EE	IR	OK	395.315	1753.14	2.14887	4.54132	5e-05	0.000439361
FBgn0038173	FBgn0038173	Adgf-C	3R:13706756-13709129	EE	IR	OK	0.584234	2.58863	2.14757	2.74143	5e-05	0.000439361
FBgn0038165	FBgn0038165	Task6	3R:13667045-13674542	EE	IR	OK	0.126927	0.562122	2.14688	2.21694	0.0003	0.00215924
FBgn0032913	FBgn0032913	CG9259	2L:21089374-21090999	EE	IR	OK	0.151832	0.672066	2.14613	1.78423	0.0022	0.0118523
FBgn0002576	FBgn0002576	lz	X:9284648-9303636	EE	IR	OK	0.114343	0.505672	2.14483	2.06693	0.0011	0.00667809
FBgn0031855	FBgn0031855	CG11221	2L:6742501-6756133	EE	IR	OK	0.503804	2.21386	2.13563	2.95225	5e-05	0.000439361
FBgn0030054	FBgn0030054	Caf1-180	X:8602136-8606304	EE	IR	OK	0.507583	2.21664	2.12666	3.25644	5e-05	0.000439361
FBgn0028945	FBgn0028945	CG7631	2L:15628677-15629552	EE	IR	OK	8.17506	35.7002	2.12663	4.14401	5e-05	0.000439361
FBgn0003502	FBgn0003502	Btk29A	2L:8258372-8301079	EE	IR	OK	0.866024	3.78087	2.12624	3.35307	5e-05	0.000439361
FBgn0038498	FBgn0038498	beat-IIa	3R:17320003-17366119	EE	IR	OK	1.18048	5.15325	2.12611	3.64581	5e-05	0.000439361
FBgn0031649	FBgn0031649	hoe2	2L:4933046-4936450	EE	IR	OK	0.982049	4.27834	2.12318	3.53228	5e-05	0.000439361
FBgn0032002	FBgn0032002	CG8353	2L:8212958-8215239	EE	IR	OK	29.947	130.349	2.1219	3.59901	5e-05	0.000439361
FBgn0036767	FBgn0036767	CG16775	3L:17885947-17886645	EE	IR	OK	9.6187	41.721	2.11686	3.63308	5e-05	0.000439361
FBgn0033327	FBgn0033327	PGRP-SC1b	2R:8713445-8715094	EE	IR	OK	0.302857	1.3117	2.11473	1.55722	0.00665	0.0291703
FBgn0035968	FBgn0035968	Slc45-1	3L:9203064-9208853	EE	IR	OK	2.01762	8.73101	2.11349	3.71049	5e-05	0.000439361
FBgn0020508	FBgn0020508	Ag5r2	X:14782961-14784052	EE	IR	OK	3.1911	13.7989	2.11243	3.17214	5e-05	0.000439361
FBgn0038733	FBgn0038733	CG11407	3R:19781245-19783145	EE	IR	OK	0.916159	3.96111	2.11224	2.92999	0.0001	0.000814779
FBgn0050424	FBgn0050424	CG30424	2R:24965274-24967298	EE	IR	OK	60.5005	260.56	2.1066	5.19399	5e-05	0.000439361
FBgn0266698	FBgn0266698	CR45188	3R:4946077-4947278	EE	IR	OK	0.985267	4.23166	2.10264	2.58907	5e-05	0.000439361
FBgn0030270	FBgn0030270	CG15199	X:11137858-11141835	EE	IR	OK	57.5577	247.172	2.10243	3.04445	5e-05	0.000439361
FBgn0085387	FBgn0085387	shakB	X:20761070-20927050	EE	IR	OK	0.291311	1.24662	2.09739	2.76486	5e-05	0.000439361
FBgn0033301	FBgn0033301	CG12780	2R:8551858-8552290	EE	IR	OK	20.566	87.9142	2.09584	3.93935	5e-05	0.000439361
FBgn0040551	FBgn0040551	CG11686	3R:13260355-13262227	EE	IR	OK	232.837	992.906	2.09234	5.28511	5e-05	0.000439361
FBgn0265577	FBgn0265577	CR44404	2R:17671067-17671295	EE	IR	OK	9.09981	38.8043	2.09231	2.15651	0.001	0.00617102
FBgn0024288	FBgn0024288	Sox100B	3R:31065252-31083407	EE	IR	OK	9.90429	42.163	2.08985	5.02539	5e-05	0.000439361
FBgn0264993	FBgn0264993	CR44144	2L:11738947-11744524	EE	IR	OK	108.464	460.802	2.08693	4.68547	5e-05	0.000439361
FBgn0029091	FBgn0029091	CS-2	3L:21962400-21969964	EE	IR	OK	1.37047	5.81521	2.08516	4.177	5e-05	0.000439361
FBgn0030065	FBgn0030065	CG12075	X:8838322-8872774	EE	IR	OK	0.215524	0.914209	2.08468	2.32522	0.00025	0.00185089
FBgn0263843	FBgn0263843	CR43704	2L:3769925-3770454	EE	IR	OK	1.63602	6.90829	2.07814	2.30343	0.00055	0.00367377
FBgn0039467	FBgn0039467	CG14253	3R:26978540-26988517	EE	IR	OK	11.5484	48.7531	2.0778	2.7813	0.0001	0.000814779
FBgn0002868	FBgn0002868	MtnA	3R:9783406-9784370	EE	IR	OK	1265.52	5341.15	2.07742	4.33951	5e-05	0.000439361
FBgn0085385	FBgn0085385	CG34356	3L:9908119-9968317	EE	IR	OK	0.254222	1.06946	2.07272	2.13824	0.0017	0.00951737
FBgn0267515	FBgn0267515	28SrRNA-Psi:CR45855	X:23205821-23206525	EE	IR	OK	26.514	111.057	2.06648	4.31722	5e-05	0.000439361
FBgn0031888	FBgn0031888	Pvf2	2L:7067982-7084635	EE	IR	OK	3.43526	14.3645	2.06402	4.12456	5e-05	0.000439361
FBgn0086450	FBgn0086450	su(r)	X:9196807-9201820	EE	IR	OK	4.24649	17.6849	2.05818	4.77894	5e-05	0.000439361
FBgn0025879	FBgn0025879	Timp	3R:10190688-10222442	EE	IR	OK	22.4087	93.2495	2.05703	3.0841	5e-05	0.000439361
FBgn0054040	FBgn0054040	CG34040	2R:21832500-21833551	EE	IR	OK	1.69583	7.03355	2.05227	2.69009	5e-05	0.000439361
FBgn0261555	FBgn0261555	CG42673	3L:9547219-9596713	EE	IR	OK	0.223342	0.925369	2.05078	2.40319	0.0003	0.00215924
FBgn0053965	FBgn0053965	CG33965	3L:1232881-1234015	EE	IR	OK	0.947004	3.91954	2.04924	2.41378	0.00055	0.00367377
FBgn0267516	FBgn0267516	pre-rRNA-Psi:CR45856	X:23278006-23283731	EE	IR	OK	68.7126	284.205	2.04829	3.74245	5e-05	0.000439361
FBgn0040251	FBgn0040251	Ugt86Di	3R:11151025-11153849	EE	IR	OK	2.24454	9.2801	2.04772	3.96909	5e-05	0.000439361
FBgn0052645	FBgn0052645	CG32645	X:13139198-13154924	EE	IR	OK	0.115574	0.477689	2.04725	1.98698	0.0024	0.0127965
FBgn0025620	FBgn0025620	CG13360	X:784745-790089	EE	IR	OK	0.882013	3.64451	2.04685	2.39351	0.00025	0.00185089
FBgn0033885	FBgn0033885	DJ-1alpha	2R:13942533-13943377	EE	IR	OK	0.781526	3.22431	2.04462	2.17519	0.0016	0.00905555
FBgn0038610	FBgn0038610	CG7675	3R:18378123-18381178	EE	IR	OK	0.112766	0.464322	2.04179	1.11737	0.0041	0.0197648
FBgn0033268	FBgn0033268	Obp44a	2R:8131430-8135315	EE	IR	OK	8.40008	34.3723	2.03277	1.63947	0.0115	0.0454187
FBgn0038752	FBgn0038752	CG4462	3R:19921743-19925371	EE	IR	OK	0.932891	3.81593	2.03225	2.78631	0.0001	0.000814779
FBgn0029750	FBgn0029750	CG3323	X:5296065-5307417	EE	IR	OK	0.453456	1.84057	2.02112	2.31793	0.00025	0.00185089
FBgn0029995	FBgn0029995	CG2256	X:8084017-8087213	EE	IR	OK	0.781669	3.16566	2.01788	2.00717	0.00155	0.0088139
FBgn0020278	FBgn0020278	loco	3R:22619967-22639387	EE	IR	OK	18.7904	75.9553	2.01515	5.30311	5e-05	0.000439361
FBgn0085471	FBgn0085471	CG34442	2R:14366797-14367874	EE	IR	OK	0.431316	1.74012	2.01237	1.90509	0.00285	0.0147681
FBgn0035427	FBgn0035427	ckd	3L:3257877-3268184	EE	IR	OK	0.419233	1.67551	1.99878	2.01489	0.00095	0.00589934
FBgn0266630	FBgn0266630	CR45137	2R:12780540-12802010	EE	IR	OK	0.158927	0.634927	1.99823	1.59813	0.00745	0.0318938
FBgn0033631	FBgn0033631	Sod3	2R:11380346-11384114	EE	IR	OK	5.32242	21.2091	1.99453	3.73188	5e-05	0.000439361
FBgn0003448	FBgn0003448	sna	2L:15476592-15478260	EE	IR	OK	2.84341	11.3059	1.99139	3.65355	5e-05	0.000439361
FBgn0035083	FBgn0035083	Tina-1	2R:24940624-24942413	EE	IR	OK	112.722	442.588	1.97319	5.14467	5e-05	0.000439361
FBgn0035210	FBgn0035210	msd5	3L:1331743-1333146	EE	IR	OK	1.40602	5.51452	1.97162	2.0033	0.00375	0.0184293
FBgn0002543	FBgn0002543	lea	2L:1380082-1420453	EE	IR	OK	1.21261	4.74908	1.96953	1.63494	0.01195	0.0467203
FBgn0050263	FBgn0050263	stum	2R:21674900-21685000	EE	IR	OK	0.124221	0.484476	1.96352	1.62268	0.00875	0.0363835
FBgn0015372	FBgn0015372	RabX1	2R:23519838-23523613	EE	IR	OK	18.491	72.061	1.96239	4.88523	5e-05	0.000439361
FBgn0264085	FBgn0264085	CR43754	2L:2283704-2285003	EE	IR	OK	0.355599	1.36889	1.94468	1.84063	0.00275	0.0143388
FBgn0086758	FBgn0086758	chinmo	2L:1651257-1704682	EE	IR	OK	0.209651	0.805611	1.94209	2.3903	0.00045	0.00307774
FBgn0003984	FBgn0003984	vn	3L:5813337-5845664	EE	IR	OK	0.418995	1.60903	1.94118	3.03416	5e-05	0.000439361
FBgn0260003	FBgn0260003	Dys	3R:19461084-19597288	EE	IR	OK	3.61534	13.873	1.94008	4.55762	5e-05	0.000439361
FBgn0043575	FBgn0043575	PGRP-SC2	2R:8716949-8717695	EE	IR	OK	65.5742	251.471	1.93919	4.58575	5e-05	0.000439361
FBgn0260986	FBgn0260986	mei-38	X:1477062-1478482	EE	IR	OK	0.600923	2.29647	1.93417	2.15892	0.0012	0.00717687
FBgn0015376	FBgn0015376	cutlet	2L:3707229-3711748	EE	IR	OK	0.833682	3.18415	1.93334	3.16708	5e-05	0.000439361
FBgn0262141	FBgn0262141	CG42867	2R:22665645-22666764	EE	IR	OK	24.9932	95.322	1.93128	2.42773	5e-05	0.000439361
FBgn0262142	FBgn0262142	CR42868	2R:22665645-22666764	EE	IR	OK	38.945	148.442	1.93039	2.43247	5e-05	0.000439361
FBgn0031643	FBgn0031643	CG3008	2L:4883297-4885669	EE	IR	OK	2.05184	7.81707	1.92971	3.56229	5e-05	0.000439361
FBgn0003701	FBgn0003701	thr	2R:17860759-17865963	EE	IR	OK	0.669607	2.54429	1.92588	3.1864	5e-05	0.000439361
FBgn0036899	FBgn0036899	tey	3L:19650505-19664104	EE	IR	OK	0.11448	0.433934	1.92237	1.81894	0.0008	0.00508712
FBgn0039309	FBgn0039309	CG11891	3R:25270208-25273267	EE	IR	OK	17.313	65.5549	1.92085	4.45567	5e-05	0.000439361
FBgn0033788	FBgn0033788	CG13323	2R:13044694-13047256	EE	IR	OK	705.758	2668.75	1.91892	4.71394	5e-05	0.000439361
FBgn0036260	FBgn0036260	Rh7	3L:12164204-12175482	EE	IR	OK	0.128373	0.485122	1.91801	1.9184	0.00175	0.00975706
FBgn0035708	FBgn0035708	CG8398	3L:6609324-6619113	EE	IR	OK	5.9577	22.4803	1.91584	4.61654	5e-05	0.000439361
FBgn0033079	FBgn0033079	Fmo-2	2R:6642417-6645098	EE	IR	OK	12.5148	47.1649	1.91408	4.63715	5e-05	0.000439361
FBgn0260453	FBgn0260453	CG17140	2L:10843013-10845664	EE	IR	OK	0.870632	3.28034	1.91371	2.41807	0.00015	0.00118398
FBgn0004892	FBgn0004892	sob	2L:3578012-3580769	EE	IR	OK	0.398521	1.50099	1.91319	2.41991	0.00025	0.00185089
FBgn0035196	FBgn0035196	CG9129	3L:1250695-1251778	EE	IR	OK	0.315203	1.18231	1.90726	1.78047	0.0076	0.0324464
FBgn0031001	FBgn0031001	CG7884	X:19220621-19235910	EE	IR	OK	0.298442	1.11588	1.90266	2.35468	0.00055	0.00367377
FBgn0032144	FBgn0032144	CG17633	2L:9765356-9770996	EE	IR	OK	94.7272	353.928	1.90161	3.80832	5e-05	0.000439361
FBgn0025739	FBgn0025739	pon	X:4636317-4639112	EE	IR	OK	0.485275	1.81062	1.89961	2.48863	0.00055	0.00367377
FBgn0032879	FBgn0032879	CG9317	2L:20727150-20730282	EE	IR	OK	0.231386	0.862037	1.89745	2.07903	0.0014	0.00809659
FBgn0031688	FBgn0031688	Cyp28d2	2L:5207266-5209345	EE	IR	OK	0.979562	3.64416	1.89538	2.55532	0.0002	0.00152115
FBgn0035571	FBgn0035571	CG12493	3L:4692782-4796253	EE	IR	OK	1.02136	3.79803	1.89475	2.19236	0.0009	0.00564371
FBgn0037553	FBgn0037553	CG18249	3R:8220145-8222188	EE	IR	OK	0.146308	0.543364	1.89291	1.68312	0.0082	0.0345731
FBgn0031053	FBgn0031053	CG14223	X:19659441-19663971	EE	IR	OK	1.39704	5.18557	1.89212	3.14198	5e-05	0.000439361
FBgn0051029	FBgn0051029	CG31029	3R:30129278-30132395	EE	IR	OK	0.230781	0.85576	1.89069	2.2066	0.0006	0.00395905
FBgn0263412	FBgn0263412	CR43458	3R:31132329-31133050	EE	IR	OK	0.795132	2.94592	1.88945	1.75051	0.00365	0.0180112
FBgn0051675	FBgn0051675	CG31675	2L:20867754-20869650	EE	IR	OK	0.564525	2.08963	1.88814	2.06828	0.0021	0.011387
FBgn0039754	FBgn0039754	CG9747	3R:30185422-30191252	EE	IR	OK	1.62987	6.03194	1.88787	3.13082	5e-05	0.000439361
FBgn0259211	FBgn0259211	grh	2R:17800684-17842820	EE	IR	OK	0.231441	0.854509	1.88445	2.2232	0.0002	0.00152115
FBgn0050069	FBgn0050069	CG30069	2R:14185203-14198368	EE	IR	OK	3.41536	12.5983	1.88312	4.86514	5e-05	0.000439361
FBgn0027660	FBgn0027660	blot	3L:17396030-17421514	EE	IR	OK	5.17602	19.0924	1.88309	1.59602	0.00745	0.0318938
FBgn0052461	FBgn0052461	CG32461	3L:22954420-22955302	EE	IR	OK	0.517023	1.90407	1.88078	1.85294	0.00685	0.0298787
FBgn0266851	FBgn0266851	CR45312	2R:13361824-13362835	EE	IR	OK	1.36348	5.01971	1.88031	2.42382	0.0001	0.000814779
FBgn0039941	FBgn0039941	CG17167	X:23068300-23082709	EE	IR	OK	0.849578	3.12646	1.87971	1.75188	0.00525	0.0241202
FBgn0037844	FBgn0037844	CG4570	3R:10856806-10858066	EE	IR	OK	6.48548	23.8543	1.87896	3.90196	5e-05	0.000439361
FBgn0259959	FBgn0259959	Sfp26Ac	2L:5884349-5884774	EE	IR	OK	6.78665	24.9153	1.87626	2.26545	0.00075	0.00481143
FBgn0030607	FBgn0030607	dob	X:15067006-15069091	EE	IR	OK	0.197983	0.726293	1.87517	1.74032	0.0048	0.0223842
FBgn0266902	FBgn0266902	CR45362	2L:21889757-21891095	EE	IR	OK	0.744585	2.72198	1.87015	2.07574	0.00145	0.00833692
FBgn0263234	FBgn0263234	Phae1	2L:12109416-12110664	EE	IR	OK	9.20054	33.6132	1.86924	3.69189	5e-05	0.000439361
FBgn0030775	FBgn0030775	CG9673	X:16696130-16711145	EE	IR	OK	19.6027	71.604	1.86899	2.10105	0.0015	0.00855646
FBgn0052251	FBgn0052251	Claspin	3L:4313482-4318608	EE	IR	OK	0.44412	1.62227	1.86899	2.84796	5e-05	0.000439361
FBgn0262020	FBgn0262020	CG42831	3L:10814818-10816084	EE	IR	OK	0.90676	3.30888	1.86755	2.34543	0.0001	0.000814779
FBgn0029831	FBgn0029831	CG5966	X:5988790-5992640	EE	IR	OK	0.257019	0.933685	1.86106	2.10394	0.0014	0.00809659
FBgn0250867	FBgn0250867	CG42238	2L:20965519-21052164	EE	IR	OK	1.35561	4.9223	1.86039	2.97232	5e-05	0.000439361
FBgn0051044	FBgn0051044	CR31044	3R:29214561-29219667	EE	IR	OK	0.715953	2.59703	1.85892	2.9976	5e-05	0.000439361
FBgn0051216	FBgn0051216	Naam	3R:19671449-19698742	EE	IR	OK	4.23199	15.3272	1.85669	3.69822	5e-05	0.000439361
FBgn0001112	FBgn0001112	Gld	3R:7252062-7265703	EE	IR	OK	0.232196	0.839987	1.85502	2.15446	0.00055	0.00367377
FBgn0032886	FBgn0032886	CG9328	2L:20797714-20814331	EE	IR	OK	4.69743	16.9693	1.85298	3.73397	5e-05	0.000439361
FBgn0011236	FBgn0011236	ken	2R:23870272-23877442	EE	IR	OK	2.76771	9.98682	1.85133	3.87932	5e-05	0.000439361
FBgn0030296	FBgn0030296	CG15196	X:11409946-11411667	EE	IR	OK	0.275405	0.987024	1.84153	1.89083	0.0032	0.0161953
FBgn0032374	FBgn0032374	CG14931	2L:11788333-11789475	EE	IR	OK	0.783187	2.80517	1.84066	2.04556	0.00065	0.00424768
FBgn0003731	FBgn0003731	Egfr	2R:21522419-21559977	EE	IR	OK	1.68399	6.01207	1.83598	2.46702	0.00015	0.00118398
FBgn0035557	FBgn0035557	CG11353	3L:4533169-4539270	EE	IR	OK	0.71414	2.5352	1.82782	2.72134	5e-05	0.000439361
FBgn0038747	FBgn0038747	RhoGAP92B	3R:19905163-19914272	EE	IR	OK	13.1439	46.6187	1.82652	4.38894	5e-05	0.000439361
FBgn0051956	FBgn0051956	pgant4	2L:3472602-3475338	EE	IR	OK	0.59765	2.11067	1.82033	2.2334	0.00075	0.00481143
FBgn0267408	FBgn0267408	AOX1	3R:15532136-15537292	EE	IR	OK	20.2286	71.3048	1.8176	4.45874	5e-05	0.000439361
FBgn0039203	FBgn0039203	CG13618	3R:24524793-24527533	EE	IR	OK	1.29089	4.53919	1.81407	2.29918	0.0008	0.00508712
FBgn0038487	FBgn0038487	TwdlW	3R:17141207-17142404	EE	IR	OK	0.931172	3.27389	1.81388	2.22561	0.00065	0.00424768
FBgn0004647	FBgn0004647	N	X:3134869-3172221	EE	IR	OK	4.96182	17.3341	1.80467	4.57365	5e-05	0.000439361
FBgn0038679	FBgn0038679	CG6040	3R:19096960-19131929	EE	IR	OK	0.576612	2.01416	1.80451	3.20201	5e-05	0.000439361
FBgn0025866	FBgn0025866	CalpB	3L:9888761-9894743	EE	IR	OK	15.2595	53.2502	1.80308	3.42653	5e-05	0.000439361
FBgn0052982	FBgn0052982	CG32982	2L:9125736-9163721	EE	IR	OK	4.69739	16.3596	1.80021	4.11474	5e-05	0.000439361
FBgn0039768	FBgn0039768	CG15533	3R:30428819-30431362	EE	IR	OK	3.21976	11.2124	1.80007	3.6951	5e-05	0.000439361
FBgn0030985	FBgn0030985	Obp18a	X:19135080-19135868	EE	IR	OK	8.34738	29.0501	1.79915	3.35466	5e-05	0.000439361
FBgn0259110	FBgn0259110	mmd	X:15946935-15973159	EE	IR	OK	0.157146	0.546464	1.79802	2.16314	0.0003	0.00215924
FBgn0034861	FBgn0034861	CG9815	2R:23421520-23433354	EE	IR	OK	1.1396	3.9498	1.79325	2.14829	0.0004	0.00277597
FBgn0025631	FBgn0025631	moody	X:2010859-2061915	EE	IR	OK	20.3092	70.3175	1.79175	1.95248	0.00325	0.0164254
FBgn0031775	FBgn0031775	CG9150	2L:6067667-6068594	EE	IR	OK	0.453383	1.56938	1.7914	1.72295	0.00595	0.0266596
FBgn0039818	FBgn0039818	CG11318	3R:31106361-31109191	EE	IR	OK	6.62283	22.9241	1.79134	4.16793	5e-05	0.000439361
FBgn0039081	FBgn0039081	Irk2	3R:23513616-23519445	EE	IR	OK	2.75175	9.51389	1.78969	2.9589	5e-05	0.000439361
FBgn0267520	FBgn0267520	28SrRNA-Psi:CR45860	X:23270801-23271158	EE	IR	OK	144.451	499.337	1.78943	3.77774	5e-05	0.000439361
FBgn0035499	FBgn0035499	Chd64	3L:4114288-4122388	EE	IR	OK	556.591	1922.41	1.78823	4.17157	5e-05	0.000439361
FBgn0266279	FBgn0266279	CR44964	X:6744878-6755752	EE	IR	OK	0.987741	3.40591	1.78584	2.17127	0.00085	0.00537987
FBgn0033821	FBgn0033821	CG10799	2R:13257885-13258477	EE	IR	OK	38.337	131.646	1.77985	4.01695	5e-05	0.000439361
FBgn0027528	FBgn0027528	CG9634	X:16727303-16751910	EE	IR	OK	0.818149	2.80843	1.77933	2.31607	0.0002	0.00152115
FBgn0032023	FBgn0032023	CG14274	2L:8338286-8342056	EE	IR	OK	0.206402	0.708187	1.77867	1.6648	0.01155	0.0455004
FBgn0052669	FBgn0052669	CG32669	X:10832751-10847092	EE	IR	OK	13.0705	44.8153	1.77767	2.4075	0.00045	0.00307774
FBgn0033889	FBgn0033889	CG6701	2R:13972983-13980165	EE	IR	OK	6.8565	23.5014	1.7772	4.51653	5e-05	0.000439361
FBgn0053966	FBgn0053966	CG33966	3L:1234129-1235420	EE	IR	OK	4.16891	14.2301	1.7712	3.14164	5e-05	0.000439361
FBgn0037607	FBgn0037607	CG8036	3R:8667867-8673702	EE	IR	OK	36.7311	125.063	1.76759	4.55312	5e-05	0.000439361
FBgn0263392	FBgn0263392	Tet	3L:2786206-2879158	EE	IR	OK	15.0235	51.1457	1.76739	4.38113	5e-05	0.000439361
FBgn0053469	FBgn0053469	CG33469	2R:14605651-14606302	EE	IR	OK	5.8872	20.041	1.7673	2.66484	0.00015	0.00118398
FBgn0261675	FBgn0261675	Npc1b	X:20934868-20939503	EE	IR	OK	2.3992	8.16031	1.76607	3.84117	5e-05	0.000439361
FBgn0038337	FBgn0038337	CG6125	3R:15402597-15407070	EE	IR	OK	0.378544	1.28225	1.76014	1.81165	0.00485	0.0225883
FBgn0014859	FBgn0014859	Hr38	2L:20682367-20714588	EE	IR	OK	0.807351	2.72186	1.75332	2.72106	5e-05	0.000439361
FBgn0041234	FBgn0041234	Gr59f	2R:23542509-23543885	EE	IR	OK	0.310039	1.04502	1.75301	1.68583	0.0065	0.0286163
FBgn0028993	FBgn0028993	scro	3L:24724161-24758036	EE	IR	OK	0.56415	1.89824	1.75051	1.90688	0.00275	0.0143388
FBgn0026084	FBgn0026084	cib	X:4106112-4110981	EE	IR	OK	309.878	1042.2	1.74986	4.35433	5e-05	0.000439361
FBgn0085265	FBgn0085265	CG34236	2R:13604494-13605655	EE	IR	OK	130.044	437.315	1.74967	4.42116	5e-05	0.000439361
FBgn0035481	FBgn0035481	CG12605	3L:3954250-3964771	EE	IR	OK	0.411452	1.38318	1.74919	2.84019	5e-05	0.000439361
FBgn0010382	FBgn0010382	CycE	2L:15727580-15748324	EE	IR	OK	0.231935	0.779554	1.74893	1.89137	0.00175	0.00975706
FBgn0004047	FBgn0004047	Yp3	X:13759545-13761547	EE	IR	OK	2.73707	9.17422	1.74495	2.83642	0.0001	0.000814779
FBgn0020378	FBgn0020378	Sp1	X:9729647-9756369	EE	IR	OK	0.119952	0.401989	1.7447	1.44082	0.0117	0.0459413
FBgn0005660	FBgn0005660	Ets21C	2L:544924-552923	EE	IR	OK	18.6605	62.3964	1.74147	2.57709	5e-05	0.000439361
FBgn0033635	FBgn0033635	CG7777	2R:11436242-11442216	EE	IR	OK	65.6479	218.992	1.73806	4.47859	5e-05	0.000439361
FBgn0259984	FBgn0259984	kuz	2L:13550138-13639411	EE	IR	OK	7.22144	24.0772	1.73731	4.37981	5e-05	0.000439361
FBgn0051373	FBgn0051373	CG31373	3R:10708486-10709364	EE	IR	OK	6.05234	20.1677	1.73648	2.96773	5e-05	0.000439361
FBgn0030905	FBgn0030905	CG15059	X:18258550-18259517	EE	IR	OK	0.534152	1.77833	1.7352	1.56714	0.00715	0.0309757
FBgn0265725	FBgn0265725	CG44532	X:9162091-9163153	EE	IR	OK	0.476294	1.58472	1.7343	1.77857	0.00585	0.0262984
FBgn0265731	FBgn0265731	CR44538	3L:10205619-10206401	EE	IR	OK	0.893739	2.96281	1.72904	1.77919	0.0054	0.0245909
FBgn0038488	FBgn0038488	m-cup	3R:17144474-17149412	EE	IR	OK	6.21365	20.5921	1.72858	4.17563	5e-05	0.000439361
FBgn0035777	FBgn0035777	CG8563	3L:7390741-7396013	EE	IR	OK	0.139437	0.460658	1.72408	1.52602	0.0099	0.0403618
FBgn0003377	FBgn0003377	Sgs7	3L:11509860-11510247	EE	IR	OK	14.0839	46.4685	1.7222	2.48071	0.0001	0.000814779
FBgn0003888	FBgn0003888	betaTub60D	2R:24305880-24313099	EE	IR	OK	163.051	537.631	1.72129	4.08923	5e-05	0.000439361
FBgn0038740	FBgn0038740	CG4562	3R:19864495-19875678	EE	IR	OK	29.5855	97.5029	1.72056	4.03186	5e-05	0.000439361
FBgn0039748	FBgn0039748	CG15529	3R:30152058-30160473	EE	IR	OK	2.29714	7.56597	1.71969	2.12356	0.00075	0.00481143
FBgn0031065	FBgn0031065	CG14234	X:19735569-19740456	EE	IR	OK	0.174589	0.57451	1.71837	1.90041	0.0032	0.0161953
FBgn0038282	FBgn0038282	dpr9	3R:15054929-15077206	EE	IR	OK	0.827367	2.722	1.71807	3.03854	5e-05	0.000439361
FBgn0000099	FBgn0000099	ap	2R:5706201-5727525	EE	IR	OK	0.485647	1.59721	1.71757	2.29091	0.00025	0.00185089
FBgn0265888	FBgn0265888	CR44677	3L:19555532-19557202	EE	IR	OK	0.501959	1.6496	1.71647	1.8176	0.00375	0.0184293
FBgn0033652	FBgn0033652	ths	2R:11756816-11814424	EE	IR	OK	0.558782	1.83547	1.71579	3.03679	5e-05	0.000439361
FBgn0030357	FBgn0030357	Sclp	X:11920003-11924662	EE	IR	OK	4.51531	14.8184	1.71449	2.75249	5e-05	0.000439361
FBgn0031542	FBgn0031542	CG15414	2L:3480754-3491071	EE	IR	OK	1.68051	5.49753	1.70989	2.59618	5e-05	0.000439361
FBgn0027932	FBgn0027932	Akap200	2L:8415689-8433598	EE	IR	OK	38.6415	126.358	1.70929	4.128	5e-05	0.000439361
FBgn0042104	FBgn0042104	CG18747	3R:7780883-7783446	EE	IR	OK	43.5189	142.108	1.70727	4.48372	5e-05	0.000439361
FBgn0261636	FBgn0261636	CR42719	3L:615626-616646	EE	IR	OK	0.756364	2.46971	1.70719	1.89046	0.0031	0.0157775
FBgn0263706	FBgn0263706	CG43658	X:17456168-17561180	EE	IR	OK	8.00963	26.153	1.70717	4.40494	5e-05	0.000439361
FBgn0034136	FBgn0034136	DAT	2R:16558566-16565238	EE	IR	OK	0.243367	0.794341	1.70663	2.00435	0.00115	0.00691975
FBgn0036996	FBgn0036996	mag	3L:20453292-20466041	EE	IR	OK	30.2021	98.3417	1.70315	3.58784	5e-05	0.000439361
FBgn0051092	FBgn0051092	LpR2	3R:25698726-25740465	EE	IR	OK	4.88217	15.8918	1.70269	3.84761	5e-05	0.000439361
FBgn0011746	FBgn0011746	ana	2R:9062294-9077554	EE	IR	OK	0.194014	0.631043	1.70158	1.67487	0.0084	0.0352657
FBgn0045842	FBgn0045842	yuri	2L:15256580-15264692	EE	IR	OK	36.5312	118.636	1.69934	4.36649	5e-05	0.000439361
FBgn0259215	FBgn0259215	Ir93a	3R:20851708-20859945	EE	IR	OK	0.157734	0.51188	1.69831	1.72464	0.0056	0.0253212
FBgn0085382	FBgn0085382	CG34353	3R:27767965-27905843	EE	IR	OK	0.300447	0.974689	1.69783	2.30009	0.0001	0.000814779
FBgn0036746	FBgn0036746	Crtc	3L:17659817-17669234	EE	IR	OK	12.2785	39.8128	1.6971	4.42082	5e-05	0.000439361
FBgn0030776	FBgn0030776	CG4653	X:16696130-16711145	EE	IR	OK	22.6006	73.2131	1.69574	2.178	0.0007	0.00453893
FBgn0031853	FBgn0031853	TTLL3B	2L:6732865-6736149	EE	IR	OK	0.175604	0.568764	1.6955	1.71958	0.00795	0.0336759
FBgn0000547	FBgn0000547	ed	2L:4031376-4115749	EE	IR	OK	2.94728	9.54168	1.69486	4.09091	5e-05	0.000439361
FBgn0028978	FBgn0028978	trbl	3L:20396287-20401609	EE	IR	OK	6.66162	21.5647	1.69473	4.00532	5e-05	0.000439361
FBgn0051091	FBgn0051091	CG31091	3R:25899902-25902172	EE	IR	OK	0.528893	1.70849	1.69168	1.59186	0.0118	0.0462838
FBgn0011674	FBgn0011674	insc	2R:20821261-20836028	EE	IR	OK	4.06604	13.1202	1.69009	2.0704	0.00125	0.00739045
FBgn0032773	FBgn0032773	fon	2L:19383137-19386205	EE	IR	OK	0.258673	0.83263	1.68655	1.54922	0.0044	0.0208957
FBgn0035779	FBgn0035779	CG8562	3L:7398284-7399912	EE	IR	OK	18.2341	58.6888	1.68645	3.94992	5e-05	0.000439361
FBgn0035644	FBgn0035644	DNApol-epsilon58	3L:5895690-5897435	EE	IR	OK	1.0135	3.26058	1.68578	2.3464	0.00025	0.00185089
FBgn0033593	FBgn0033593	Listericin	2R:11241744-11242194	EE	IR	OK	2.41292	7.75333	1.68403	1.70178	0.00595	0.0266596
FBgn0033483	FBgn0033483	egr	2R:10078365-10084210	EE	IR	OK	6.22329	19.9968	1.68402	3.84039	5e-05	0.000439361
FBgn0036821	FBgn0036821	CG3961	3L:18878249-18890483	EE	IR	OK	1.81703	5.8358	1.68335	3.2493	5e-05	0.000439361
FBgn0003525	FBgn0003525	stg	3R:29251825-29255800	EE	IR	OK	4.62726	14.8546	1.68268	3.81092	5e-05	0.000439361
FBgn0034294	FBgn0034294	Muc55B	2R:18050018-18052107	EE	IR	OK	1.28696	4.11427	1.67667	2.48424	5e-05	0.000439361
FBgn0266641	FBgn0266641	CR45148	2R:21029294-21030041	EE	IR	OK	0.764328	2.4417	1.67562	1.68486	0.00735	0.0315902
FBgn0037870	FBgn0037870	CG18577	3R:11196091-11197285	EE	IR	OK	2.89841	9.25361	1.67476	2.36693	0.0003	0.00215924
FBgn0037248	FBgn0037248	srl	3R:4422482-4429335	EE	IR	OK	1.74373	5.54972	1.67024	3.46672	5e-05	0.000439361
FBgn0034467	FBgn0034467	CG15128	2R:19685613-19688078	EE	IR	OK	0.989132	3.14784	1.67013	2.46108	0.0001	0.000814779
FBgn0039816	FBgn0039816	CG11317	3R:31090711-31097321	EE	IR	OK	94.7018	301.163	1.66908	4.35121	5e-05	0.000439361
FBgn0033736	FBgn0033736	CG13154	2R:12425482-12427861	EE	IR	OK	3.65996	11.6067	1.66506	1.90464	0.0027	0.014146
FBgn0034143	FBgn0034143	CG8303	2R:16595027-16604373	EE	IR	OK	0.143819	0.455401	1.66288	1.50844	0.01115	0.0443753
FBgn0085399	FBgn0085399	CG34370	2R:21987067-22039559	EE	IR	OK	0.500862	1.58386	1.66096	2.55694	5e-05	0.000439361
FBgn0027364	FBgn0027364	Six4	3L:20788885-20792777	EE	IR	OK	0.254336	0.80344	1.65945	1.60963	0.0084	0.0352657
FBgn0031645	FBgn0031645	CG3036	2L:4892111-4906762	EE	IR	OK	10.6768	33.6722	1.65708	4.1533	5e-05	0.000439361
FBgn0031528	FBgn0031528	CG15412	2L:3373566-3375711	EE	IR	OK	0.290318	0.915361	1.65671	1.76307	0.0056	0.0253212
FBgn0264000	FBgn0264000	GluRIB	3L:9251977-9288522	EE	IR	OK	0.168424	0.530022	1.65395	2.14582	0.00075	0.00481143
FBgn0037207	FBgn0037207	Mes2	3L:22945656-22952248	EE	IR	OK	8.08651	25.446	1.65385	3.73124	5e-05	0.000439361
FBgn0037531	FBgn0037531	CG10445	3R:7916598-7920299	EE	IR	OK	0.323437	1.016	1.65134	2.11774	0.00055	0.00367377
FBgn0020445	FBgn0020445	E23	2L:3334874-3354829	EE	IR	OK	1.03805	3.251	1.647	3.0967	5e-05	0.000439361
FBgn0051207	FBgn0051207	CG31207	3R:21046031-21047027	EE	IR	OK	0.499833	1.56265	1.64448	1.57887	0.00925	0.0381558
FBgn0039749	FBgn0039749	CG11498	3R:30152058-30160473	EE	IR	OK	2.35417	7.34421	1.64139	2.75286	5e-05	0.000439361
FBgn0038608	FBgn0038608	WRNexo	3R:18361993-18366162	EE	IR	OK	4.28415	13.3616	1.64102	3.15834	5e-05	0.000439361
FBgn0015036	FBgn0015036	Cyp4ae1	X:2172525-2180998	EE	IR	OK	5.09979	15.8821	1.63889	1.58188	0.01115	0.0443753
FBgn0050460	FBgn0050460	CG30460	2R:17062774-17087633	EE	IR	OK	3.48466	10.8381	1.63703	4.0457	5e-05	0.000439361
FBgn0029769	FBgn0029769	frma	X:5446655-5496052	EE	IR	OK	1.09962	3.42005	1.63701	2.32903	5e-05	0.000439361
FBgn0016123	FBgn0016123	Aph-4	3R:31048928-31052540	EE	IR	OK	0.561945	1.74344	1.63344	2.0255	0.00135	0.00787452
FBgn0051601	FBgn0051601	CG31601	2L:22040726-22043877	EE	IR	OK	0.213358	0.661073	1.63153	1.58128	0.0067	0.0293304
FBgn0010100	FBgn0010100	Acon	2L:21163640-21173185	EE	IR	OK	30.1841	93.4656	1.63065	3.649	5e-05	0.000439361
FBgn0037548	FBgn0037548	CG7900	3R:8094123-8105083	EE	IR	OK	7.40397	22.9013	1.62906	3.65205	5e-05	0.000439361
FBgn0040906	FBgn0040906	CG15579	X:4311278-4311799	EE	IR	OK	4.46694	13.8037	1.62769	2.08767	0.00075	0.00481143
FBgn0261859	FBgn0261859	CG42788	3R:15095956-15131926	EE	IR	OK	1.3083	4.03937	1.62644	3.5202	5e-05	0.000439361
FBgn0002609	FBgn0002609	E(spl)m3-HLH	3R:26021822-26023127	EE	IR	OK	25.8354	79.6741	1.62476	3.85299	5e-05	0.000439361
FBgn0040377	FBgn0040377	Vha36-3	X:2579090-2580560	EE	IR	OK	0.584283	1.80129	1.62429	1.67738	0.00505	0.0233694
FBgn0002715	FBgn0002715	mei-S332	2R:22106106-22124566	EE	IR	OK	12.8471	39.5989	1.62402	1.8649	0.0011	0.00667809
FBgn0034647	FBgn0034647	pirk	2R:21660966-21662995	EE	IR	OK	54.4272	167.648	1.62303	3.89528	5e-05	0.000439361
FBgn0038952	FBgn0038952	CG7069	3R:22372834-22375579	EE	IR	OK	0.613152	1.88466	1.61999	2.2594	0.00035	0.00246841
FBgn0052365	FBgn0052365	CG32365	3L:7869041-7894814	EE	IR	OK	0.56116	1.72417	1.61942	2.25944	0.0002	0.00152115
FBgn0011239	FBgn0011239	ms(2)35Ci	2L:15292467-15294136	EE	IR	OK	0.425877	1.30786	1.6187	1.55127	0.0113	0.0447917
FBgn0042110	FBgn0042110	CG18765	3R:11690385-11691799	EE	IR	OK	3.37498	10.357	1.61766	2.7971	5e-05	0.000439361
FBgn0033122	FBgn0033122	CG17002	2R:6986042-6988922	EE	IR	OK	14.208	43.5757	1.61682	3.9484	5e-05	0.000439361
FBgn0035718	FBgn0035718	CG14820	3L:6932925-6934824	EE	IR	OK	2.76596	8.46446	1.61364	2.6926	5e-05	0.000439361
FBgn0051710	FBgn0051710	CG31710	2L:9700809-9708883	EE	IR	OK	35.052	107.229	1.61312	2.61974	0.0001	0.000814779
FBgn0263659	FBgn0263659	CR43650	2R:16829094-16839494	EE	IR	OK	0.299805	0.916266	1.61174	2.46754	0.00025	0.00185089
FBgn0261444	FBgn0261444	CG3638	X:1215288-1236684	EE	IR	OK	8.3798	25.5927	1.61075	4.2462	5e-05	0.000439361
FBgn0053542	FBgn0053542	upd3	X:18277232-18284596	EE	IR	OK	13.0722	39.9068	1.61013	3.80714	5e-05	0.000439361
FBgn0050287	FBgn0050287	CG30287	2R:21522419-21559977	EE	IR	OK	8.39502	25.6136	1.6093	1.71378	0.0065	0.0286163
FBgn0035770	FBgn0035770	pst	3L:7357274-7360263	EE	IR	OK	91.1674	277.863	1.60778	4.1019	5e-05	0.000439361
FBgn0034293	FBgn0034293	CG14495	2R:18048107-18049922	EE	IR	OK	6.1826	18.8195	1.60594	2.19215	0.0014	0.00809659
FBgn0034420	FBgn0034420	CG10737	2R:19164142-19178223	EE	IR	OK	6.90249	20.9626	1.60263	3.9583	5e-05	0.000439361
FBgn0266203	FBgn0266203	CR44898	2L:1380082-1420453	EE	IR	OK	44.5396	135.198	1.60191	3.66113	5e-05	0.000439361
FBgn0031561	FBgn0031561	CG16712	2L:3696217-3696658	EE	IR	OK	66.5264	201.589	1.59942	3.14147	5e-05	0.000439361
FBgn0267704	FBgn0267704	flam	X:21631890-21790731	EE	IR	OK	1.96781	5.95178	1.59673	2.15252	0.00045	0.00307774
FBgn0262679	FBgn0262679	CG43149	3L:53872-54751	EE	IR	OK	0.621888	1.87732	1.59395	1.57112	0.01155	0.0455004
FBgn0035780	FBgn0035780	CG18417	3L:7400069-7401671	EE	IR	OK	0.870325	2.62537	1.59289	1.91023	0.00255	0.0134444
FBgn0031540	FBgn0031540	CG3238	2L:3467341-3470004	EE	IR	OK	0.52781	1.59192	1.59268	2.12516	0.0009	0.00564371
FBgn0011837	FBgn0011837	Tis11	X:12659414-12682554	EE	IR	OK	29.316	88.3151	1.59097	3.2224	5e-05	0.000439361
FBgn0260399	FBgn0260399	gwl	3R:18746369-18750360	EE	IR	OK	4.30326	12.9122	1.58523	3.65291	5e-05	0.000439361
FBgn0002732	FBgn0002732	E(spl)malpha-BFM	3R:26010892-26011568	EE	IR	OK	69.7332	209.042	1.58388	3.99685	5e-05	0.000439361
FBgn0031653	FBgn0031653	Jon25Biii	2L:4949940-4950767	EE	IR	OK	26.5097	79.2506	1.5799	3.63313	5e-05	0.000439361
FBgn0015903	FBgn0015903	apt	2R:23564890-23600787	EE	IR	OK	14.2772	42.5982	1.57708	3.95534	5e-05	0.000439361
FBgn0263235	FBgn0263235	Phae2	2L:12111109-12112256	EE	IR	OK	14.1566	42.1624	1.57448	3.37034	5e-05	0.000439361
FBgn0063923	FBgn0063923	Kaz1-ORFB	3L:216624-223069	EE	IR	OK	8.37613	24.9404	1.57413	2.25476	0.0007	0.00453893
FBgn0038519	FBgn0038519	Prx3	3R:17545221-17546531	EE	IR	OK	37.8747	112.758	1.57392	3.97197	5e-05	0.000439361
FBgn0003117	FBgn0003117	pnr	3R:16026078-16041796	EE	IR	OK	0.143736	0.427234	1.5716	1.47507	0.0074	0.0317799
FBgn0027537	FBgn0027537	Nup93-1	X:13822825-13825910	EE	IR	OK	5.85852	17.3757	1.56847	3.65276	5e-05	0.000439361
FBgn0034160	FBgn0034160	CG5550	2R:16816588-16819240	EE	IR	OK	2.74216	8.13092	1.56811	2.24695	0.0006	0.00395905
FBgn0024321	FBgn0024321	NK7.1	3R:14328050-14372951	EE	IR	OK	13.7391	40.6888	1.56635	3.69562	5e-05	0.000439361
FBgn0029506	FBgn0029506	Tsp42Ee	2R:7012253-7018362	EE	IR	OK	110.207	326.337	1.56615	4.04591	5e-05	0.000439361
FBgn0014141	FBgn0014141	cher	3R:17088279-17125389	EE	IR	OK	31.6715	93.6224	1.56367	3.81897	5e-05	0.000439361
FBgn0266044	FBgn0266044	CR44809	2L:22169667-22170204	EE	IR	OK	5.92517	17.511	1.56333	2.3524	0.0003	0.00215924
FBgn0040233	FBgn0040233	cana	2L:11269779-11277846	EE	IR	OK	0.407632	1.20319	1.56152	2.29342	0.0003	0.00215924
FBgn0040383	FBgn0040383	CG5254	X:686833-758719	EE	IR	OK	18.2046	53.6622	1.5596	2.48193	0.00025	0.00185089
FBgn0031016	FBgn0031016	kek5	X:19353180-19471914	EE	IR	OK	9.56938	28.1939	1.55888	4.00283	5e-05	0.000439361
FBgn0002735	FBgn0002735	E(spl)mgamma-HLH	3R:25999850-26000761	EE	IR	OK	22.5372	66.2738	1.55613	3.497	5e-05	0.000439361
FBgn0028950	FBgn0028950	CG15255	2L:15610170-15611719	EE	IR	OK	54.9106	161.272	1.55434	3.85912	5e-05	0.000439361
FBgn0035209	FBgn0035209	msd1	3L:1331743-1333146	EE	IR	OK	3.12252	9.16775	1.55385	1.57633	0.0099	0.0403618
FBgn0040361	FBgn0040361	CG14627	X:1181619-1183502	EE	IR	OK	0.991899	2.9034	1.54948	2.05845	0.00075	0.00481143
FBgn0039972	FBgn0039972	CG17018	2L:22308754-22368796	EE	IR	OK	0.306996	0.898585	1.54943	2.03027	0.00195	0.0106749
FBgn0052037	FBgn0052037	CG32037	3L:9489501-9492215	EE	IR	OK	0.800361	2.33697	1.54591	1.99375	0.0013	0.00763618
FBgn0029823	FBgn0029823	CG3011	X:5908134-5916797	EE	IR	OK	40.6149	118.411	1.54372	3.59568	5e-05	0.000439361
FBgn0243516	FBgn0243516	Vrp1	2R:22106106-22124566	EE	IR	OK	15.6128	45.4924	1.54289	3.11298	5e-05	0.000439361
FBgn0038325	FBgn0038325	Atg4b	3R:15351224-15356924	EE	IR	OK	7.18485	20.9278	1.54239	3.47227	5e-05	0.000439361
FBgn0010379	FBgn0010379	Akt1	3R:16099227-16105670	EE	IR	OK	7.0157	20.4209	1.54138	3.764	5e-05	0.000439361
FBgn0035049	FBgn0035049	Mmp1	2R:24669396-24688184	EE	IR	OK	27.1634	79.0321	1.54077	3.8783	5e-05	0.000439361
FBgn0031902	FBgn0031902	Wnt6	2L:7333713-7352542	EE	IR	OK	0.189367	0.550309	1.53906	1.53361	0.0107	0.0430417
FBgn0037166	FBgn0037166	CG11426	3L:22470555-22473509	EE	IR	OK	1.23889	3.59597	1.53733	2.29722	0.0005	0.00338349
FBgn0003087	FBgn0003087	pim	2L:10362988-10364092	EE	IR	OK	3.22481	9.34915	1.53562	2.42089	0.0003	0.00215924
FBgn0032123	FBgn0032123	Oatp30B	2L:9521209-9540060	EE	IR	OK	1.26695	3.6586	1.52994	2.96617	5e-05	0.000439361
FBgn0041087	FBgn0041087	wun2	2R:9414341-9417846	EE	IR	OK	89.9814	259.363	1.52727	3.92429	5e-05	0.000439361
FBgn0032167	FBgn0032167	CG5853	2L:9938862-9947648	EE	IR	OK	4.4197	12.7309	1.52631	2.41356	0.0004	0.00277597
FBgn0011666	FBgn0011666	msi	3R:25516117-25609127	EE	IR	OK	1.68677	4.85802	1.52611	2.74965	5e-05	0.000439361
FBgn0266801	FBgn0266801	CG45263	3R:8364327-8477617	EE	IR	OK	0.642493	1.84884	1.52487	2.29914	0.00065	0.00424768
FBgn0030964	FBgn0030964	Pvf1	X:18832681-18842901	EE	IR	OK	8.33127	23.9396	1.52279	3.3657	5e-05	0.000439361
FBgn0011554	FBgn0011554	etaTry	2R:11340512-11341423	EE	IR	OK	6.58534	18.9132	1.52206	2.7439	5e-05	0.000439361
FBgn0036354	FBgn0036354	Poc1	3L:13388298-13390006	EE	IR	OK	2.77914	7.97654	1.52112	2.70467	5e-05	0.000439361
FBgn0032151	FBgn0032151	nAChRalpha6	2L:9793316-9886250	EE	IR	OK	0.375405	1.07703	1.52054	1.83346	0.0019	0.0104274
FBgn0032681	FBgn0032681	CG10283	2L:18455716-18484513	EE	IR	OK	5.68734	16.2905	1.5182	3.47327	5e-05	0.000439361
FBgn0040232	FBgn0040232	cmet	2L:11210677-11269002	EE	IR	OK	0.356979	1.0204	1.51522	1.69937	0.007	0.0304351
FBgn0035355	FBgn0035355	CG16985	3L:2595780-2600242	EE	IR	OK	114.878	327.995	1.51357	3.89657	5e-05	0.000439361
FBgn0011260	FBgn0011260	Sema-2a	2R:16500177-16533459	EE	IR	OK	13.3946	38.1747	1.51097	3.81005	5e-05	0.000439361
FBgn0004055	FBgn0004055	uzip	2R:25012061-25031737	EE	IR	OK	1.23415	3.51489	1.50996	2.4452	0.0001	0.000814779
FBgn0032839	FBgn0032839	CG10659	2L:20024974-20025811	EE	IR	OK	8.2084	23.3528	1.50842	2.78828	5e-05	0.000439361
FBgn0032810	FBgn0032810	CG13077	2L:19565862-19567359	EE	IR	OK	1.23775	3.52064	1.50812	1.75125	0.0041	0.0197648
FBgn0030451	FBgn0030451	CG15717	X:13128951-13134839	EE	IR	OK	14.1969	40.3383	1.50658	1.90807	0.0033	0.0166163
FBgn0033216	FBgn0033216	CG1946	2R:7714922-7716781	EE	IR	OK	1.19654	3.38673	1.50102	1.79423	0.0054	0.0245909
FBgn0040349	FBgn0040349	CG3699	X:946661-947500	EE	IR	OK	14.5972	41.3165	1.50102	3.03052	5e-05	0.000439361
FBgn0039755	FBgn0039755	CG15531	3R:30194789-30196228	EE	IR	OK	1.29719	3.66534	1.49856	1.87355	0.0036	0.0177887
FBgn0004397	FBgn0004397	Vinc	X:2214346-2222567	EE	IR	OK	11.6621	32.9479	1.49836	3.88045	5e-05	0.000439361
FBgn0000451	FBgn0000451	ect	3L:10190275-10201837	EE	IR	OK	0.759586	2.14341	1.49662	1.97638	0.00095	0.00589934
FBgn0030241	FBgn0030241	feo	X:10852445-10854869	EE	IR	OK	1.13913	3.18996	1.48561	2.34325	0.0004	0.00277597
FBgn0025837	FBgn0025837	CG17636	X:124369-126714	EE	IR	OK	0.316677	0.88632	1.48482	1.56076	0.00605	0.0269963
FBgn0061476	FBgn0061476	Zwilch	3R:31210965-31213376	EE	IR	OK	1.78468	4.99399	1.48452	2.55866	5e-05	0.000439361
FBgn0040609	FBgn0040609	CG3348	3R:27288768-27292209	EE	IR	OK	19.7512	55.2673	1.48448	1.44538	0.01255	0.0485592
FBgn0053116	FBgn0053116	CG33116	2L:19533478-19537363	EE	IR	OK	5.82888	16.2982	1.48342	3.37973	5e-05	0.000439361
FBgn0032105	FBgn0032105	borr	2L:9251471-9253118	EE	IR	OK	6.29631	17.602	1.48316	3.0092	5e-05	0.000439361
FBgn0265369	FBgn0265369	CR44310	2L:3616295-3617619	EE	IR	OK	0.77129	2.15584	1.4829	1.65457	0.00545	0.0247667
FBgn0261565	FBgn0261565	Lmpt	3L:16865294-16922487	EE	IR	OK	32.521	90.8426	1.482	3.49064	5e-05	0.000439361
FBgn0040959	FBgn0040959	Peritrophin-15a	2L:8395664-8396096	EE	IR	OK	58.3375	162.824	1.48082	3.08826	5e-05	0.000439361
FBgn0039069	FBgn0039069	CG6763	3R:23281200-23286041	EE	IR	OK	4.12856	11.4984	1.47773	1.85201	0.00405	0.0196021
FBgn0036486	FBgn0036486	Msh6	3L:15147136-15158562	EE	IR	OK	0.847656	2.35875	1.47647	1.56921	0.0082	0.0345731
FBgn0015351	FBgn0015351	CG14906	3R:16649980-16651157	EE	IR	OK	9.56624	26.564	1.47345	3.19847	5e-05	0.000439361
FBgn0050503	FBgn0050503	CG30503	2R:7440705-7445792	EE	IR	OK	5.53984	15.3729	1.47247	2.04666	0.00065	0.00424768
FBgn0261260	FBgn0261260	mgl	X:9356633-9500129	EE	IR	OK	1.39593	3.86792	1.47033	3.39192	5e-05	0.000439361
FBgn0037581	FBgn0037581	CG7352	3R:8347578-8349296	EE	IR	OK	4.28548	11.866	1.46931	2.8224	5e-05	0.000439361
FBgn0030991	FBgn0030991	CG7453	X:19180172-19182024	EE	IR	OK	11.7133	32.4121	1.46838	3.55302	5e-05	0.000439361
FBgn0053137	FBgn0053137	CG33137	2R:13175394-13176075	EE	IR	OK	1.82717	5.05557	1.46827	1.73687	0.0042	0.0201218
FBgn0028540	FBgn0028540	CG9008	2L:13773996-13780165	EE	IR	OK	10.2323	28.3045	1.4679	3.51465	5e-05	0.000439361
FBgn0013725	FBgn0013725	phyl	2R:14427335-14432337	EE	IR	OK	3.13916	8.68037	1.46738	2.73441	5e-05	0.000439361
FBgn0031091	FBgn0031091	Phf7	X:20160354-20165830	EE	IR	OK	0.929935	2.57068	1.46695	2.15774	0.0006	0.00395905
FBgn0020633	FBgn0020633	Mcm7	3L:8891555-8894310	EE	IR	OK	3.59989	9.94603	1.46617	3.07089	5e-05	0.000439361
FBgn0004914	FBgn0004914	Hnf4	2L:8687225-8709611	EE	IR	OK	5.67638	15.6784	1.46573	3.19705	5e-05	0.000439361
FBgn0033735	FBgn0033735	CG8525	2R:12425482-12427861	EE	IR	OK	5.84556	16.1293	1.46427	2.62933	5e-05	0.000439361
FBgn0033519	FBgn0033519	CG11825	2R:10420413-10423650	EE	IR	OK	1.6878	4.64916	1.46183	1.54834	0.00885	0.0367431
FBgn0034389	FBgn0034389	Mctp	2R:18761757-18774824	EE	IR	OK	5.16055	14.2059	1.46089	3.36946	5e-05	0.000439361
FBgn0052107	FBgn0052107	CG32107	3L:12853645-12861305	EE	IR	OK	1.24331	3.41014	1.45564	1.6016	0.01085	0.043452
FBgn0029821	FBgn0029821	CG4020	X:5905745-5908001	EE	IR	OK	2.48185	6.79707	1.4535	2.54794	0.0002	0.00152115
FBgn0038470	FBgn0038470	CG18213	3R:17036393-17040203	EE	IR	OK	1.73269	4.74458	1.45327	2.74511	5e-05	0.000439361
FBgn0085771	FBgn0085771	28SrRNA-Psi:CR40741	X:23239717-23240975	EE	IR	OK	107.936	295.337	1.45219	3.29038	5e-05	0.000439361
FBgn0036837	FBgn0036837	CG18135	3L:18990025-19000608	EE	IR	OK	9.14622	25.026	1.45218	3.35099	5e-05	0.000439361
FBgn0001104	FBgn0001104	Galphai	3L:6972749-6980044	EE	IR	OK	16.3863	44.8136	1.45145	3.39371	5e-05	0.000439361
FBgn0266420	FBgn0266420	Ote	2R:18275606-18277177	EE	IR	OK	13.9745	38.2049	1.45096	3.52433	5e-05	0.000439361
FBgn0053926	FBgn0053926	CG33926	3L:9443231-9446388	EE	IR	OK	37.4222	102.299	1.45083	3.36868	5e-05	0.000439361
FBgn0002466	FBgn0002466	sti	3L:12507997-12515009	EE	IR	OK	0.432909	1.18312	1.45046	2.29797	0.0002	0.00152115
FBgn0039869	FBgn0039869	CG1890	3R:31743489-31744248	EE	IR	OK	99.9845	273.173	1.45004	3.7106	5e-05	0.000439361
FBgn0029092	FBgn0029092	ced-6	2R:9434668-9444937	EE	IR	OK	2.18708	5.97477	1.44988	2.66147	5e-05	0.000439361
FBgn0063649	FBgn0063649	CG6006	3R:16154981-16171766	EE	IR	OK	7.54555	20.598	1.44881	3.37265	5e-05	0.000439361
FBgn0040259	FBgn0040259	Ugt86Da	3R:11157097-11159744	EE	IR	OK	26.4398	72.1543	1.44837	3.71465	5e-05	0.000439361
FBgn0010357	FBgn0010357	betaTry	2R:11346324-11347395	EE	IR	OK	371.566	1012.13	1.4457	3.2665	5e-05	0.000439361
FBgn0031848	FBgn0031848	Nse1	2L:6676648-6677625	EE	IR	OK	3.01069	8.19508	1.44466	2.21991	0.00035	0.00246841
FBgn0014018	FBgn0014018	Rel	3R:9042507-9052231	EE	IR	OK	61.8442	168.281	1.44416	2.47581	0.0001	0.000814779
FBgn0032683	FBgn0032683	kon	2L:18485416-18503978	EE	IR	OK	0.70338	1.91232	1.44295	2.51522	0.0002	0.00152115
FBgn0020257	FBgn0020257	Ppa	2R:22684954-22688987	EE	IR	OK	20.9644	56.8465	1.43913	3.68591	5e-05	0.000439361
FBgn0037439	FBgn0037439	CG10286	3R:6368964-6377348	EE	IR	OK	6.40184	17.3301	1.43672	2.29788	0.0002	0.00152115
FBgn0261451	FBgn0261451	trol	X:2470459-2545410	EE	IR	OK	15.0815	40.7554	1.43422	3.75381	5e-05	0.000439361
FBgn0037562	FBgn0037562	CG11671	3R:8287875-8288613	EE	IR	OK	345.476	932.742	1.43289	3.54107	5e-05	0.000439361
FBgn0037837	FBgn0037837	CG14693	3R:10811580-10815047	EE	IR	OK	11.8769	32.0152	1.4306	3.23131	5e-05	0.000439361
FBgn0031322	FBgn0031322	CG5001	2L:1185756-1196807	EE	IR	OK	5.00519	13.4857	1.42994	2.99534	5e-05	0.000439361
FBgn0029990	FBgn0029990	CG2233	X:8035740-8037517	EE	IR	OK	1.15734	3.1171	1.42939	1.95344	0.0014	0.00809659
FBgn0014011	FBgn0014011	Rac2	3L:7423826-7454717	EE	IR	OK	52.5338	141.467	1.42915	3.11788	5e-05	0.000439361
FBgn0031745	FBgn0031745	rau	2L:5859768-5879498	EE	IR	OK	36.6012	98.5043	1.4283	3.7315	5e-05	0.000439361
FBgn0040281	FBgn0040281	Aplip1	3L:1196316-1199339	EE	IR	OK	3.21202	8.64361	1.42815	2.94222	5e-05	0.000439361
FBgn0053509	FBgn0053509	CG33509	2L:21084604-21086506	EE	IR	OK	3.34018	8.98666	1.42786	2.53089	5e-05	0.000439361
FBgn0013984	FBgn0013984	InR	3R:21570247-21619321	EE	IR	OK	3.31753	8.89549	1.42296	3.36405	5e-05	0.000439361
FBgn0030912	FBgn0030912	CG6023	X:18314123-18321193	EE	IR	OK	5.13408	13.7604	1.42235	2.7727	5e-05	0.000439361
FBgn0036836	FBgn0036836	CG11619	3L:18985904-18988323	EE	IR	OK	0.352446	0.943755	1.42101	1.67862	0.0062	0.0275187
FBgn0038256	FBgn0038256	CG7530	3R:14724759-14731509	EE	IR	OK	16.8906	45.175	1.41931	3.537	5e-05	0.000439361
FBgn0030855	FBgn0030855	CG5800	X:17636280-17639003	EE	IR	OK	1.31542	3.51631	1.41854	2.37913	0.00015	0.00118398
FBgn0027601	FBgn0027601	pdgy	X:14839375-14953697	EE	IR	OK	7.07571	18.8452	1.41325	1.8522	0.00205	0.0111492
FBgn0265998	FBgn0265998	Doa	3R:28888072-28922772	EE	IR	OK	21.9398	58.4334	1.41324	3.64694	5e-05	0.000439361
FBgn0033202	FBgn0033202	CG1339	2R:7659103-7660588	EE	IR	OK	0.461025	1.22692	1.41212	1.53817	0.00685	0.0298787
FBgn0037766	FBgn0037766	Teh1	3R:9826080-9868120	EE	IR	OK	0.245683	0.65225	1.40863	1.71686	0.0045	0.0212868
FBgn0015399	FBgn0015399	kek1	2L:12816999-12822787	EE	IR	OK	3.69111	9.79349	1.40777	3.13773	5e-05	0.000439361
FBgn0004378	FBgn0004378	Klp61F	3L:1235725-1245910	EE	IR	OK	2.17354	5.76235	1.40661	2.95518	5e-05	0.000439361
FBgn0260484	FBgn0260484	HIP	X:3799149-3801570	EE	IR	OK	4.66187	12.3542	1.40602	2.95152	5e-05	0.000439361
FBgn0034724	FBgn0034724	babos	2R:22383133-22402059	EE	IR	OK	83.2452	220.275	1.40387	2.20301	0.0004	0.00277597
FBgn0037448	FBgn0037448	CG15186	3R:6478310-6495025	EE	IR	OK	0.814137	2.15321	1.40315	2.30467	5e-05	0.000439361
FBgn0250904	FBgn0250904	CG34434	X:5614553-5616370	EE	IR	OK	0.989112	2.61395	1.40203	1.86132	0.00195	0.0106749
FBgn0261836	FBgn0261836	Msp300	2L:5100876-5207002	EE	IR	OK	9.68719	25.5901	1.40144	1.65921	0.00315	0.0160019
FBgn0038504	FBgn0038504	Sur-8	3R:17395198-17403718	EE	IR	OK	12.8094	33.8329	1.40123	3.64717	5e-05	0.000439361
FBgn0086356	FBgn0086356	tum	2R:13856149-13858689	EE	IR	OK	2.68155	7.08149	1.40099	2.74751	5e-05	0.000439361
FBgn0086347	FBgn0086347	Myo31DF	2L:10491813-10507015	EE	IR	OK	33.9692	89.5365	1.39825	3.56691	5e-05	0.000439361
FBgn0037730	FBgn0037730	CG9444	3R:9679938-9684264	EE	IR	OK	1.83991	4.84685	1.39742	1.93654	0.0017	0.00951737
FBgn0003475	FBgn0003475	spir	2L:20311218-20348386	EE	IR	OK	5.67704	14.9409	1.39606	3.21222	5e-05	0.000439361
FBgn0000139	FBgn0000139	ash2	3R:24650124-24654820	EE	IR	OK	49.0383	128.803	1.39318	3.56713	5e-05	0.000439361
FBgn0039118	FBgn0039118	CG10208	3R:23772997-23774127	EE	IR	OK	11.8513	31.0932	1.39155	3.08878	5e-05	0.000439361
FBgn0000578	FBgn0000578	ena	2R:19141631-19163705	EE	IR	OK	25.8948	67.8722	1.39016	3.64258	5e-05	0.000439361
FBgn0036742	FBgn0036742	CG7497	3L:17633448-17638001	EE	IR	OK	19.6746	51.4941	1.38807	3.40779	5e-05	0.000439361
FBgn0003545	FBgn0003545	sub	2R:17744100-17748078	EE	IR	OK	0.826694	2.16207	1.38698	1.90386	0.00285	0.0147681
FBgn0035085	FBgn0035085	CG3770	2R:24943391-24948378	EE	IR	OK	31.8275	83.2287	1.38681	2.73685	5e-05	0.000439361
FBgn0033423	FBgn0033423	CG1809	2R:9559254-9565190	EE	IR	OK	2.74629	7.16759	1.384	2.0242	0.00135	0.00787452
FBgn0037409	FBgn0037409	Osi24	3R:6198810-6207678	EE	IR	OK	0.66442	1.7334	1.38344	1.90527	0.0028	0.0145646
FBgn0266929	FBgn0266929	CR45380	3L:3329280-3329597	EE	IR	OK	6.16793	16.0858	1.38293	1.63116	0.009	0.0372945
FBgn0041585	FBgn0041585	olf186-F	2R:17843441-17860582	EE	IR	OK	8.34172	21.7222	1.38076	2.65278	5e-05	0.000439361
FBgn0033980	FBgn0033980	Cyp6a20	2R:14882117-14884046	EE	IR	OK	10.2101	26.5699	1.37979	3.25598	5e-05	0.000439361
FBgn0004456	FBgn0004456	mew	X:13214408-13258495	EE	IR	OK	10.2415	26.6407	1.37921	3.33823	5e-05	0.000439361
FBgn0031011	FBgn0031011	CG8034	X:19281231-19298162	EE	IR	OK	9.45024	24.5607	1.37793	3.52349	5e-05	0.000439361
FBgn0033215	FBgn0033215	CG1942	2R:7712577-7714182	EE	IR	OK	3.30417	8.57701	1.37619	2.33461	0.0002	0.00152115
FBgn0037140	FBgn0037140	CG7442	3L:21934703-21941812	EE	IR	OK	2.07682	5.38453	1.37444	1.95197	0.0021	0.011387
FBgn0004606	FBgn0004606	zfh1	3R:30765925-30789202	EE	IR	OK	0.259174	0.671653	1.37379	1.74806	0.00225	0.0120917
FBgn0035001	FBgn0035001	slik	2R:24392128-24404527	EE	IR	OK	7.65616	19.8193	1.37221	2.11334	0.00075	0.00481143
FBgn0002733	FBgn0002733	E(spl)mbeta-HLH	3R:26005045-26006023	EE	IR	OK	97.0292	250.901	1.37063	3.51113	5e-05	0.000439361
FBgn0263005	FBgn0263005	CG43313	X:13094298-13112462	EE	IR	OK	3.41132	8.80442	1.3679	1.7085	0.0053	0.0242883
FBgn0005670	FBgn0005670	Cyp4d1	X:2159144-2162180	EE	IR	OK	2.36952	6.1138	1.36747	2.35078	0.0001	0.000814779
FBgn0050015	FBgn0050015	CG30015	2R:10839101-10874771	EE	IR	OK	6.18699	15.9615	1.36729	2.8518	5e-05	0.000439361
FBgn0032025	FBgn0032025	CG7778	2L:8346619-8351112	EE	IR	OK	6.90833	17.8067	1.36601	2.75735	5e-05	0.000439361
FBgn0051809	FBgn0051809	CG31809	2L:16853619-16858714	EE	IR	OK	0.910707	2.34603	1.36516	1.65034	0.00595	0.0266596
FBgn0000404	FBgn0000404	CycA	3L:11826718-11833578	EE	IR	OK	4.83008	12.4326	1.36401	3.06678	5e-05	0.000439361
FBgn0029752	FBgn0029752	TrxT	X:5310580-5311888	EE	IR	OK	0.888366	2.28663	1.364	1.61972	0.00735	0.0315902
FBgn0263656	FBgn0263656	CG43647	2R:7020132-7020746	EE	IR	OK	10.5914	27.2345	1.36254	2.1442	0.0005	0.00338349
FBgn0016754	FBgn0016754	sba	3R:23894173-23922973	EE	IR	OK	3.35531	8.61598	1.36057	3.28157	5e-05	0.000439361
FBgn0031307	FBgn0031307	MFS3	2L:1142868-1147395	EE	IR	OK	17.5089	44.9538	1.36036	3.3969	5e-05	0.000439361
FBgn0032955	FBgn0032955	CG2201	2L:21614231-21624080	EE	IR	OK	20.0517	51.4687	1.35997	3.35483	5e-05	0.000439361
FBgn0000317	FBgn0000317	ck	2L:15044962-15057862	EE	IR	OK	0.478855	1.22895	1.35976	2.30331	0.00025	0.00185089
FBgn0264442	FBgn0264442	ab	2L:11210677-11269002	EE	IR	OK	0.572168	1.46815	1.35949	1.65846	0.0051	0.0235506
FBgn0038827	FBgn0038827	Fancd2	3R:20810803-20816190	EE	IR	OK	0.480461	1.23251	1.3591	1.97882	0.0009	0.00564371
FBgn0259682	FBgn0259682	Jabba	2R:18754994-18761082	EE	IR	OK	19.205	49.1805	1.3566	2.88037	5e-05	0.000439361
FBgn0267795	FBgn0267795	CG32138	3L:14053099-14071583	EE	IR	OK	13.4011	34.3053	1.35608	3.56955	5e-05	0.000439361
FBgn0031052	FBgn0031052	CG14215	X:19652304-19659407	EE	IR	OK	0.439484	1.12442	1.3553	2.17821	0.00095	0.00589934
FBgn0030048	FBgn0030048	CG12112	X:8558878-8560192	EE	IR	OK	10.9934	28.1242	1.35518	2.95019	5e-05	0.000439361
FBgn0032706	FBgn0032706	Irk3	2L:18708845-18713748	EE	IR	OK	1.21436	3.10092	1.35251	1.76811	0.00465	0.0218158
FBgn0264295	FBgn0264295	CG43773	2L:4007689-4007984	EE	IR	OK	65.2995	166.641	1.3516	2.6589	5e-05	0.000439361
FBgn0039044	FBgn0039044	p53	3R:23049656-23061304	EE	IR	OK	18.404	46.9504	1.35112	2.53126	5e-05	0.000439361
FBgn0036910	FBgn0036910	Cyp305a1	3L:19810402-19813339	EE	IR	OK	32.001	81.6252	1.3509	3.50538	5e-05	0.000439361
FBgn0036622	FBgn0036622	CG4753	3L:16378973-16381570	EE	IR	OK	19.4204	49.5212	1.35047	3.30975	5e-05	0.000439361
FBgn0031261	FBgn0031261	nAChRbeta3	2L:544924-552923	EE	IR	OK	34.1679	86.9305	1.34722	1.98462	0.00075	0.00481143
FBgn0261570	FBgn0261570	CG42684	X:17710143-17752007	EE	IR	OK	0.77307	1.96328	1.34459	2.38042	0.0001	0.000814779
FBgn0000489	FBgn0000489	Pka-C3	3L:15925804-15954797	EE	IR	OK	0.728183	1.84796	1.34356	1.86234	0.00275	0.0143388
FBgn0039177	FBgn0039177	CG13611	3R:24279571-24281576	EE	IR	OK	0.52701	1.33436	1.34025	1.50539	0.0101	0.0410693
FBgn0017558	FBgn0017558	Pdk	2R:9426438-9434638	EE	IR	OK	11.2529	28.4439	1.33783	3.31475	5e-05	0.000439361
FBgn0034808	FBgn0034808	CG9896	2R:22985373-23048325	EE	IR	OK	5.91461	14.9219	1.33507	2.89374	5e-05	0.000439361
FBgn0052368	FBgn0052368	CG32368	3L:7915436-7915846	EE	IR	OK	179.12	451.555	1.33397	3.10264	5e-05	0.000439361
FBgn0036764	FBgn0036764	CG5535	3L:17852623-17856794	EE	IR	OK	7.99064	20.1328	1.33316	3.11984	5e-05	0.000439361
FBgn0000241	FBgn0000241	bw	2R:23523855-23538499	EE	IR	OK	10.6081	26.6999	1.33167	3.29231	5e-05	0.000439361
FBgn0053265	FBgn0053265	Muc68E	3L:11967342-11972979	EE	IR	OK	1.89634	4.77262	1.33156	2.73612	5e-05	0.000439361
FBgn0039637	FBgn0039637	CG11880	3R:29123369-29128247	EE	IR	OK	11.8795	29.8938	1.33137	3.41472	5e-05	0.000439361
FBgn0263197	FBgn0263197	Patronin	2R:17518222-17535866	EE	IR	OK	11.112	27.9558	1.33103	2.91007	5e-05	0.000439361
FBgn0033308	FBgn0033308	CG8736	2R:8594030-8595001	EE	IR	OK	2.096	5.27304	1.331	1.62287	0.0075	0.0320699
FBgn0014861	FBgn0014861	Mcm2	3R:8264969-8267924	EE	IR	OK	1.28556	3.22446	1.32667	2.23504	0.0004	0.00277597
FBgn0039459	FBgn0039459	IntS12	3R:26863375-26864559	EE	IR	OK	3.30278	8.28192	1.32628	2.21793	0.0002	0.00152115
FBgn0266807	FBgn0266807	CR45269	2R:22665645-22666764	EE	IR	OK	25.0254	62.532	1.3212	1.82891	0.00245	0.0130056
FBgn0022708	FBgn0022708	Adk2	2R:24024097-24025877	EE	IR	OK	206.09	514.909	1.32104	3.44904	5e-05	0.000439361
FBgn0035926	FBgn0035926	CG5804	3L:8753618-8798719	EE	IR	OK	901.574	2250.15	1.31951	3.07676	5e-05	0.000439361
FBgn0000210	FBgn0000210	br	X:1523553-1669297	EE	IR	OK	1.69911	4.23231	1.31667	1.61548	0.0103	0.0417575
FBgn0267230	FBgn0267230	CR45670	3L:4107142-4107470	EE	IR	OK	12.7245	31.6663	1.31533	1.85207	0.00135	0.00787452
FBgn0003748	FBgn0003748	Treh	2R:21074017-21091004	EE	IR	OK	59.2585	147.357	1.31422	3.02186	5e-05	0.000439361
FBgn0053468	FBgn0053468	CG33468	2R:14606306-14606980	EE	IR	OK	7.33045	18.1796	1.31035	2.12133	0.0003	0.00215924
FBgn0267519	FBgn0267519	28SrRNA-Psi:CR45859	X:23214451-23217140	EE	IR	OK	194.968	482.446	1.30713	2.62082	5e-05	0.000439361
FBgn0039916	FBgn0039916	CG9935	4:636130-646556	EE	IR	OK	0.594622	1.47113	1.30688	1.79486	0.00435	0.0207307
FBgn0050359	FBgn0050359	Mal-A5	2R:8462752-8465092	EE	IR	OK	0.706656	1.74767	1.30635	1.72797	0.0031	0.0157775
FBgn0085261	FBgn0085261	CG34232	2R:12164908-12165812	EE	IR	OK	697.004	1720.42	1.30353	3.28181	5e-05	0.000439361
FBgn0030246	FBgn0030246	CG1582	X:10894746-10899302	EE	IR	OK	7.61027	18.7718	1.30255	3.23477	5e-05	0.000439361
FBgn0020312	FBgn0020312	CG4050	2R:21123734-21128510	EE	IR	OK	1.19355	2.94399	1.30252	2.27958	0.00025	0.00185089
FBgn0036627	FBgn0036627	Grp	3L:16390951-16400275	EE	IR	OK	3.84106	9.4588	1.30015	2.579	5e-05	0.000439361
FBgn0051636	FBgn0051636	CG31636	2L:6656458-6658152	EE	IR	OK	2.59759	6.39022	1.29869	2.10198	0.00055	0.00367377
FBgn0037956	FBgn0037956	CG6959	3R:11822701-11869460	EE	IR	OK	0.897348	2.20422	1.29653	1.9886	0.001	0.00617102
FBgn0033791	FBgn0033791	Drl-2	2R:13055245-13079539	EE	IR	OK	0.30933	0.75916	1.29526	1.79786	0.0033	0.0166163
FBgn0005391	FBgn0005391	Yp2	X:10050950-10052636	EE	IR	OK	1.21901	2.98237	1.29075	1.68286	0.00615	0.0273638
FBgn0003124	FBgn0003124	polo	3L:20309653-20313466	EE	IR	OK	9.30552	22.7348	1.28874	3.12025	5e-05	0.000439361
FBgn0261862	FBgn0261862	whd	2R:10468615-10478795	EE	IR	OK	50.5739	123.326	1.28601	3.3021	5e-05	0.000439361
FBgn0050085	FBgn0050085	Rif1	2R:15864308-15869147	EE	IR	OK	0.69952	1.7035	1.28407	2.09997	0.0008	0.00508712
FBgn0040096	FBgn0040096	lectin-33A	2L:11002071-11002738	EE	IR	OK	3.59383	8.75046	1.28384	1.73246	0.0047	0.0220029
FBgn0016930	FBgn0016930	Dyrk2	2L:14184477-14234126	EE	IR	OK	2.39094	5.8066	1.28011	2.81914	5e-05	0.000439361
FBgn0263391	FBgn0263391	hts	2R:19397031-19424903	EE	IR	OK	10.7791	26.1737	1.27989	3.06907	5e-05	0.000439361
FBgn0069354	FBgn0069354	Porin2	2L:10845787-10847044	EE	IR	OK	1.17656	2.85258	1.2777	1.57668	0.01035	0.0419445
FBgn0037443	FBgn0037443	Dmtn	3R:6389161-6405895	EE	IR	OK	9.87781	23.9362	1.27693	3.20044	5e-05	0.000439361
FBgn0262509	FBgn0262509	nrm	3L:22998371-23040300	EE	IR	OK	0.279098	0.676266	1.27682	1.66796	0.00515	0.0237412
FBgn0010038	FBgn0010038	GstD2	3R:12371970-12372704	EE	IR	OK	184.445	445.861	1.2734	3.34089	5e-05	0.000439361
FBgn0262617	FBgn0262617	CG43143	3R:10264305-10311613	EE	IR	OK	12.6364	30.4735	1.26997	3.22284	5e-05	0.000439361
FBgn0031488	FBgn0031488	CG17265	2L:2999285-3016069	EE	IR	OK	1.29308	3.11038	1.26628	2.22959	0.00025	0.00185089
FBgn0000045	FBgn0000045	Act79B	3L:21985209-21987190	EE	IR	OK	0.491838	1.18274	1.26588	1.45858	0.0108	0.0432997
FBgn0024889	FBgn0024889	Kap-alpha1	3L:19807231-19810398	EE	IR	OK	20.5665	49.4566	1.26587	3.22559	5e-05	0.000439361
FBgn0039315	FBgn0039315	CG13658	3R:25287473-25288930	EE	IR	OK	5.13072	12.3293	1.26486	2.39761	5e-05	0.000439361
FBgn0031878	FBgn0031878	sip2	2L:6960376-6964074	EE	IR	OK	3.8837	9.3325	1.26483	1.9679	0.0013	0.00763618
FBgn0035619	FBgn0035619	CG10592	3L:5592740-5595272	EE	IR	OK	4.07893	9.79178	1.26338	2.41225	0.0001	0.000814779
FBgn0051660	FBgn0051660	pog	2L:4852863-4876792	EE	IR	OK	0.526572	1.2634	1.26261	1.89129	0.0018	0.00994395
FBgn0260866	FBgn0260866	dnr1	2R:22563151-22592964	EE	IR	OK	5.46027	13.0924	1.26169	3.04523	5e-05	0.000439361
FBgn0037723	FBgn0037723	SpdS	3R:9631640-9637611	EE	IR	OK	9.97529	23.9149	1.26148	1.50635	0.0104	0.0421
FBgn0016977	FBgn0016977	spen	2L:159031-203397	EE	IR	OK	5.20683	12.4814	1.2613	2.91384	5e-05	0.000439361
FBgn0034797	FBgn0034797	nahoda	2R:22896173-22916719	EE	IR	OK	0.43575	1.04419	1.26081	1.88043	0.0027	0.014146
FBgn0036007	FBgn0036007	path	3L:9494554-9505328	EE	IR	OK	65.8441	157.573	1.25889	3.25184	5e-05	0.000439361
FBgn0052579	FBgn0052579	CG32579	X:16323285-16330759	EE	IR	OK	4.91637	11.7387	1.25561	1.75719	0.00555	0.025137
FBgn0004657	FBgn0004657	mys	X:8061644-8070237	EE	IR	OK	62.6587	149.481	1.25438	3.13108	5e-05	0.000439361
FBgn0266458	FBgn0266458	CG45083	2L:10510671-10517218	EE	IR	OK	12.8727	30.7019	1.25401	1.88077	0.0039	0.0190202
FBgn0036993	FBgn0036993	CG5910	3L:20442418-20452864	EE	IR	OK	51.7919	123.423	1.25282	2.75622	5e-05	0.000439361
FBgn0028699	FBgn0028699	Rh50	3L:4910367-4920198	EE	IR	OK	0.897784	2.13898	1.25248	1.75679	0.00275	0.0143388
FBgn0035194	FBgn0035194	Psf1	3L:1246985-1247677	EE	IR	OK	3.03303	7.21342	1.24992	1.69564	0.00495	0.022985
FBgn0011274	FBgn0011274	Dif	2L:17410640-17433161	EE	IR	OK	20.6729	49.157	1.24966	2.94736	5e-05	0.000439361
FBgn0003326	FBgn0003326	sca	2R:12780540-12802010	EE	IR	OK	0.832464	1.97919	1.24945	1.67312	0.0046	0.0216561
FBgn0036970	FBgn0036970	Spn77Bc	3L:20342633-20344319	EE	IR	OK	1.15081	2.73347	1.24809	1.69345	0.00465	0.0218158
FBgn0010051	FBgn0010051	Itp-r83A	3R:5508841-5539411	EE	IR	OK	0.997361	2.3687	1.2479	2.5375	5e-05	0.000439361
FBgn0267698	FBgn0267698	Pak	3R:6350895-6361614	EE	IR	OK	15.0864	35.8217	1.24758	3.16582	5e-05	0.000439361
FBgn0024277	FBgn0024277	trio	3L:995981-1036298	EE	IR	OK	25.4559	60.4333	1.24734	2.1692	0.0003	0.00215924
FBgn0015577	FBgn0015577	alpha-Est9	3R:7493920-7505098	EE	IR	OK	19.807	47.0066	1.24685	3.14279	5e-05	0.000439361
FBgn0052062	FBgn0052062	A2bp1	3L:10481411-10594012	EE	IR	OK	1.21365	2.86502	1.23919	2.49951	5e-05	0.000439361
FBgn0036565	FBgn0036565	CG5235	3L:16087626-16090392	EE	IR	OK	0.698453	1.6486	1.23901	1.71699	0.0042	0.0201218
FBgn0037696	FBgn0037696	GstZ1	3R:9455516-9456546	EE	IR	OK	7.48446	17.664	1.23884	2.35596	0.0001	0.000814779
FBgn0262582	FBgn0262582	cic	3R:20252769-20303942	EE	IR	OK	2.94381	6.94316	1.23791	3.12506	5e-05	0.000439361
FBgn0005655	FBgn0005655	PCNA	2R:20261753-20262883	EE	IR	OK	32.8472	77.3538	1.2357	3.0268	5e-05	0.000439361
FBgn0023479	FBgn0023479	Tequila	3L:9074642-9092131	EE	IR	OK	0.956547	2.25062	1.23442	1.81157	0.00345	0.0171962
FBgn0032587	FBgn0032587	CG5953	2L:16508077-16532877	EE	IR	OK	21.7957	51.2645	1.23392	3.16091	5e-05	0.000439361
FBgn0033826	FBgn0033826	CG4734	2R:13297201-13298467	EE	IR	OK	11.3268	26.6395	1.23382	2.37089	5e-05	0.000439361
FBgn0033760	FBgn0033760	CG8785	2R:12640689-12648224	EE	IR	OK	9.83939	23.1383	1.23364	2.9173	5e-05	0.000439361
FBgn0029895	FBgn0029895	CG14441	X:6699507-6719389	EE	IR	OK	3.06997	7.21792	1.23336	2.78657	5e-05	0.000439361
FBgn0032774	FBgn0032774	CG17549	2L:19387049-19390075	EE	IR	OK	1.32461	3.10508	1.22906	1.54026	0.0053	0.0242883
FBgn0003886	FBgn0003886	alphaTub85E	3R:9731220-9733250	EE	IR	OK	0.85857	2.01145	1.22823	1.56637	0.0066	0.0289861
FBgn0261461	FBgn0261461	RhoGAP18B	X:19136106-19167082	EE	IR	OK	12.1333	28.4171	1.22779	2.89315	5e-05	0.000439361
FBgn0036316	FBgn0036316	CG10960	3L:12824879-12843106	EE	IR	OK	7.37243	17.246	1.22605	2.88033	5e-05	0.000439361
FBgn0037387	FBgn0037387	CG1213	3R:5841169-5846568	EE	IR	OK	66.7653	156.115	1.22544	2.87471	5e-05	0.000439361
FBgn0024920	FBgn0024920	Ts	2L:2954761-2969638	EE	IR	OK	3.38166	7.89099	1.22247	1.63989	0.0093	0.0383184
FBgn0010397	FBgn0010397	LamC	2R:14526266-14587917	EE	IR	OK	34.0513	79.3648	1.22079	2.87794	5e-05	0.000439361
FBgn0264090	FBgn0264090	CG43759	X:18930334-19028629	EE	IR	OK	0.991275	2.30725	1.21882	2.34597	0.00025	0.00185089
FBgn0020386	FBgn0020386	Pdk1	3L:129449-145895	EE	IR	OK	13.1345	30.561	1.21833	2.95947	5e-05	0.000439361
FBgn0000097	FBgn0000097	aop	2L:2155752-2178754	EE	IR	OK	7.64912	17.7948	1.21809	2.99478	5e-05	0.000439361
FBgn0053052	FBgn0053052	CG33052	3L:17427304-17428836	EE	IR	OK	5.9506	13.8376	1.21749	2.45489	5e-05	0.000439361
FBgn0031580	FBgn0031580	CG15423	2L:4006040-4006606	EE	IR	OK	146.298	340.003	1.21664	3.13061	5e-05	0.000439361
FBgn0262737	FBgn0262737	mub	3L:21844787-21932702	EE	IR	OK	3.69472	8.58107	1.21569	2.26634	0.0001	0.000814779
FBgn0038058	FBgn0038058	CG5608	3R:12462561-12465298	EE	IR	OK	13.6704	31.7446	1.21546	2.84666	5e-05	0.000439361
FBgn0011606	FBgn0011606	Klp3A	X:2599157-2604052	EE	IR	OK	0.623779	1.44566	1.21262	1.88801	0.00215	0.0116059
FBgn0017577	FBgn0017577	Mcm5	3R:10788523-10791150	EE	IR	OK	1.42037	3.28107	1.2079	1.98695	0.0009	0.00564371
FBgn0031078	FBgn0031078	Nup205	X:19852213-19859379	EE	IR	OK	0.66204	1.52922	1.2078	2.08624	0.00075	0.00481143
FBgn0262577	FBgn0262577	CG43117	3R:26454793-26455112	EE	IR	OK	15.419	35.5931	1.20689	1.72	0.0042	0.0201218
FBgn0033354	FBgn0033354	FANCI	2R:8934575-8939789	EE	IR	OK	0.444009	1.02412	1.20572	1.74651	0.0047	0.0220029
FBgn0085813	FBgn0085813	18SrRNA-Psi:CR41602	X:23211191-23213166	EE	IR	OK	120.788	278.48	1.2051	2.563	5e-05	0.000439361
FBgn0004872	FBgn0004872	piwi	2L:10976771-10987420	EE	IR	OK	1.97055	4.54199	1.20473	1.53055	0.01155	0.0455004
FBgn0015286	FBgn0015286	Rala	X:3704609-3719635	EE	IR	OK	32.14	74.0246	1.20363	3.1056	5e-05	0.000439361
FBgn0025864	FBgn0025864	Crag	X:8592030-8602036	EE	IR	OK	19.6006	45.1281	1.20313	3.05816	5e-05	0.000439361
FBgn0016694	FBgn0016694	Pdp1	3L:7811457-7867369	EE	IR	OK	43.5211	100.067	1.20117	2.94833	5e-05	0.000439361
FBgn0027795	FBgn0027795	CG14785	X:1455214-1457054	EE	IR	OK	1.34837	3.09938	1.20077	1.75871	0.00415	0.0199704
FBgn0266581	FBgn0266581	pit	3R:22034297-22038925	EE	IR	OK	13.6309	31.2754	1.19815	2.35211	0.00015	0.00118398
FBgn0029689	FBgn0029689	CG6428	X:3965434-3968655	EE	IR	OK	6.59565	15.1283	1.19766	2.81121	5e-05	0.000439361
FBgn0028425	FBgn0028425	JhI-21	2L:12049417-12056042	EE	IR	OK	20.8909	47.8899	1.19685	3.01159	5e-05	0.000439361
FBgn0003328	FBgn0003328	scb	2R:15248783-15258498	EE	IR	OK	63.1244	144.687	1.19667	3.02842	5e-05	0.000439361
FBgn0030098	FBgn0030098	CG12057	X:9191656-9192548	EE	IR	OK	5.93235	13.5877	1.19563	2.02459	0.0013	0.00763618
FBgn0035976	FBgn0035976	PGRP-LC	3L:9338809-9348336	EE	IR	OK	16.054	36.7446	1.1946	2.63091	5e-05	0.000439361
FBgn0260991	FBgn0260991	Incenp	2R:7278466-7281795	EE	IR	OK	1.40987	3.22473	1.19362	1.98761	0.00105	0.00642844
FBgn0045761	FBgn0045761	CHKov1	3R:25323155-25329316	EE	IR	OK	27.3122	62.4363	1.19284	3.03285	5e-05	0.000439361
FBgn0033753	FBgn0033753	Cyp301a1	2R:12566184-12569847	EE	IR	OK	3.12069	7.12984	1.192	1.51093	0.01045	0.0422238
FBgn0003890	FBgn0003890	betaTub97EF	3R:27967007-27988384	EE	IR	OK	14.2404	32.4959	1.19027	2.86272	5e-05	0.000439361
FBgn0011692	FBgn0011692	pav	3L:4242733-4246233	EE	IR	OK	1.89265	4.30771	1.18651	2.27136	0.00015	0.00118398
FBgn0000028	FBgn0000028	acj6	X:15350238-15379064	EE	IR	OK	0.491407	1.11765	1.18548	1.65672	0.0015	0.00855646
FBgn0263773	FBgn0263773	fok	2L:20075756-20091348	EE	IR	OK	129.201	293.604	1.18425	2.03058	0.00095	0.00589934
FBgn0038542	FBgn0038542	TyrR	3R:17750128-17763188	EE	IR	OK	7.16028	16.2694	1.18407	3.01718	5e-05	0.000439361
FBgn0259175	FBgn0259175	ome	3L:14672838-14747868	EE	IR	OK	2.98139	6.76472	1.18205	2.35927	0.0003	0.00215924
FBgn0036321	FBgn0036321	CG14120	3L:12885038-12889244	EE	IR	OK	9.14354	20.7141	1.17979	2.9311	5e-05	0.000439361
FBgn0033989	FBgn0033989	CG7639	2R:14981262-14992230	EE	IR	OK	29.6126	67.0852	1.17978	1.94672	0.0011	0.00667809
FBgn0013771	FBgn0013771	Cyp6a9	2R:14877785-14881372	EE	IR	OK	9.42328	21.3276	1.17842	2.72142	5e-05	0.000439361
FBgn0032864	FBgn0032864	CG2493	2L:20459341-20463444	EE	IR	OK	5.27546	11.9227	1.17634	2.24034	0.00015	0.00118398
FBgn0051720	FBgn0051720	mthl15	2L:10234584-10238317	EE	IR	OK	11.8981	26.8718	1.17536	2.98989	5e-05	0.000439361
FBgn0033538	FBgn0033538	CG11883	2R:10617661-10641807	EE	IR	OK	2.50034	5.64337	1.17443	2.54049	5e-05	0.000439361
FBgn0029999	FBgn0029999	CG1575	X:8117011-8121147	EE	IR	OK	8.68866	19.5671	1.17122	2.54971	5e-05	0.000439361
FBgn0027889	FBgn0027889	ball	3R:26864604-26866807	EE	IR	OK	4.30239	9.68169	1.17012	2.41767	5e-05	0.000439361
FBgn0034405	FBgn0034405	Jheh2	2R:18855766-18858245	EE	IR	OK	34.8505	78.3877	1.16945	3.00757	5e-05	0.000439361
FBgn0038118	FBgn0038118	timeout	3R:13088650-13163876	EE	IR	OK	0.764117	1.71248	1.16423	1.87019	0.00135	0.00787452
FBgn0028426	FBgn0028426	JhI-1	2R:10307029-10309794	EE	IR	OK	2.56031	5.73689	1.16395	2.27855	0.0004	0.00277597
FBgn0027598	FBgn0027598	cindr	3R:30808616-30827005	EE	IR	OK	61.6006	137.941	1.16303	2.79168	5e-05	0.000439361
FBgn0035422	FBgn0035422	RpL28	3L:3219155-3222960	EE	IR	OK	2772.93	6209.23	1.163	2.60393	5e-05	0.000439361
FBgn0034670	FBgn0034670	CG13488	2R:21951591-21952562	EE	IR	OK	120.755	270.363	1.16282	2.93147	5e-05	0.000439361
FBgn0000723	FBgn0000723	FER	3R:9365397-9394546	EE	IR	OK	13.1574	29.4508	1.16243	2.50211	0.0001	0.000814779
FBgn0261560	FBgn0261560	Thor	2L:3478433-3479612	EE	IR	OK	290.973	651.047	1.16187	3.00359	5e-05	0.000439361
FBgn0035667	FBgn0035667	Jon65Ai	3L:6053492-6054443	EE	IR	OK	48.1603	107.699	1.16109	2.42925	0.00025	0.00185089
FBgn0259791	FBgn0259791	bora	3L:18622691-18624751	EE	IR	OK	0.67956	1.51935	1.16078	1.50828	0.0116	0.0456477
FBgn0032618	FBgn0032618	CG31743	2L:16879516-16886319	EE	IR	OK	23.519	52.5706	1.16043	2.89719	5e-05	0.000439361
FBgn0004852	FBgn0004852	Ac76E	3L:19939286-19977960	EE	IR	OK	2.44058	5.45043	1.15915	2.57258	5e-05	0.000439361
FBgn0002524	FBgn0002524	lace	2L:15499126-15505018	EE	IR	OK	70.8886	158.301	1.15904	2.94122	5e-05	0.000439361
FBgn0024234	FBgn0024234	gbb	2R:23851561-23853247	EE	IR	OK	3.59367	8.01446	1.15715	2.17575	0.00025	0.00185089
FBgn0004607	FBgn0004607	zfh2	4:501809-557854	EE	IR	OK	1.96304	4.37203	1.15521	1.86822	0.0011	0.00667809
FBgn0030890	FBgn0030890	CG7536	X:18078490-18088532	EE	IR	OK	5.05446	11.2434	1.15345	1.71495	0.0058	0.026106
FBgn0034073	FBgn0034073	CG8414	2R:16098947-16102608	EE	IR	OK	4.50484	10.02	1.15333	1.73782	0.0035	0.0173816
FBgn0050035	FBgn0050035	Tret1-1	2R:11652755-11679354	EE	IR	OK	18.7906	41.7254	1.15091	2.3107	5e-05	0.000439361
FBgn0045800	FBgn0045800	Uhg1	2R:17699096-17719346	EE	IR	OK	45.1509	100.236	1.15057	1.55159	0.0121	0.0471709
FBgn0086778	FBgn0086778	nAChRalpha7	X:19327074-19348447	EE	IR	OK	0.501423	1.113	1.15036	1.68726	0.00445	0.0210962
FBgn0034072	FBgn0034072	Dg	2R:16081175-16098564	EE	IR	OK	15.5142	34.4347	1.15027	2.93087	5e-05	0.000439361
FBgn0259937	FBgn0259937	Nop60B	2R:24174876-24186343	EE	IR	OK	45.7235	101.457	1.14986	2.99897	5e-05	0.000439361
FBgn0016032	FBgn0016032	lbm	2R:7049237-7051964	EE	IR	OK	81.7735	181.372	1.14925	3.00372	5e-05	0.000439361
FBgn0000405	FBgn0000405	CycB	2R:22803520-22806948	EE	IR	OK	6.44079	14.2482	1.14547	2.61421	5e-05	0.000439361
FBgn0015391	FBgn0015391	glu	2L:16732549-16738388	EE	IR	OK	2.07724	4.59188	1.14442	1.67463	0.0046	0.0216561
FBgn0004858	FBgn0004858	elB	2L:14390627-14409549	EE	IR	OK	16.4209	36.2286	1.14159	3.00492	5e-05	0.000439361
FBgn0262624	FBgn0262624	Tmhs	3L:1885656-1891462	EE	IR	OK	6.20614	13.6826	1.14058	2.32688	5e-05	0.000439361
FBgn0030795	FBgn0030795	ppk28	X:16806046-16809230	EE	IR	OK	6.062	13.3359	1.13745	2.35577	0.00015	0.00118398
FBgn0003495	FBgn0003495	spz	3R:27064989-27070070	EE	IR	OK	5.37672	11.8142	1.13572	2.46035	0.0001	0.000814779
FBgn0033504	FBgn0033504	CAP	2R:10265056-10307024	EE	IR	OK	53.3204	116.989	1.13362	1.74001	0.0056	0.0253212
FBgn0032633	FBgn0032633	Lrch	2L:17367510-17384115	EE	IR	OK	25.962	56.9241	1.13264	2.8231	5e-05	0.000439361
FBgn0000635	FBgn0000635	Fas2	X:4132886-4206093	EE	IR	OK	14.2155	31.1448	1.13153	2.90018	5e-05	0.000439361
FBgn0038826	FBgn0038826	Syp	3R:20756728-20810726	EE	IR	OK	46.8164	102.568	1.1315	2.14351	0.00015	0.00118398
FBgn0031041	FBgn0031041	CG12788	X:19616195-19618537	EE	IR	OK	6.34852	13.891	1.12966	1.70017	0.00475	0.0221987
FBgn0051777	FBgn0051777	CG31777	2L:3706550-3707063	EE	IR	OK	84.956	185.45	1.12624	2.61127	5e-05	0.000439361
FBgn0010280	FBgn0010280	Taf4	3L:16113211-16121651	EE	IR	OK	9.7288	21.209	1.12434	2.8704	5e-05	0.000439361
FBgn0052479	FBgn0052479	CG32479	3L:871898-895313	EE	IR	OK	8.33572	18.1596	1.12336	2.06613	0.00055	0.00367377
FBgn0264255	FBgn0264255	para	X:16455026-16533096	EE	IR	OK	0.290557	0.632722	1.12275	1.74162	5e-05	0.000439361
FBgn0028538	FBgn0028538	Sec71	2L:13793520-13799674	EE	IR	OK	2.23238	4.85144	1.11983	2.5673	5e-05	0.000439361
FBgn0037960	FBgn0037960	mthl5	3R:11882789-11893297	EE	IR	OK	12.0503	26.1812	1.11946	2.25011	0.0002	0.00152115
FBgn0003062	FBgn0003062	Fib	2R:23072908-23074725	EE	IR	OK	19.2217	41.7611	1.11942	2.71404	5e-05	0.000439361
FBgn0033529	FBgn0033529	CG17765	2R:10480162-10481886	EE	IR	OK	262.118	569.23	1.11879	2.92293	5e-05	0.000439361
FBgn0051104	FBgn0051104	CG31104	3R:25285472-25286974	EE	IR	OK	13.5203	29.3328	1.11738	2.51243	5e-05	0.000439361
FBgn0027094	FBgn0027094	Aats-ala	2L:8378261-8381764	EE	IR	OK	29.8625	64.7805	1.11722	2.94948	5e-05	0.000439361
FBgn0051296	FBgn0051296	CG31296	3R:15530071-15531473	EE	IR	OK	1.95302	4.23622	1.11707	1.48464	0.01115	0.0443753
FBgn0037057	FBgn0037057	CG10512	3L:21194616-21208092	EE	IR	OK	18.3165	39.7145	1.11652	1.62801	0.00555	0.025137
FBgn0004106	FBgn0004106	Cdk1	2L:10384738-10386262	EE	IR	OK	14.6152	31.6254	1.11361	2.49661	5e-05	0.000439361
FBgn0040238	FBgn0040238	Best1	3R:10161463-10170487	EE	IR	OK	6.23095	13.4731	1.11256	2.70785	5e-05	0.000439361
FBgn0031969	FBgn0031969	pes	2L:7986785-7994184	EE	IR	OK	20.1075	43.4699	1.11228	2.50183	5e-05	0.000439361
FBgn0030720	FBgn0030720	CG8939	X:15997015-15999698	EE	IR	OK	9.121	19.6995	1.1109	2.71186	5e-05	0.000439361
FBgn0024238	FBgn0024238	Fim	X:17232941-17305475	EE	IR	OK	231.552	499.7	1.10972	2.4027	5e-05	0.000439361
FBgn0042083	FBgn0042083	CG3267	2R:6746380-6748954	EE	IR	OK	7.88184	16.9989	1.10884	2.53628	0.0001	0.000814779
FBgn0052706	FBgn0052706	CG32706	X:9087128-9088073	EE	IR	OK	3.36923	7.26334	1.10822	1.65965	0.00475	0.0221987
FBgn0031264	FBgn0031264	CG11835	2L:560567-563819	EE	IR	OK	0.61891	1.33422	1.1082	1.55668	0.0072	0.0311303
FBgn0004893	FBgn0004893	bowl	2L:3771699-3784121	EE	IR	OK	13.8852	29.933	1.10819	2.80021	5e-05	0.000439361
FBgn0030685	FBgn0030685	Graf	X:15749165-15760733	EE	IR	OK	9.98682	21.51	1.10691	2.69238	5e-05	0.000439361
FBgn0032731	FBgn0032731	Swip-1	2L:18974709-18987280	EE	IR	OK	32.4802	69.9001	1.10573	2.82895	5e-05	0.000439361
FBgn0032906	FBgn0032906	RPA2	2L:20924974-20926147	EE	IR	OK	20.6204	44.3048	1.10339	2.55795	0.0001	0.000814779
FBgn0027348	FBgn0027348	bgm	2L:14013003-14019328	EE	IR	OK	14.5397	31.1937	1.10125	2.75263	5e-05	0.000439361
FBgn0029996	FBgn0029996	UbcE2H	X:8087543-8094064	EE	IR	OK	38.0953	81.716	1.10101	2.85009	5e-05	0.000439361
FBgn0015801	FBgn0015801	Reg-5	2R:24788007-24793410	EE	IR	OK	3.57139	7.66048	1.10095	2.03572	0.00045	0.00307774
FBgn0029801	FBgn0029801	CG15771	X:5755491-5759751	EE	IR	OK	81.5617	174.645	1.09846	2.81263	5e-05	0.000439361
FBgn0025740	FBgn0025740	PlexB	4:32477-43778	EE	IR	OK	0.747295	1.59993	1.09826	1.95756	0.00105	0.00642844
FBgn0261955	FBgn0261955	kdn	X:6350628-6361323	EE	IR	OK	13.9452	29.8485	1.09788	2.78928	5e-05	0.000439361
FBgn0050049	FBgn0050049	CG30049	2R:12355670-12359087	EE	IR	OK	3.06867	6.56429	1.09703	2.23947	5e-05	0.000439361
FBgn0058469	FBgn0058469	CR40469	X:122492-122706	EE	IR	OK	22259.3	47599.5	1.09654	1.7409	0.0031	0.0157775
FBgn0032819	FBgn0032819	CG10463	2L:19758878-19760986	EE	IR	OK	2.09849	4.48649	1.09623	1.86006	0.00155	0.0088139
FBgn0029838	FBgn0029838	CG4666	X:6076071-6077786	EE	IR	OK	4.06784	8.69253	1.09551	1.85668	0.00145	0.00833692
FBgn0263594	FBgn0263594	lost	3R:4403075-4407182	EE	IR	OK	90.4469	193.241	1.09526	2.77511	5e-05	0.000439361
FBgn0039209	FBgn0039209	CG13624	3R:24557367-24582864	EE	IR	OK	19.2698	41.1566	1.09478	2.77597	5e-05	0.000439361
FBgn0037203	FBgn0037203	slif	3L:22881044-22893821	EE	IR	OK	4.14717	8.85172	1.09383	2.37876	0.0001	0.000814779
FBgn0000253	FBgn0000253	Cam	2R:12259397-12278809	EE	IR	OK	516.653	1102.51	1.09353	1.74613	0.0087	0.0362172
FBgn0260659	FBgn0260659	CG42542	3R:15196597-15206447	EE	IR	OK	65.895	140.513	1.09247	2.81708	5e-05	0.000439361
FBgn0261618	FBgn0261618	larp	3R:28318161-28336440	EE	IR	OK	16.9246	36.0623	1.09137	2.77404	5e-05	0.000439361
FBgn0086690	FBgn0086690	cp309	3L:15066080-15094724	EE	IR	OK	5.53525	11.7767	1.08921	2.47339	5e-05	0.000439361
FBgn0038681	FBgn0038681	Cyp12a4	3R:19135157-19137136	EE	IR	OK	67.2387	142.806	1.0867	2.73752	5e-05	0.000439361
FBgn0086912	FBgn0086912	mbm	2L:271911-273715	EE	IR	OK	5.40484	11.4507	1.08312	2.27199	0.0001	0.000814779
FBgn0028744	FBgn0028744	CG5033	2R:17789678-17792448	EE	IR	OK	7.94686	16.8188	1.08162	2.61049	5e-05	0.000439361
FBgn0266418	FBgn0266418	wake	3R:22639807-22683827	EE	IR	OK	2.07165	4.38338	1.08126	2.51403	5e-05	0.000439361
FBgn0030672	FBgn0030672	CG9281	X:15704124-15710539	EE	IR	OK	28.6719	60.6553	1.081	2.53023	5e-05	0.000439361
FBgn0030309	FBgn0030309	CG1572	X:11555049-11558654	EE	IR	OK	65.9613	139.39	1.07943	2.61939	5e-05	0.000439361
FBgn0027594	FBgn0027594	drpr	3L:1715594-1735767	EE	IR	OK	12.7742	26.9893	1.07915	2.69891	5e-05	0.000439361
FBgn0061200	FBgn0061200	Nup153	X:16599240-16610459	EE	IR	OK	1.37032	2.89169	1.0774	2.39748	5e-05	0.000439361
FBgn0030271	FBgn0030271	CG15202	X:11142540-11143755	EE	IR	OK	4.65968	9.82416	1.0761	1.73222	0.0031	0.0157775
FBgn0036485	FBgn0036485	FucTA	3L:15147136-15158562	EE	IR	OK	4.40175	9.27637	1.07548	2.11829	0.0004	0.00277597
FBgn0034894	FBgn0034894	CG4091	2R:23698104-23702406	EE	IR	OK	14.2634	30.0479	1.07494	2.37688	5e-05	0.000439361
FBgn0022288	FBgn0022288	l(2)09851	2R:5754516-5756327	EE	IR	OK	8.92838	18.7962	1.07397	2.48458	5e-05	0.000439361
FBgn0029608	FBgn0029608	CG3091	X:2252331-2254197	EE	IR	OK	13.156	27.6826	1.07325	2.41738	5e-05	0.000439361
FBgn0036294	FBgn0036294	CG10654	3L:12504291-12507840	EE	IR	OK	25.5454	53.7082	1.07208	2.6404	5e-05	0.000439361
FBgn0026751	FBgn0026751	XRCC1	X:5329875-5332435	EE	IR	OK	3.17457	6.67024	1.07118	2.14376	0.00055	0.00367377
FBgn0259916	FBgn0259916	CG42445	3L:8154680-8158900	EE	IR	OK	8.16607	17.1489	1.0704	2.15953	0.00035	0.00246841
FBgn0026196	FBgn0026196	nop5	2L:6914300-6920210	EE	IR	OK	44.4186	93.2657	1.07018	2.06458	0.00035	0.00246841
FBgn0039532	FBgn0039532	Mtl	3R:27636411-27639871	EE	IR	OK	12.1715	25.5298	1.06867	2.58482	5e-05	0.000439361
FBgn0004028	FBgn0004028	wupA	X:18105567-18116922	EE	IR	OK	0.770497	1.61579	1.06838	1.15643	0.01205	0.0470097
FBgn0003277	FBgn0003277	RpII215	X:11562799-11570326	EE	IR	OK	5.14058	10.7768	1.06793	2.71712	5e-05	0.000439361
FBgn0003041	FBgn0003041	pbl	3L:7896108-7911954	EE	IR	OK	2.23187	4.67774	1.06756	1.98864	0.00095	0.00589934
FBgn0263133	FBgn0263133	ico	2L:7220368-7223081	EE	IR	OK	2.58477	5.41247	1.06625	1.83184	0.0023	0.012342
FBgn0052313	FBgn0052313	CG32313	3L:1544827-1545743	EE	IR	OK	5.36274	11.2221	1.06529	1.69731	0.0036	0.0177887
FBgn0037636	FBgn0037636	CG9821	3R:8807678-8821098	EE	IR	OK	369.33	772.789	1.06516	1.99427	0.00095	0.00589934
FBgn0263605	FBgn0263605	l(3)72Dn	3L:16226125-16228737	EE	IR	OK	1.49971	3.13757	1.06497	1.72373	0.004	0.019412
FBgn0010278	FBgn0010278	Ssrp	2R:23806360-23809004	EE	IR	OK	18.9806	39.7086	1.06492	2.73765	5e-05	0.000439361
FBgn0036814	FBgn0036814	CG14073	3L:18802264-18820675	EE	IR	OK	0.580771	1.21496	1.06487	1.91558	0.00145	0.00833692
FBgn0003401	FBgn0003401	shu	2R:23841460-23843286	EE	IR	OK	3.49055	7.28294	1.06107	1.97685	0.00125	0.00739045
FBgn0035575	FBgn0035575	CG7509	3L:4803076-4805274	EE	IR	OK	1.57521	3.28558	1.0606	1.63645	0.00615	0.0273638
FBgn0002525	FBgn0002525	Lam	2L:5542479-5546642	EE	IR	OK	41.9958	87.4344	1.05796	2.79376	5e-05	0.000439361
FBgn0035620	FBgn0035620	CG5150	3L:5595541-5597422	EE	IR	OK	4.55011	9.472	1.05777	2.07443	0.00045	0.00307774
FBgn0040765	FBgn0040765	luna	2R:10977955-11116378	EE	IR	OK	4.44742	9.2311	1.05353	2.33009	0.0001	0.000814779
FBgn0030864	FBgn0030864	CG8173	X:17707400-17709653	EE	IR	OK	1.60467	3.33041	1.05342	1.53609	0.01155	0.0455004
FBgn0261800	FBgn0261800	LanB1	2L:7811437-7820771	EE	IR	OK	9.06318	18.7858	1.05156	2.71874	5e-05	0.000439361
FBgn0015838	FBgn0015838	Vang	2R:9103237-9106796	EE	IR	OK	8.25115	17.0846	1.05003	2.61109	5e-05	0.000439361
FBgn0266580	FBgn0266580	Gp210	2R:5760861-5774324	EE	IR	OK	5.30624	10.956	1.04596	2.6019	5e-05	0.000439361
FBgn0263231	FBgn0263231	bel	3R:8654974-8660761	EE	IR	OK	11.4543	23.6289	1.04466	2.59265	5e-05	0.000439361
FBgn0266042	FBgn0266042	CR44807	2R:23812184-23818327	EE	IR	OK	7.59975	15.6586	1.04293	2.45722	5e-05	0.000439361
FBgn0039778	FBgn0039778	Jon99Fi	3R:30488962-30489895	EE	IR	OK	8.17131	16.8349	1.04282	1.83596	0.0033	0.0166163
FBgn0004167	FBgn0004167	kst	3L:3336859-3368133	EE	IR	OK	24.8426	51.1524	1.04198	2.56325	5e-05	0.000439361
FBgn0003882	FBgn0003882	tub	3R:4387741-4389813	EE	IR	OK	7.90014	16.2666	1.04196	2.43814	5e-05	0.000439361
FBgn0041094	FBgn0041094	scyl	3L:11252306-11256172	EE	IR	OK	58.8881	121.185	1.04116	2.44382	5e-05	0.000439361
FBgn0033778	FBgn0033778	CG3790	2R:12872755-12875087	EE	IR	OK	2.02601	4.16833	1.04083	1.73453	0.00315	0.0160019
FBgn0022960	FBgn0022960	vimar	2R:6975284-6985712	EE	IR	OK	5.31294	10.9278	1.04042	2.14842	0.0003	0.00215924
FBgn0032004	FBgn0032004	CG8292	2L:8215914-8218017	EE	IR	OK	4.85383	9.97173	1.03872	1.84628	0.0018	0.00994395
FBgn0011591	FBgn0011591	fng	3L:20925890-20949512	EE	IR	OK	3.25991	6.69582	1.03843	1.88549	0.00135	0.00787452
FBgn0015513	FBgn0015513	mbc	3R:23781764-23801634	EE	IR	OK	2.30965	4.74303	1.03813	2.41482	5e-05	0.000439361
FBgn0029176	FBgn0029176	Ef1gamma	3R:29220171-29222109	EE	IR	OK	446.837	917.143	1.0374	2.49264	5e-05	0.000439361
FBgn0035497	FBgn0035497	CG14995	3L:4093206-4103256	EE	IR	OK	18.8492	38.6814	1.03714	2.55851	5e-05	0.000439361
FBgn0002526	FBgn0002526	LanA	3L:6203830-6218022	EE	IR	OK	11.8082	24.2008	1.03526	2.62773	5e-05	0.000439361
FBgn0031824	FBgn0031824	CG9547	2L:6491060-6496988	EE	IR	OK	11.5293	23.6055	1.03382	1.93519	0.00105	0.00642844
FBgn0052529	FBgn0052529	Hers	X:19866145-19908108	EE	IR	OK	6.93445	14.1906	1.03308	2.50876	5e-05	0.000439361
FBgn0034259	FBgn0034259	P32	2R:17671308-17672640	EE	IR	OK	224.232	458.624	1.03232	2.67028	5e-05	0.000439361
FBgn0025571	FBgn0025571	SF1	3R:17540420-17545148	EE	IR	OK	9.58156	19.5731	1.03054	2.46659	5e-05	0.000439361
FBgn0004107	FBgn0004107	Cdk2	3R:20735622-20739100	EE	IR	OK	3.84776	7.85535	1.02966	1.68342	0.00425	0.0203345
FBgn0036309	FBgn0036309	Hip1	3L:12755048-12773573	EE	IR	OK	29.0932	59.3905	1.02955	2.54336	5e-05	0.000439361
FBgn0029969	FBgn0029969	CG10932	X:7887129-7888785	EE	IR	OK	12.4611	25.4159	1.0283	2.44482	5e-05	0.000439361
FBgn0030612	FBgn0030612	CG5599	X:15086124-15088629	EE	IR	OK	3.0306	6.1801	1.02803	1.8765	0.00105	0.00642844
FBgn0259174	FBgn0259174	Nedd4	3L:17529867-17546660	EE	IR	OK	7.44004	15.1551	1.02642	2.58647	5e-05	0.000439361
FBgn0027569	FBgn0027569	cert	3L:8282527-8289870	EE	IR	OK	45.8186	93.1838	1.02415	2.67322	5e-05	0.000439361
FBgn0051673	FBgn0051673	CG31673	2L:20829608-20831161	EE	IR	OK	23.519	47.7877	1.02281	2.52922	5e-05	0.000439361
FBgn0002645	FBgn0002645	Map205	3R:32055278-32068441	EE	IR	OK	10.9477	22.2295	1.02185	2.56226	5e-05	0.000439361
FBgn0039016	FBgn0039016	Dcr-1	3R:22734006-22741091	EE	IR	OK	0.7224	1.46642	1.02143	1.87367	0.0016	0.00905555
FBgn0020270	FBgn0020270	mre11	2L:11282089-11285706	EE	IR	OK	17.3859	35.2196	1.01846	2.57357	5e-05	0.000439361
FBgn0085478	FBgn0085478	CG34449	X:9324507-9356227	EE	IR	OK	1.95435	3.95667	1.0176	2.11362	0.0003	0.00215924
FBgn0037149	FBgn0037149	CG14561	3L:22065906-22067216	EE	IR	OK	7.08109	14.3252	1.01652	2.09658	0.00025	0.00185089
FBgn0037025	FBgn0037025	Spc105R	3L:20800409-20806853	EE	IR	OK	0.373332	0.755195	1.01639	1.50759	0.009	0.0372945
FBgn0042092	FBgn0042092	CG13773	2L:6906665-6907844	EE	IR	OK	8.64716	17.4772	1.01518	2.07222	0.0007	0.00453893
FBgn0045823	FBgn0045823	vsg	3L:9714323-9717716	EE	IR	OK	493.696	997.796	1.01512	2.32737	5e-05	0.000439361
FBgn0037999	FBgn0037999	CG4860	3R:12219880-12221630	EE	IR	OK	7.0137	14.1742	1.01502	2.12319	0.00025	0.00185089
FBgn0001186	FBgn0001186	Hex-A	X:9585674-9589813	EE	IR	OK	16.8619	33.9878	1.01125	2.45267	0.0001	0.000814779
FBgn0003209	FBgn0003209	raw	2L:8709879-8740660	EE	IR	OK	13.1172	26.4374	1.01112	2.18662	0.00015	0.00118398
FBgn0263855	FBgn0263855	BubR1	2R:5969098-5974385	EE	IR	OK	1.34322	2.70524	1.01006	1.94704	0.001	0.00617102
FBgn0036556	FBgn0036556	CG5830	3L:15992668-16004736	EE	IR	OK	20.0268	40.2335	1.00647	2.67206	5e-05	0.000439361
FBgn0000568	FBgn0000568	Eip75B	3L:17950952-18064696	EE	IR	OK	11.4081	22.9098	1.0059	2.36521	5e-05	0.000439361
FBgn0038613	FBgn0038613	Vha100-4	3R:18385827-18389805	EE	IR	OK	7.35192	14.7606	1.00555	2.35274	5e-05	0.000439361
FBgn0036008	FBgn0036008	CG3408	3L:9506817-9509583	EE	IR	OK	12.3376	24.7483	1.00426	2.4434	5e-05	0.000439361
FBgn0263143	FBgn0263143	vret	3R:22741149-22745581	EE	IR	OK	1.8718	3.75375	1.00391	1.52433	0.0112	0.0444928
FBgn0023076	FBgn0023076	Clk	3L:7763232-7775603	EE	IR	OK	3.18686	6.38207	1.00189	2.24185	0.0001	0.000814779
FBgn0033741	FBgn0033741	CG8545	2R:12465677-12471775	EE	IR	OK	16.2335	32.4813	1.00064	2.56081	5e-05	0.000439361
FBgn0026361	FBgn0026361	2017-09-05	2R:7960132-7961921	EE	IR	OK	2.06674	4.13055	0.998974	1.61427	0.0062	0.0275187
FBgn0260442	FBgn0260442	rhea	3L:8545000-8576078	EE	IR	OK	8.16416	16.3166	0.998964	2.32783	0.0001	0.000814779
FBgn0037989	FBgn0037989	ATP8B	3R:12068374-12090612	EE	IR	OK	4.44434	8.87578	0.997904	2.38506	5e-05	0.000439361
FBgn0086365	FBgn0086365	Orct2	3R:24273028-24275728	EE	IR	OK	71.9529	143.585	0.996781	2.58456	5e-05	0.000439361
FBgn0243511	FBgn0243511	psidin	3R:20021703-20026482	EE	IR	OK	7.59165	15.1403	0.995908	2.4908	5e-05	0.000439361
FBgn0250876	FBgn0250876	Sema-5c	3L:12067510-12081830	EE	IR	OK	3.90232	7.76811	0.993232	2.30632	5e-05	0.000439361
FBgn0028515	FBgn0028515	EndoGI	2L:16257687-16261877	EE	IR	OK	120.591	239.889	0.992241	2.5332	5e-05	0.000439361
FBgn0039128	FBgn0039128	CG13599	3R:23931638-23932728	EE	IR	OK	3.82013	7.59197	0.990854	1.62048	0.0055	0.0249626
FBgn0086355	FBgn0086355	Tpi	3R:30132980-30134599	EE	IR	OK	72.1378	143.227	0.98948	2.60173	5e-05	0.000439361
FBgn0042102	FBgn0042102	CG18745	3R:7783842-7786119	EE	IR	OK	125.908	249.914	0.989059	2.57468	5e-05	0.000439361
FBgn0040299	FBgn0040299	Myo28B1	2L:7642004-7691061	EE	IR	OK	30.9917	61.5085	0.988905	2.05735	0.0006	0.00395905
FBgn0039015	FBgn0039015	Takl2	3R:22726966-22733851	EE	IR	OK	70.1587	139.235	0.988832	1.89186	0.0015	0.00855646
FBgn0267348	FBgn0267348	LanB2	3L:9614913-9623980	EE	IR	OK	3.28815	6.52012	0.987624	2.33677	5e-05	0.000439361
FBgn0033463	FBgn0033463	CG1513	2R:9875280-9891689	EE	IR	OK	23.3847	46.348	0.986944	1.83596	0.0018	0.00994395
FBgn0000053	FBgn0000053	ade3	2L:7013395-7023898	EE	IR	OK	7.71575	15.2814	0.985899	1.87517	0.0011	0.00667809
FBgn0041111	FBgn0041111	lilli	2L:2885928-2954406	EE	IR	OK	0.748129	1.48119	0.985395	1.83124	0.0011	0.00667809
FBgn0259936	FBgn0259936	Uhg3	2L:20647532-20648848	EE	IR	OK	13.9306	27.5782	0.985273	1.73464	0.0037	0.0182331
FBgn0003870	FBgn0003870	ttk	3R:31713866-31735392	EE	IR	OK	20.8287	41.2341	0.985268	2.60412	5e-05	0.000439361
FBgn0036816	FBgn0036816	Indy	3L:18828631-18846267	EE	IR	OK	20.1889	39.9378	0.984193	2.49469	5e-05	0.000439361
FBgn0003887	FBgn0003887	betaTub56D	2R:19447318-19451600	EE	IR	OK	1000.56	1978.46	0.98357	2.18056	0.0001	0.000814779
FBgn0263039	FBgn0263039	CR43334	3L:628434-643900	EE	IR	OK	5.32172	10.5225	0.983513	2.49666	5e-05	0.000439361
FBgn0031107	FBgn0031107	HERC2	X:20394394-20412247	EE	IR	OK	0.817998	1.61727	0.983392	2.24535	0.0001	0.000814779
FBgn0265434	FBgn0265434	zip	2R:24990569-25011965	EE	IR	OK	64.3341	127.145	0.982817	2.4581	5e-05	0.000439361
FBgn0020503	FBgn0020503	CLIP-190	2L:17384699-17410406	EE	IR	OK	45.7074	90.2165	0.980962	1.91125	0.00135	0.00787452
FBgn0039737	FBgn0039737	CG7920	3R:30010475-30015284	EE	IR	OK	56.4314	111.349	0.98052	2.5925	5e-05	0.000439361
FBgn0260477	FBgn0260477	CG30283	2R:21522419-21559977	EE	IR	OK	32.0779	63.2724	0.98	1.65833	0.0042	0.0201218
FBgn0032679	FBgn0032679	bsf	2L:18449516-18454587	EE	IR	OK	4.73626	9.32329	0.977092	2.37032	0.0001	0.000814779
FBgn0002633	FBgn0002633	E(spl)m7-HLH	3R:26037037-26038019	EE	IR	OK	14.345	28.2207	0.976205	2.09873	0.0004	0.00277597
FBgn0027339	FBgn0027339	jim	3L:22788438-22835194	EE	IR	OK	6.29426	12.3779	0.975653	2.24649	5e-05	0.000439361
FBgn0036686	FBgn0036686	CG7728	3L:17016535-17020270	EE	IR	OK	2.51912	4.95208	0.975116	2.06241	0.00035	0.00246841
FBgn0264975	FBgn0264975	Nrg	X:8517372-8555170	EE	IR	OK	26.9098	52.8728	0.974391	2.5734	5e-05	0.000439361
FBgn0026404	FBgn0026404	Dronc	3L:9968478-9971002	EE	IR	OK	7.47213	14.6812	0.974378	2.1693	0.00025	0.00185089
FBgn0034194	FBgn0034194	CG15611	2R:17108843-17114360	EE	IR	OK	11.6255	22.8305	0.973665	2.28947	0.00015	0.00118398
FBgn0015924	FBgn0015924	crq	2L:431226-453024	EE	IR	OK	50.9077	99.9046	0.972666	2.53506	5e-05	0.000439361
FBgn0035630	FBgn0035630	CG10576	3L:5761962-5765702	EE	IR	OK	193.588	379.714	0.971924	2.49311	5e-05	0.000439361
FBgn0027619	FBgn0027619	Adam	2R:9968928-9970897	EE	IR	OK	112.755	221.124	0.971667	2.57373	5e-05	0.000439361
FBgn0036373	FBgn0036373	Tgi	3L:13486796-13502492	EE	IR	OK	1.62562	3.18794	0.971632	1.54887	0.0096	0.0393158
FBgn0264491	FBgn0264491	how	3R:22042190-22079321	EE	IR	OK	1.00288	1.96649	0.971471	1.60879	0.00475	0.0221987
FBgn0051352	FBgn0051352	Unc-115a	3R:9693078-9705417	EE	IR	OK	22.7333	44.5528	0.970707	2.59438	5e-05	0.000439361
FBgn0033115	FBgn0033115	Spn42De	2R:6885551-6888262	EE	IR	OK	6.0914	11.9173	0.968209	1.9183	0.00125	0.00739045
FBgn0002121	FBgn0002121	l(2)gl	2L:9838-21376	EE	IR	OK	26.9505	52.6951	0.967358	2.4894	0.0001	0.000814779
FBgn0028484	FBgn0028484	Ack	3L:4108185-4114157	EE	IR	OK	4.16665	8.1362	0.965466	2.30539	5e-05	0.000439361
FBgn0036319	FBgn0036319	Ent3	3L:12853645-12861305	EE	IR	OK	5.07853	9.91111	0.964636	1.94325	0.00075	0.00481143
FBgn0004838	FBgn0004838	Hrb27C	2L:6920703-6932057	EE	IR	OK	37.4616	73.0469	0.963409	2.38317	5e-05	0.000439361
FBgn0265274	FBgn0265274	Inx3	3R:28845269-28870439	EE	IR	OK	19.2871	37.6048	0.963284	2.32376	5e-05	0.000439361
FBgn0031359	FBgn0031359	Rim2	2L:1716243-1724388	EE	IR	OK	8.27292	16.128	0.963098	2.28718	0.0002	0.00152115
FBgn0086451	FBgn0086451	l(2)k09022	2L:6854141-6860849	EE	IR	OK	0.731422	1.42387	0.961047	1.72592	0.0041	0.0197648
FBgn0037884	FBgn0037884	Arfip	3R:11231911-11235013	EE	IR	OK	28.486	55.4017	0.959678	2.42222	5e-05	0.000439361
FBgn0028506	FBgn0028506	CG4455	2L:16352933-16354539	EE	IR	OK	7.31589	14.2182	0.958637	2.04346	0.0006	0.00395905
FBgn0028550	FBgn0028550	Atf3	X:1242739-1275284	EE	IR	OK	42.858	83.2873	0.958532	2.47933	5e-05	0.000439361
FBgn0000116	FBgn0000116	Argk	3L:9048780-9066027	EE	IR	OK	147.472	286.579	0.958494	2.46061	5e-05	0.000439361
FBgn0031474	FBgn0031474	CG2991	2L:2857163-2868548	EE	IR	OK	18.4234	35.7914	0.958079	2.49244	5e-05	0.000439361
FBgn0026239	FBgn0026239	gukh	3R:18984024-19022436	EE	IR	OK	4.07857	7.92045	0.95752	2.21157	0.0001	0.000814779
FBgn0015929	FBgn0015929	dpa	2R:7496701-7500145	EE	IR	OK	3.65497	7.09299	0.956534	2.05554	0.0004	0.00277597
FBgn0036306	FBgn0036306	CG10973	3L:12750118-12754774	EE	IR	OK	56.6641	109.93	0.95608	1.80801	0.0027	0.014146
FBgn0032821	FBgn0032821	CdGAPr	2L:19774873-19791882	EE	IR	OK	4.47037	8.67264	0.956078	2.41196	5e-05	0.000439361
FBgn0010039	FBgn0010039	GstD3	3R:12373067-12373813	EE	IR	OK	72.8325	141.282	0.955922	2.41151	0.0001	0.000814779
FBgn0025456	FBgn0025456	CREG	3R:17393271-17394640	EE	IR	OK	15.8385	30.7136	0.95544	2.10069	0.00045	0.00307774
FBgn0038601	FBgn0038601	CG18600	3R:18300194-18301728	EE	IR	OK	10.5424	20.4353	0.954864	2.16619	0.00015	0.00118398
FBgn0001974	FBgn0001974	l(2)35Bd	2L:15009938-15011764	EE	IR	OK	8.6895	16.8432	0.954821	2.19604	0.00025	0.00185089
FBgn0038948	FBgn0038948	PSR	3R:22360781-22362371	EE	IR	OK	10.5002	20.3479	0.954468	2.2178	0.0001	0.000814779
FBgn0260965	FBgn0260965	CG42588	3L:12814253-12824650	EE	IR	OK	0.531634	1.03004	0.954191	1.69478	0.00405	0.0196021
FBgn0034500	FBgn0034500	CG11200	2R:20304516-20308671	EE	IR	OK	4.99415	9.67378	0.953842	1.83439	0.002	0.0109266
FBgn0002780	FBgn0002780	mod	3R:32052059-32054974	EE	IR	OK	102.505	198.5	0.95345	2.45788	5e-05	0.000439361
FBgn0035044	FBgn0035044	CG3663	2R:24661502-24662409	EE	IR	OK	16.0408	31.0392	0.952348	2.04842	0.0006	0.00395905
FBgn0038071	FBgn0038071	Dtg	3R:12648057-12652910	EE	IR	OK	31.2937	60.5463	0.952169	2.3041	5e-05	0.000439361
FBgn0051313	FBgn0051313	CG31313	3R:14565926-14567429	EE	IR	OK	15.377	29.75	0.95212	1.72471	0.00305	0.0155814
FBgn0038306	FBgn0038306	Art3	3R:15227604-15229408	EE	IR	OK	2.606	5.0412	0.951927	1.6196	0.00555	0.025137
FBgn0000413	FBgn0000413	da	2L:10388104-10393434	EE	IR	OK	11.3682	21.9765	0.950951	1.74904	0.0027	0.014146
FBgn0031813	FBgn0031813	CG9527	2L:6426723-6448403	EE	IR	OK	14.3428	27.7068	0.949913	2.37215	0.0001	0.000814779
FBgn0013718	FBgn0013718	nuf	3L:14190869-14233250	EE	IR	OK	4.19706	8.09715	0.948035	1.90293	0.0011	0.00667809
FBgn0027088	FBgn0027088	Aats-gly	3L:15095141-15097686	EE	IR	OK	19.3462	37.2653	0.945782	2.43495	5e-05	0.000439361
FBgn0086686	FBgn0086686	l(3)L1231	3R:14642671-14655716	EE	IR	OK	23.0698	44.4154	0.945057	2.42907	5e-05	0.000439361
FBgn0028473	FBgn0028473	Non1	2R:9396264-9398734	EE	IR	OK	172.045	330.536	0.942023	2.37881	5e-05	0.000439361
FBgn0038455	FBgn0038455	CG14907	3R:16651216-16652319	EE	IR	OK	26.8171	51.5109	0.941726	2.333	5e-05	0.000439361
FBgn0021818	FBgn0021818	cnk	2R:17413969-17420007	EE	IR	OK	3.18069	6.10541	0.94075	2.22603	5e-05	0.000439361
FBgn0261238	FBgn0261238	Alh	3R:7093934-7124185	EE	IR	OK	3.91665	7.51644	0.940428	1.94576	0.00065	0.00424768
FBgn0000043	FBgn0000043	Act42A	2R:6013909-6015689	EE	IR	OK	468.143	898.371	0.940363	2.21896	5e-05	0.000439361
FBgn0020304	FBgn0020304	drongo	2L:833583-851163	EE	IR	OK	23.5544	45.1973	0.940238	2.3852	5e-05	0.000439361
FBgn0037239	FBgn0037239	CG11739	3R:4378599-4381210	EE	IR	OK	46.9202	89.898	0.93808	2.44936	5e-05	0.000439361
FBgn0043002	FBgn0043002	Chrac-14	2L:8437404-8437996	EE	IR	OK	29.2511	56.0118	0.937242	2.08934	0.0005	0.00338349
FBgn0011638	FBgn0011638	La	2L:20348392-20350012	EE	IR	OK	141.147	270.124	0.936422	2.4474	5e-05	0.000439361
FBgn0040726	FBgn0040726	dpr	2R:20698482-20750442	EE	IR	OK	14.16	27.0849	0.935669	2.38376	0.0001	0.000814779
FBgn0038981	FBgn0038981	CG5346	3R:22520086-22528663	EE	IR	OK	8.51164	16.2773	0.935348	2.1923	5e-05	0.000439361
FBgn0025355	FBgn0025355	SuUR	3L:11064990-11069025	EE	IR	OK	2.24076	4.28434	0.935084	1.93811	0.0009	0.00564371
FBgn0085819	FBgn0085819	28SrRNA-Psi:CR41609	X:23261771-23262666	EE	IR	OK	72.7215	139.002	0.934654	2.04726	0.00055	0.00367377
FBgn0013733	FBgn0013733	shot	2R:13864236-13942110	EE	IR	OK	14.6049	27.9133	0.934499	2.39536	5e-05	0.000439361
FBgn0039120	FBgn0039120	Nup98-96	3R:23774224-23781621	EE	IR	OK	4.09536	7.82663	0.934401	2.2301	5e-05	0.000439361
FBgn0027093	FBgn0027093	Aats-arg	X:15841768-15844145	EE	IR	OK	16.9263	32.3336	0.933767	2.37067	5e-05	0.000439361
FBgn0023526	FBgn0023526	CG2865	X:2278030-2293411	EE	IR	OK	36.8339	70.3478	0.933472	2.34116	5e-05	0.000439361
FBgn0013278	FBgn0013278	Hsp70Bb	3R:12505792-12508139	EE	IR	OK	2.71498	5.18362	0.933018	1.77193	0.00265	0.0139244
FBgn0031454	FBgn0031454	CG9960	2L:2758426-2759677	EE	IR	OK	22.723	43.3752	0.932721	2.31365	5e-05	0.000439361
FBgn0041342	FBgn0041342	Cct1	3L:1546091-1555315	EE	IR	OK	41.6605	79.4942	0.93217	2.388	5e-05	0.000439361
FBgn0034493	FBgn0034493	CG8908	2R:20264854-20270994	EE	IR	OK	1.59941	3.05085	0.931672	1.90112	0.00125	0.00739045
FBgn0026189	FBgn0026189	prominin-like	3L:3114449-3127724	EE	IR	OK	2.65356	5.06054	0.931364	2.06319	0.0004	0.00277597
FBgn0013726	FBgn0013726	pnut	2R:8237270-8240297	EE	IR	OK	31.7722	60.5783	0.931036	2.45057	5e-05	0.000439361
FBgn0038704	FBgn0038704	CG5316	3R:19403454-19406294	EE	IR	OK	6.68724	12.7439	0.930328	2.14321	0.0002	0.00152115
FBgn0035879	FBgn0035879	GAPcenA	3L:8346560-8352279	EE	IR	OK	11.9652	22.7824	0.929074	2.39061	5e-05	0.000439361
FBgn0035023	FBgn0035023	ITP	2R:24531593-24558961	EE	IR	OK	30.7506	58.4989	0.927795	1.5093	0.0125	0.0484347
FBgn0083963	FBgn0083963	CG34127	3R:7570280-7639434	EE	IR	OK	0.490071	0.931264	0.926198	1.46203	0.0125	0.0484347
FBgn0032120	FBgn0032120	CG33298	2L:9495473-9520696	EE	IR	OK	3.34929	6.36288	0.925824	2.21353	0.00045	0.00307774
FBgn0032938	FBgn0032938	CG8671	2L:21262955-21282790	EE	IR	OK	5.81639	11.0389	0.924399	2.12766	0.0002	0.00152115
FBgn0004556	FBgn0004556	Dbp73D	3L:16728495-16730818	EE	IR	OK	3.77308	7.16012	0.924242	1.87945	0.00155	0.0088139
FBgn0036772	FBgn0036772	CG5290	3L:17908142-17912565	EE	IR	OK	5.86772	11.1293	0.923485	1.87308	0.00135	0.00787452
FBgn0039488	FBgn0039488	CG6066	3R:27115151-27116707	EE	IR	OK	4.54591	8.61851	0.92287	1.78055	0.00295	0.0151776
FBgn0040056	FBgn0040056	CG17698	3L:23737959-23749058	EE	IR	OK	9.86014	18.6663	0.920758	2.09579	0.0001	0.000814779
FBgn0003721	FBgn0003721	Tm1	3R:15281370-15308779	EE	IR	OK	298.306	564.194	0.919397	2.13078	0.00045	0.00307774
FBgn0002873	FBgn0002873	mud	X:14247731-14258595	EE	IR	OK	0.514497	0.972569	0.91864	1.53602	0.00935	0.0384515
FBgn0030504	FBgn0030504	CG2691	X:13619275-13624408	EE	IR	OK	2.9662	5.60492	0.918077	2.08317	0.0004	0.00277597
FBgn0038771	FBgn0038771	CG4390	3R:20056417-20059750	EE	IR	OK	43.5226	82.1667	0.916789	2.19435	0.0001	0.000814779
FBgn0010109	FBgn0010109	dpn	2R:8228970-8232330	EE	IR	OK	2.6523	5.00718	0.916754	1.58729	0.0077	0.0327574
FBgn0260817	FBgn0260817	gkt	2L:3159949-3162399	EE	IR	OK	1.56621	2.95576	0.916251	1.48401	0.01095	0.0437557
FBgn0052056	FBgn0052056	scramb1	3L:10220482-10225240	EE	IR	OK	80.057	151.021	0.915654	2.27396	0.00015	0.00118398
FBgn0004390	FBgn0004390	RasGAP1	3L:9839092-9855285	EE	IR	OK	5.0942	9.60471	0.914887	2.27145	5e-05	0.000439361
FBgn0030085	FBgn0030085	CG6999	X:9088366-9089314	EE	IR	OK	4.57478	8.62366	0.914599	1.46754	0.01125	0.0446261
FBgn0264357	FBgn0264357	SNF4Agamma	3R:21140738-21214269	EE	IR	OK	25.0969	47.2133	0.911684	2.14711	0.0003	0.00215924
FBgn0038194	FBgn0038194	Cyp6d5	3R:13964884-14032057	EE	IR	OK	85.0321	159.929	0.911355	1.71092	0.0033	0.0166163
FBgn0034709	FBgn0034709	Swim	2R:22185971-22203045	EE	IR	OK	160.189	300.845	0.90924	2.04868	0.0004	0.00277597
FBgn0027518	FBgn0027518	CG7609	3R:29741971-29745092	EE	IR	OK	1.36244	2.55835	0.90902	1.54702	0.00975	0.039825
FBgn0010314	FBgn0010314	Cks30A	2L:9330762-9331981	EE	IR	OK	6.59625	12.3851	0.908887	1.73349	0.0023	0.012342
FBgn0010316	FBgn0010316	dap	2R:9712320-9716256	EE	IR	OK	4.5071	8.45551	0.907692	1.98267	0.0006	0.00395905
FBgn0005648	FBgn0005648	Pabp2	2R:8131430-8135315	EE	IR	OK	31.1307	58.3981	0.907582	2.14896	0.0003	0.00215924
FBgn0038473	FBgn0038473	Ns1	3R:17070522-17072675	EE	IR	OK	13.795	25.8742	0.907374	2.20208	0.0003	0.00215924
FBgn0030218	FBgn0030218	CG1628	X:10596121-10620190	EE	IR	OK	6.27421	11.7657	0.907083	1.69814	0.0037	0.0182331
FBgn0026702	FBgn0026702	l(1)G0045	X:5622647-5625493	EE	IR	OK	1.85837	3.48469	0.906993	1.62733	0.00565	0.0255261
FBgn0033988	FBgn0033988	pcs	2R:14981262-14992230	EE	IR	OK	24.8312	46.5569	0.906844	1.46747	0.0125	0.0484347
FBgn0030812	FBgn0030812	CG8949	X:17068716-17077897	EE	IR	OK	5.33128	9.98762	0.90566	2.22359	0.0002	0.00152115
FBgn0062978	FBgn0062978	CG31808	2L:16704285-16719635	EE	IR	OK	36.2513	67.9075	0.90554	2.34321	0.0001	0.000814779
FBgn0000719	FBgn0000719	fog	X:22824316-22885541	EE	IR	OK	2.93413	5.4945	0.905057	1.76107	0.00345	0.0171962
FBgn0033196	FBgn0033196	CG1358	2R:7595264-7620711	EE	IR	OK	2.77811	5.19379	0.902684	1.8714	0.0012	0.00717687
FBgn0010575	FBgn0010575	sbb	2R:18277438-18357296	EE	IR	OK	11.7881	22.0297	0.902117	1.80181	0.0021	0.011387
FBgn0000636	FBgn0000636	Fas3	2L:18320101-18393441	EE	IR	OK	15.5673	29.0397	0.899509	2.1744	0.00025	0.00185089
FBgn0004449	FBgn0004449	Ten-m	3L:22293043-22407863	EE	IR	OK	1.13056	2.10842	0.899122	2.01205	0.0004	0.00277597
FBgn0028427	FBgn0028427	Ilk	3L:21216900-21219240	EE	IR	OK	95.4555	177.984	0.898846	2.10098	0.0003	0.00215924
FBgn0033134	FBgn0033134	Tsp42El	2R:7045768-7048538	EE	IR	OK	226.01	421.32	0.89853	2.34374	5e-05	0.000439361
FBgn0031050	FBgn0031050	Arp10	X:19644530-19646176	EE	IR	OK	9.24349	17.2201	0.897582	1.96415	0.00095	0.00589934
FBgn0264693	FBgn0264693	ens	3L:4122906-4134550	EE	IR	OK	19.0398	35.4667	0.897448	2.35073	5e-05	0.000439361
FBgn0027602	FBgn0027602	CG8611	X:17413266-17422145	EE	IR	OK	1.60113	2.98191	0.897144	1.75035	0.00295	0.0151776
FBgn0264542	FBgn0264542	CG43921	X:12516633-12568452	EE	IR	OK	2.4433	4.54946	0.896866	2.0576	0.0003	0.00215924
FBgn0041210	FBgn0041210	HDAC4	X:13262686-13285632	EE	IR	OK	2.37021	4.4133	0.896845	2.02589	0.00065	0.00424768
FBgn0031897	FBgn0031897	CG13784	2L:7204537-7220033	EE	IR	OK	6.97654	12.9893	0.896737	1.55454	0.00925	0.0381558
FBgn0035878	FBgn0035878	CG7182	3L:8344420-8346382	EE	IR	OK	23.3717	43.4795	0.895574	2.24964	0.0001	0.000814779
FBgn0036815	FBgn0036815	HipHop	3L:18821170-18822353	EE	IR	OK	10.0783	18.7211	0.893412	1.90906	0.0007	0.00453893
FBgn0010808	FBgn0010808	l(3)03670	3R:31052615-31053915	EE	IR	OK	80.7205	149.862	0.892629	2.35409	0.0001	0.000814779
FBgn0010053	FBgn0010053	Jheh1	2R:18853433-18855087	EE	IR	OK	54.3704	100.895	0.89196	2.34906	5e-05	0.000439361
FBgn0260747	FBgn0260747	CG5010	X:17149000-17150647	EE	IR	OK	155.756	288.879	0.891178	2.26786	0.0002	0.00152115
FBgn0031769	FBgn0031769	CG9135	2L:6050799-6053877	EE	IR	OK	15.1151	28.0251	0.890723	2.21184	0.00035	0.00246841
FBgn0038331	FBgn0038331	Ccm3	3R:15370035-15374237	EE	IR	OK	27.8377	51.6081	0.890556	2.13399	5e-05	0.000439361
FBgn0035761	FBgn0035761	RhoGEF4	3L:7320067-7323411	EE	IR	OK	10.5524	19.5538	0.889878	1.60628	0.0072	0.0311303
FBgn0041156	FBgn0041156	exex	3L:7948185-7951563	EE	IR	OK	10.8585	20.1209	0.889865	2.16402	0.0003	0.00215924
FBgn0004839	FBgn0004839	otk	2R:12001472-12019846	EE	IR	OK	4.03575	7.47596	0.889422	2.13613	0.00025	0.00185089
FBgn0003310	FBgn0003310	S	2L:1049673-1077815	EE	IR	OK	5.91814	10.9537	0.888199	2.2218	0.0002	0.00152115
FBgn0037489	FBgn0037489	CG1234	3R:7244231-7246969	EE	IR	OK	4.61902	8.54811	0.88802	1.96077	0.0008	0.00508712
FBgn0025865	FBgn0025865	Cortactin	3R:21061679-21064471	EE	IR	OK	47.0867	87.1248	0.887765	2.34267	5e-05	0.000439361
FBgn0038828	FBgn0038828	CG17270	3R:20816444-20818929	EE	IR	OK	5.58929	10.3401	0.887519	1.73735	0.00335	0.0168368
FBgn0003118	FBgn0003118	pnt	3R:23290230-23346167	EE	IR	OK	10.6452	19.6881	0.887124	2.24315	0.00015	0.00118398
FBgn0039713	FBgn0039713	RpS8	3R:29861581-29868895	EE	IR	OK	2393.69	4426.37	0.886886	1.86638	0.0012	0.00717687
FBgn0010621	FBgn0010621	Cct5	2R:12174801-12178553	EE	IR	OK	122.187	225.932	0.886803	2.01047	0.00065	0.00424768
FBgn0036035	FBgn0036035	CG18178	3L:9717785-9719144	EE	IR	OK	20.7349	38.3361	0.886641	2.18533	0.0001	0.000814779
FBgn0037137	FBgn0037137	Nopp140	3L:21832773-21841356	EE	IR	OK	13.886	25.6417	0.884855	1.79299	0.00265	0.0139244
FBgn0033372	FBgn0033372	CG13742	2R:9082394-9087808	EE	IR	OK	1.93361	3.56725	0.883516	1.51383	0.0108	0.0432997
FBgn0261258	FBgn0261258	rgn	3L:21382500-21433134	EE	IR	OK	18.7871	34.6489	0.88307	1.9298	0.0006	0.00395905
FBgn0039207	FBgn0039207	CG5789	3R:24530575-24543914	EE	IR	OK	4.86333	8.96604	0.882526	2.12618	0.00015	0.00118398
FBgn0033661	FBgn0033661	CG13185	2R:11867875-11885585	EE	IR	OK	0.417108	0.76894	0.882449	1.75626	0.0032	0.0161953
FBgn0028325	FBgn0028325	l(1)G0334	X:4702283-4705265	EE	IR	OK	41.2537	76.0314	0.88207	2.31782	5e-05	0.000439361
FBgn0010226	FBgn0010226	GstS1	2R:17093245-17099501	EE	IR	OK	318.11	586.186	0.881832	2.20786	0.0002	0.00152115
FBgn0025455	FBgn0025455	CycT	3L:17551003-17557788	EE	IR	OK	9.50493	17.5109	0.881504	2.24944	0.00015	0.00118398
FBgn0034299	FBgn0034299	CG5757	2R:18093722-18094900	EE	IR	OK	14.9667	27.5639	0.881028	1.91114	0.0014	0.00809659
FBgn0026630	FBgn0026630	nes	3L:19257281-19260895	EE	IR	OK	24.6447	45.351	0.879857	2.25739	5e-05	0.000439361
FBgn0003268	FBgn0003268	rod	3R:31580950-31588244	EE	IR	OK	0.83282	1.53228	0.879601	1.63464	0.00525	0.0241202
FBgn0035591	FBgn0035591	CG4611	3L:5136375-5139395	EE	IR	OK	6.52408	12.0034	0.8796	1.80414	0.00245	0.0130056
FBgn0261793	FBgn0261793	Trf2	X:8408007-8433011	EE	IR	OK	10.4927	19.3	0.879206	1.87813	0.00115	0.00691975
FBgn0030468	FBgn0030468	CG1622	X:13294472-13302415	EE	IR	OK	21.8147	40.0946	0.878108	2.00535	0.00075	0.00481143
FBgn0016078	FBgn0016078	wun	2R:9400530-9413463	EE	IR	OK	32.1849	59.1493	0.877976	2.24798	0.00015	0.00118398
FBgn0263598	FBgn0263598	Vha68-2	2L:12974321-12978607	EE	IR	OK	138.897	255.263	0.877967	2.162	0.0001	0.000814779
FBgn0261380	FBgn0261380	mRpL37	3R:10782562-10784092	EE	IR	OK	8.95463	16.4454	0.876974	1.91488	0.0011	0.00667809
FBgn0010246	FBgn0010246	Myo61F	3L:1318479-1329617	EE	IR	OK	77.1853	141.704	0.87648	2.24205	5e-05	0.000439361
FBgn0000546	FBgn0000546	EcR	2R:6087872-6169087	EE	IR	OK	2.10502	3.86345	0.876056	1.80797	0.00215	0.0116059
FBgn0027330	FBgn0027330	l(1)G0020	X:8714935-8720277	EE	IR	OK	4.64234	8.51533	0.875212	1.6195	0.00575	0.0259347
FBgn0032456	FBgn0032456	MRP	2L:12713275-12744807	EE	IR	OK	30.3828	55.7035	0.874513	1.97116	0.0006	0.00395905
FBgn0259978	FBgn0259978	vlc	2R:5702111-5705439	EE	IR	OK	7.62402	13.975	0.874229	2.01459	0.0006	0.00395905
FBgn0002590	FBgn0002590	RpS5a	X:17143587-17148264	EE	IR	OK	2927.16	5365.44	0.874195	1.89235	0.0014	0.00809659
FBgn0027794	FBgn0027794	CG14786	X:1457174-1460617	EE	IR	OK	3.10205	5.68474	0.873873	1.83231	0.0019	0.0104274
FBgn0039558	FBgn0039558	BCAS2	3R:27921282-27922356	EE	IR	OK	5.10871	9.35989	0.873532	1.49962	0.0105	0.0423627
FBgn0035498	FBgn0035498	Fit1	3L:4103563-4107116	EE	IR	OK	50.8148	93.0884	0.873352	2.29079	5e-05	0.000439361
FBgn0033160	FBgn0033160	CG11107	2R:7387186-7393161	EE	IR	OK	6.52295	11.9387	0.872045	1.56562	0.00765	0.032583
FBgn0034180	FBgn0034180	Ehbp1	2R:17007673-17015894	EE	IR	OK	15.1923	27.7825	0.870837	2.28088	5e-05	0.000439361
FBgn0259785	FBgn0259785	pzg	3L:21286098-21290310	EE	IR	OK	12.0121	21.9611	0.870466	2.25767	5e-05	0.000439361
FBgn0024227	FBgn0024227	aurB	2L:10856796-10858094	EE	IR	OK	11.0705	20.212	0.868493	1.88173	0.0013	0.00763618
FBgn0052758	FBgn0052758	CG32758	X:5719373-5738031	EE	IR	OK	9.65473	17.6223	0.868091	2.19373	0.0001	0.000814779
FBgn0000239	FBgn0000239	bur	2L:21174181-21179729	EE	IR	OK	8.51296	15.5359	0.867876	2.13723	0.0002	0.00152115
FBgn0038038	FBgn0038038	CG5167	3R:12406531-12408107	EE	IR	OK	6.49113	11.8442	0.867634	1.82684	0.00275	0.0143388
FBgn0025743	FBgn0025743	mbt	X:16610684-16614856	EE	IR	OK	4.23131	7.71969	0.867439	1.9543	0.0004	0.00277597
FBgn0034879	FBgn0034879	Rrp4	2R:23555017-23556217	EE	IR	OK	19.9976	36.4549	0.866286	2.06498	0.0004	0.00277597
FBgn0003997	FBgn0003997	hid	3L:18167744-18185641	EE	IR	OK	2.58904	4.71964	0.866263	1.85014	0.00165	0.00929012
FBgn0036460	FBgn0036460	CG5114	3L:14982834-14984486	EE	IR	OK	10.7859	19.6531	0.865611	1.98598	0.00055	0.00367377
FBgn0033928	FBgn0033928	Arc2	2R:14361923-14362825	EE	IR	OK	88.7775	161.713	0.865174	2.25556	0.00015	0.00118398
FBgn0259200	FBgn0259200	CG42304	3L:2652087-2711690	EE	IR	OK	6.16058	11.2197	0.864891	1.88952	0.001	0.00617102
FBgn0036621	FBgn0036621	roq	3L:16369825-16378566	EE	IR	OK	2.06124	3.75387	0.864868	1.84543	0.00165	0.00929012
FBgn0038424	FBgn0038424	CG17565	3R:16432997-16434740	EE	IR	OK	6.61515	12.0385	0.863811	1.83636	0.00175	0.00975706
FBgn0036786	FBgn0036786	skl	3L:18438560-18439942	EE	IR	OK	3.34791	6.09206	0.863672	1.46005	0.01255	0.0485592
FBgn0033304	FBgn0033304	Cyp6a13	2R:8570498-8572147	EE	IR	OK	74.0033	134.632	0.863356	2.26905	0.0001	0.000814779
FBgn0039406	FBgn0039406	RpL34a	3R:26058419-26059267	EE	IR	OK	187.191	340.401	0.862724	2.29826	5e-05	0.000439361
FBgn0010660	FBgn0010660	Nup214	2R:22918936-22924742	EE	IR	OK	9.19163	16.7054	0.861921	2.21797	5e-05	0.000439361
FBgn0020496	FBgn0020496	CtBP	3R:13011648-13026275	EE	IR	OK	85.5418	155.467	0.861908	2.17837	0.0002	0.00152115
FBgn0263987	FBgn0263987	spoon	X:5412385-5420867	EE	IR	OK	23.5272	42.7567	0.861824	2.24338	0.0001	0.000814779
FBgn0005771	FBgn0005771	noc	2L:14490858-14494019	EE	IR	OK	18.6952	33.9626	0.861278	2.20619	0.0002	0.00152115
FBgn0025815	FBgn0025815	Mcm6	X:6674386-6677176	EE	IR	OK	8.95903	16.2746	0.861204	2.10978	0.0003	0.00215924
FBgn0028387	FBgn0028387	chm	2L:7412416-7422736	EE	IR	OK	3.42627	6.22255	0.860864	1.80032	0.0015	0.00855646
FBgn0266599	FBgn0266599	Hsc70-4	3R:15242686-15246614	EE	IR	OK	962.814	1747.68	0.860115	1.82516	0.00125	0.00739045
FBgn0034756	FBgn0034756	Cyp6d2	2R:22650555-22654530	EE	IR	OK	4.96913	9.01891	0.85996	1.70089	0.00405	0.0196021
FBgn0030318	FBgn0030318	rho-4	X:11599837-11606288	EE	IR	OK	35.1791	63.832	0.859564	2.27074	5e-05	0.000439361
FBgn0030266	FBgn0030266	CG11122	X:11112394-11124726	EE	IR	OK	0.484247	0.878636	0.85952	1.56642	0.0073	0.0314375
FBgn0029148	FBgn0029148	NHP2	3L:14801327-14802168	EE	IR	OK	87.144	158.011	0.858552	2.20143	5e-05	0.000439361
FBgn0039911	FBgn0039911	CG1909	4:583107-589348	EE	IR	OK	2.25646	4.08421	0.855992	1.56172	0.00725	0.0312717
FBgn0004698	FBgn0004698	mus210	2R:15311509-15322171	EE	IR	OK	6.31721	11.4301	0.855475	1.56231	0.00765	0.032583
FBgn0035488	FBgn0035488	CG11593	3L:4035798-4040482	EE	IR	OK	11.3449	20.5181	0.854848	2.05487	0.00035	0.00246841
FBgn0031912	FBgn0031912	CG5261	2L:7426865-7430329	EE	IR	OK	47.4078	85.724	0.854575	2.25487	5e-05	0.000439361
FBgn0034494	FBgn0034494	CG10444	2R:20271652-20274499	EE	IR	OK	32.1104	58.0026	0.853079	2.21991	0.0002	0.00152115
FBgn0036237	FBgn0036237	viaf	3L:11990735-11993179	EE	IR	OK	98.5602	178.023	0.852988	2.23438	5e-05	0.000439361
FBgn0027493	FBgn0027493	AdSS	3R:20824666-20830580	EE	IR	OK	195.183	351.954	0.850562	2.15947	0.00015	0.00118398
FBgn0016059	FBgn0016059	Sema-1b	2R:17672838-17683499	EE	IR	OK	3.26072	5.87923	0.850437	1.93791	0.00115	0.00691975
FBgn0029155	FBgn0029155	Men-b	3R:27151661-27157603	EE	IR	OK	34.2502	61.7359	0.849999	2.18763	5e-05	0.000439361
FBgn0038738	FBgn0038738	CG4572	3R:19861609-19864393	EE	IR	OK	22.9568	41.3704	0.849676	1.99182	0.00075	0.00481143
FBgn0039902	FBgn0039902	Zip102B	4:310929-314087	EE	IR	OK	21.3243	38.4197	0.849351	2.17615	0.0002	0.00152115
FBgn0019938	FBgn0019938	RpI1	2R:14591202-14601216	EE	IR	OK	3.85489	6.94305	0.848882	2.0303	0.00045	0.00307774
FBgn0039381	FBgn0039381	SppL	3R:25881983-25888230	EE	IR	OK	21.1119	38.0131	0.848438	2.19823	0.0001	0.000814779
FBgn0052409	FBgn0052409	CG32409	3L:5899527-5902456	EE	IR	OK	31.7211	57.1122	0.848354	1.65786	0.00575	0.0259347
FBgn0040153	FBgn0040153	l(1)G0469	X:14201361-14225879	EE	IR	OK	31.0909	55.9425	0.84745	1.80527	0.00175	0.00975706
FBgn0266410	FBgn0266410	CG45050	3R:9340215-9362994	EE	IR	OK	71.9555	129.424	0.846934	1.93817	0.0009	0.00564371
FBgn0011766	FBgn0011766	E2f1	3R:21620303-21660871	EE	IR	OK	19.1883	34.5026	0.84648	2.23104	0.00025	0.00185089
FBgn0027580	FBgn0027580	CG1516	2R:9850702-9861545	EE	IR	OK	20.6812	37.1688	0.845772	2.20502	0.00015	0.00118398
FBgn0260960	FBgn0260960	Baldspot	3L:16648441-16661615	EE	IR	OK	128.882	231.503	0.844979	2.15278	0.00035	0.00246841
FBgn0052207	FBgn0052207	CR32207	3L:19474730-19478720	EE	IR	OK	16.1596	29.0193	0.844616	1.78965	0.00165	0.00929012
FBgn0030628	FBgn0030628	CG9114	X:15328341-15333154	EE	IR	OK	4.10583	7.3716	0.844305	1.73646	0.0032	0.0161953
FBgn0262732	FBgn0262732	mbf1	3L:16574435-16580306	EE	IR	OK	63.6485	114.267	0.844208	2.11494	0.0003	0.00215924
FBgn0030520	FBgn0030520	Pdcd4	X:13745576-13756013	EE	IR	OK	50.2247	90.0853	0.842895	2.20762	0.00015	0.00118398
FBgn0039360	FBgn0039360	CLS	3R:25685235-25687370	EE	IR	OK	10.8585	19.4431	0.840425	1.86462	0.0016	0.00905555
FBgn0260985	FBgn0260985	RfC4	3L:4134859-4136038	EE	IR	OK	11.6717	20.8961	0.840211	1.84322	0.00185	0.0102098
FBgn0030067	FBgn0030067	Rbm13	X:8901698-8903761	EE	IR	OK	9.26974	16.5878	0.839518	1.78409	0.0025	0.0132193
FBgn0050115	FBgn0050115	GEFmeso	2R:18554118-18612730	EE	IR	OK	5.31526	9.50927	0.839194	1.9157	0.0008	0.00508712
FBgn0261270	FBgn0261270	SelD	2R:14268771-14270658	EE	IR	OK	63.5986	113.621	0.837162	2.21145	0.00015	0.00118398
FBgn0038989	FBgn0038989	CG6937	3R:22584772-22586625	EE	IR	OK	24.9259	44.498	0.836096	2.0865	0.0005	0.00338349
FBgn0015245	FBgn0015245	Hsp60	X:11108481-11112308	EE	IR	OK	88.7325	158.38	0.835858	2.20284	0.0001	0.000814779
FBgn0046687	FBgn0046687	Tre1	X:5673829-5679977	EE	IR	OK	34.6352	61.8209	0.835857	2.13785	0.0002	0.00152115
FBgn0267727	FBgn0267727	Pen	2L:10056899-10060095	EE	IR	OK	15.6511	27.9276	0.835423	2.03306	0.0005	0.00338349
FBgn0011284	FBgn0011284	RpS4	3L:13041755-13044234	EE	IR	OK	2302.46	4107.73	0.835163	1.77002	0.00195	0.0106749
FBgn0037632	FBgn0037632	Tcp-1eta	3R:8801563-8806234	EE	IR	OK	107.016	190.908	0.835046	2.15806	0.0003	0.00215924
FBgn0065032	FBgn0065032	Arpc3B	X:17104570-17105852	EE	IR	OK	110.874	197.767	0.834877	2.16278	0.0001	0.000814779
FBgn0013997	FBgn0013997	Nrx-IV	3L:12146518-12156990	EE	IR	OK	3.55281	6.33494	0.834369	1.58677	0.0073	0.0314375
FBgn0034087	FBgn0034087	clu	2R:16186583-16196333	EE	IR	OK	4.68469	8.3529	0.834323	1.68716	0.00425	0.0203345
FBgn0040208	FBgn0040208	Kat60	3R:5226157-5232209	EE	IR	OK	25.2045	44.9401	0.83432	1.91162	0.0008	0.00508712
FBgn0035356	FBgn0035356	CG16986	3L:2600330-2630693	EE	IR	OK	41.6658	74.2642	0.833802	1.73489	0.00295	0.0151776
FBgn0038570	FBgn0038570	Prx5	3R:18165441-18167273	EE	IR	OK	100.29	178.654	0.83299	1.98941	0.00055	0.00367377
FBgn0040363	FBgn0040363	CG11384	X:1173876-1176035	EE	IR	OK	3.66461	6.52767	0.832909	1.66308	0.00345	0.0171962
FBgn0003346	FBgn0003346	RanGAP	2L:19435849-19447317	EE	IR	OK	13.6785	24.3592	0.832555	1.6852	0.00495	0.022985
FBgn0012036	FBgn0012036	Aldh	2L:9370308-9415156	EE	IR	OK	332.67	592.084	0.83171	2.04694	0.00045	0.00307774
FBgn0015527	FBgn0015527	pen	X:21345357-21349843	EE	IR	OK	12.2051	21.7171	0.831345	1.54485	0.00865	0.0360782
FBgn0041092	FBgn0041092	tai	2L:9166777-9251042	EE	IR	OK	6.29214	11.1903	0.830632	2.16683	0.0001	0.000814779
FBgn0033466	FBgn0033466	Pal1	2R:9959118-9965067	EE	IR	OK	24.0109	42.6947	0.830366	1.49816	0.0108	0.0432997
FBgn0029830	FBgn0029830	Grip	X:5966278-5986699	EE	IR	OK	18.0093	32.0218	0.830315	2.18773	0.0003	0.00215924
FBgn0036288	FBgn0036288	CG10660	3L:12486667-12491196	EE	IR	OK	23.7595	42.2335	0.82988	2.10939	0.0001	0.000814779
FBgn0038649	FBgn0038649	CG7718	3R:18744062-18746041	EE	IR	OK	3.40493	6.05088	0.829518	1.57351	0.00645	0.0284539
FBgn0263768	FBgn0263768	CR43685	3R:7092346-7093707	EE	IR	OK	13.7663	24.4568	0.829092	1.83859	0.0018	0.00994395
FBgn0026427	FBgn0026427	Su(var)2-HP2	2R:14607153-14618118	EE	IR	OK	1.68049	2.98393	0.828334	1.37884	0.01185	0.0463794
FBgn0015019	FBgn0015019	Cctgamma	3R:16647604-16649978	EE	IR	OK	70.0987	124.43	0.827877	2.19251	0.0002	0.00152115
FBgn0015925	FBgn0015925	csul	2R:16264651-16266959	EE	IR	OK	6.92545	12.2914	0.827672	1.84618	0.0017	0.00951737
FBgn0020910	FBgn0020910	RpL3	3R:11221893-11225173	EE	IR	OK	659.997	1171.11	0.827348	1.87777	0.00125	0.00739045
FBgn0032848	FBgn0032848	nesd	2L:20093971-20096253	EE	IR	OK	4.82607	8.55308	0.825596	1.75685	0.0034	0.0170329
FBgn0039629	FBgn0039629	CG11842	3R:29052679-29053913	EE	IR	OK	29.3755	52.0294	0.824716	2.04642	0.0007	0.00453893
FBgn0004584	FBgn0004584	Rrp1	2L:2969772-2972508	EE	IR	OK	12.3607	21.8831	0.824058	2.03626	0.00055	0.00367377
FBgn0263120	FBgn0263120	Acsl	2R:8665812-8683022	EE	IR	OK	15.321	27.1229	0.824003	2.11943	0.0003	0.00215924
FBgn0035374	FBgn0035374	mRpS35	3L:2780898-2782105	EE	IR	OK	36.4496	64.4498	0.822275	2.08515	0.0005	0.00338349
FBgn0035300	FBgn0035300	CG1139	3L:1971637-1974285	EE	IR	OK	10.5482	18.6437	0.821694	1.8015	0.00125	0.00739045
FBgn0034191	FBgn0034191	CG6984	2R:17091983-17093070	EE	IR	OK	18.2798	32.3059	0.821549	1.89788	0.0013	0.00763618
FBgn0015268	FBgn0015268	Nap1	2R:23903749-23907294	EE	IR	OK	278	490.621	0.819525	1.81005	0.0018	0.00994395
FBgn0030508	FBgn0030508	CG15760	X:13669698-13676232	EE	IR	OK	1.89565	3.34542	0.819491	1.70274	0.00385	0.0187847
FBgn0261564	FBgn0261564	CG42678	2R:22925106-22934077	EE	IR	OK	53.1965	93.7276	0.817143	2.07247	0.0002	0.00152115
FBgn0039274	FBgn0039274	CG11920	3R:25074876-25076382	EE	IR	OK	7.67404	13.5015	0.815058	1.56514	0.00775	0.0329443
FBgn0259834	FBgn0259834	out	X:19310512-19322106	EE	IR	OK	13.1228	23.0673	0.813775	2.05813	0.0003	0.00215924
FBgn0015396	FBgn0015396	jumu	3R:10350181-10361612	EE	IR	OK	11.0138	19.3472	0.812809	2.08238	0.00015	0.00118398
FBgn0259938	FBgn0259938	cwo	3R:10388257-10400752	EE	IR	OK	18.2958	32.0828	0.810288	2.13154	0.0001	0.000814779
FBgn0004656	FBgn0004656	fs(1)h	X:8037807-8061436	EE	IR	OK	15.9321	27.8671	0.806625	2.12002	0.00045	0.00307774
FBgn0002593	FBgn0002593	RpLP1	2L:419951-420864	EE	IR	OK	2756.86	4821.74	0.806526	1.86646	0.00125	0.00739045
FBgn0262716	FBgn0262716	Arp3	3L:8113406-8115902	EE	IR	OK	109.372	191.258	0.806271	2.09992	0.0001	0.000814779
FBgn0052296	FBgn0052296	Mrtf	3L:2717614-2766536	EE	IR	OK	2.66455	4.65929	0.806217	1.95392	0.0007	0.00453893
FBgn0033177	FBgn0033177	CG11141	2R:7459684-7463395	EE	IR	OK	5.32309	9.30792	0.806195	1.89389	0.0014	0.00809659
FBgn0034577	FBgn0034577	cpa	2R:21057786-21060547	EE	IR	OK	133.779	233.763	0.805197	1.94197	0.00055	0.00367377
FBgn0062928	FBgn0062928	pncr009:3L	3L:19486745-19488439	EE	IR	OK	82.3621	143.854	0.804557	1.84192	0.00105	0.00642844
FBgn0000064	FBgn0000064	Ald	3R:26254068-26261591	EE	IR	OK	226.72	395.818	0.803929	1.9428	0.0007	0.00453893
FBgn0015756	FBgn0015756	RpL9	2L:11002757-11004189	EE	IR	OK	3116.99	5438.28	0.802997	1.71425	0.003	0.0153766
FBgn0010341	FBgn0010341	Cdc42	X:19697090-19701755	EE	IR	OK	116.763	203.685	0.802757	2.03196	0.00045	0.00307774
FBgn0039854	FBgn0039854	CG1635	3R:31588278-31590411	EE	IR	OK	4.52556	7.89401	0.802662	1.48017	0.01135	0.0449571
FBgn0043070	FBgn0043070	MESK2	2R:21502096-21519125	EE	IR	OK	128.346	223.783	0.802057	2.04493	0.00035	0.00246841
FBgn0026577	FBgn0026577	CG8677	2L:21221311-21232059	EE	IR	OK	2.01479	3.51259	0.801906	1.90029	0.00115	0.00691975
FBgn0267033	FBgn0267033	mamo	X:13846115-13990527	EE	IR	OK	16.0943	28.0112	0.799452	1.83342	0.0019	0.0104274
FBgn0003067	FBgn0003067	Pepck	2R:18536766-18539416	EE	IR	OK	19.1479	33.3236	0.799356	1.99821	0.0006	0.00395905
FBgn0051151	FBgn0051151	wge	3R:22710882-22721150	EE	IR	OK	4.71673	8.2074	0.799138	1.97546	0.00055	0.00367377
FBgn0010265	FBgn0010265	RpS13	2L:8363476-8364662	EE	IR	OK	4807.04	8355.55	0.797584	1.71681	0.0038	0.0186329
FBgn0266518	FBgn0266518	Dpit47	2R:6660644-6662118	EE	IR	OK	17.0504	29.6262	0.797069	1.89212	0.00115	0.00691975
FBgn0010435	FBgn0010435	emp	2R:24976455-24990489	EE	IR	OK	8.79837	15.2863	0.796932	1.83368	0.0014	0.00809659
FBgn0038536	FBgn0038536	CG7655	3R:17682668-17684915	EE	IR	OK	49.1332	85.3513	0.796713	1.97881	0.00075	0.00481143
FBgn0263346	FBgn0263346	CG43427	3R:4659578-4712193	EE	IR	OK	29.173	50.6629	0.796298	2.0556	0.0005	0.00338349
FBgn0013269	FBgn0013269	FK506-bp1	3R:15330737-15333133	EE	IR	OK	120.653	209.062	0.793071	1.97587	0.0008	0.00508712
FBgn0250754	FBgn0250754	CG42232	3R:16458279-16469663	EE	IR	OK	0.878332	1.52183	0.792967	1.70047	0.0035	0.0173816
FBgn0021995	FBgn0021995	Rs1	2R:8163563-8167769	EE	IR	OK	9.12026	15.8002	0.7928	1.69158	0.0038	0.0186329
FBgn0035707	FBgn0035707	CG8368	3L:6603683-6608739	EE	IR	OK	6.46919	11.2061	0.792631	1.84671	0.0017	0.00951737
FBgn0004133	FBgn0004133	blow	2R:7566808-7587079	EE	IR	OK	16.9161	29.2999	0.792501	1.42892	0.01195	0.0467203
FBgn0038673	FBgn0038673	CG14286	3R:19024091-19024853	EE	IR	OK	10.7726	18.653	0.792046	1.52125	0.009	0.0372945
FBgn0031696	FBgn0031696	Bub1	2L:5278864-5283283	EE	IR	OK	2.77478	4.80243	0.791391	1.72663	0.0025	0.0132193
FBgn0005278	FBgn0005278	Sam-S	2L:106902-114432	EE	IR	OK	115.788	200.35	0.791036	2.00047	0.00065	0.00424768
FBgn0036187	FBgn0036187	RIOK1	3L:11646233-11648474	EE	IR	OK	5.07039	8.76767	0.790098	1.67731	0.0036	0.0177887
FBgn0026252	FBgn0026252	msk	3L:8116178-8121579	EE	IR	OK	25.1542	43.4947	0.790037	2.09395	0.0003	0.00215924
FBgn0036462	FBgn0036462	mRpL39	3L:14992288-14999666	EE	IR	OK	31.2332	53.9902	0.789615	1.9068	0.00095	0.00589934
FBgn0030659	FBgn0030659	CG9215	X:15580929-15582874	EE	IR	OK	3.88375	6.71103	0.789085	1.53741	0.00785	0.0332912
FBgn0262975	FBgn0262975	cnc	3R:23168316-23226711	EE	IR	OK	86.7662	149.824	0.788062	1.89558	0.0011	0.00667809
FBgn0024754	FBgn0024754	Flo1	2R:15566270-15573991	EE	IR	OK	32.3618	55.8334	0.786837	1.66588	0.0045	0.0212868
FBgn0036921	FBgn0036921	RhoGDI	3L:19928742-19932930	EE	IR	OK	608.921	1050.51	0.786766	1.87911	0.00135	0.00787452
FBgn0014127	FBgn0014127	barr	2L:20058162-20061370	EE	IR	OK	3.79945	6.54848	0.785369	1.66674	0.00405	0.0196021
FBgn0015663	FBgn0015663	Dot	2L:3619096-3621681	EE	IR	OK	6.14708	10.5933	0.785172	1.57711	0.0069	0.0300847
FBgn0038149	FBgn0038149	GILT1	3R:13397834-13401862	EE	IR	OK	62.1606	107.083	0.784652	1.93109	0.0008	0.00508712
FBgn0037044	FBgn0037044	CG10585	3L:21027914-21030141	EE	IR	OK	7.0253	12.1012	0.784524	1.63475	0.0058	0.026106
FBgn0264979	FBgn0264979	CG4267	2L:2242377-2247383	EE	IR	OK	26.4828	45.605	0.784133	1.85464	0.0012	0.00717687
FBgn0003978	FBgn0003978	vls	2L:20061421-20065679	EE	IR	OK	22.8452	39.3207	0.783402	1.61058	0.0052	0.023931
FBgn0039215	FBgn0039215	CG6695	3R:24655159-24659379	EE	IR	OK	6.88576	11.8502	0.783228	1.87448	0.001	0.00617102
FBgn0010909	FBgn0010909	msn	3L:2554846-2586540	EE	IR	OK	41.4198	71.2651	0.782874	2.03541	0.00035	0.00246841
FBgn0086904	FBgn0086904	Nacalpha	2R:12757545-12760999	EE	IR	OK	2074.03	3568.1	0.782721	1.72948	0.00365	0.0180112
FBgn0038407	FBgn0038407	CG6126	3R:16197999-16203083	EE	IR	OK	11.2596	19.3696	0.782643	1.90098	0.00125	0.00739045
FBgn0034247	FBgn0034247	CG6484	2R:17582006-17584012	EE	IR	OK	44.2452	76.0711	0.781826	1.85472	0.00195	0.0106749
FBgn0042085	FBgn0042085	Bap170	2R:6636511-6642358	EE	IR	OK	1.12475	1.93324	0.781416	1.47407	0.0098	0.0400142
FBgn0261933	FBgn0261933	SmD1	3L:12733363-12734611	EE	IR	OK	51.7203	88.8749	0.781045	1.94174	0.0013	0.00763618
FBgn0035517	FBgn0035517	CG1265	3L:4254775-4259152	EE	IR	OK	24.6645	42.3448	0.779749	1.57381	0.00715	0.0309757
FBgn0015320	FBgn0015320	Ubc2	2L:10765009-10768006	EE	IR	OK	22.2201	38.1322	0.779145	2.00532	0.0004	0.00277597
FBgn0028530	FBgn0028530	mTTF	2L:14347238-14348790	EE	IR	OK	11.2238	19.2472	0.778081	1.7838	0.00215	0.0116059
FBgn0029504	FBgn0029504	CHES-1-like	X:7682337-7709385	EE	IR	OK	3.9699	6.80704	0.777923	1.89139	0.0015	0.00855646
FBgn0040364	FBgn0040364	CG11378	X:1170827-1173797	EE	IR	OK	35.0848	60.1257	0.777135	1.89282	0.00115	0.00691975
FBgn0005654	FBgn0005654	lat	2R:13202727-13206547	EE	IR	OK	7.34504	12.586	0.776972	1.82666	0.00155	0.0088139
FBgn0037279	FBgn0037279	CG1129	3R:4786283-4816025	EE	IR	OK	104.664	179.322	0.776786	1.83115	0.00195	0.0106749
FBgn0032191	FBgn0032191	CG5734	2L:10204756-10206961	EE	IR	OK	24.1244	41.3322	0.776774	1.98705	0.00095	0.00589934
FBgn0015393	FBgn0015393	hoip	2L:9699790-9700459	EE	IR	OK	236.037	404.399	0.776765	2.03087	0.00035	0.00246841
FBgn0027084	FBgn0027084	Aats-lys	X:9606362-9608884	EE	IR	OK	29.4296	50.3889	0.775839	1.98655	0.0005	0.00338349
FBgn0001981	FBgn0001981	esg	2L:15333865-15336138	EE	IR	OK	78.511	134.407	0.775643	1.941	0.0007	0.00453893
FBgn0011774	FBgn0011774	Irbp	3R:11410046-11412440	EE	IR	OK	4.41053	7.54972	0.775469	1.60172	0.00625	0.0277179
FBgn0031119	FBgn0031119	CG1812	X:20511543-20515828	EE	IR	OK	3.908	6.68802	0.775148	1.70145	0.00245	0.0130056
FBgn0036318	FBgn0036318	Wbp2	3L:12850164-12853169	EE	IR	OK	294.281	503.419	0.774569	1.97289	0.00105	0.00642844
FBgn0263510	FBgn0263510	nclb	2R:10875747-10877296	EE	IR	OK	15.1703	25.9231	0.772986	1.87014	0.00125	0.00739045
FBgn0033342	FBgn0033342	CG8258	2R:8904843-8906990	EE	IR	OK	96.9089	165.546	0.772529	1.99881	0.00085	0.00537987
FBgn0052407	FBgn0052407	CG32407	3L:5922054-5923567	EE	IR	OK	61.5571	105.155	0.772522	2.0017	0.0002	0.00152115
FBgn0039241	FBgn0039241	CG11089	3R:24877044-24894605	EE	IR	OK	8.71288	14.8831	0.772453	1.60959	0.0064	0.0282563
FBgn0036030	FBgn0036030	CG6767	3L:9683578-9696700	EE	IR	OK	61.8439	105.638	0.772428	2.03876	0.0005	0.00338349
FBgn0034734	FBgn0034734	CG4554	2R:22483302-22492033	EE	IR	OK	1.14142	1.9481	0.771239	1.64725	0.0042	0.0201218
FBgn0086370	FBgn0086370	sra	3R:16181019-16197584	EE	IR	OK	29.3176	50.0253	0.770889	1.49955	0.01075	0.0432109
FBgn0259708	FBgn0259708	CG42362	2R:21664125-21666579	EE	IR	OK	25.9785	44.2951	0.769829	1.89711	0.001	0.00617102
FBgn0010313	FBgn0010313	corto	3R:5077778-5087072	EE	IR	OK	13.6339	23.2429	0.769599	1.75054	0.0036	0.0177887
FBgn0030529	FBgn0030529	Clic	X:13812970-13822307	EE	IR	OK	72.1642	122.953	0.768751	2.05616	0.0002	0.00152115
FBgn0034628	FBgn0034628	Acox57D-p	2R:21386308-21389276	EE	IR	OK	4.38343	7.46802	0.768664	1.59314	0.0058	0.026106
FBgn0039051	FBgn0039051	CG17109	3R:23070515-23112730	EE	IR	OK	59.2968	100.998	0.768305	1.63532	0.0047	0.0220029
FBgn0002778	FBgn0002778	mnd	3L:14985099-14991667	EE	IR	OK	18.4824	31.4748	0.768044	1.83844	0.0017	0.00951737
FBgn0039642	FBgn0039642	CG11882	3R:29147015-29148172	EE	IR	OK	12.669	21.5679	0.767584	1.67934	0.00345	0.0171962
FBgn0266282	FBgn0266282	jnj	3R:24189049-24193423	EE	IR	OK	2.34772	3.99337	0.766351	1.57804	0.006	0.0268394
FBgn0036544	FBgn0036544	sff	3L:15900155-15924861	EE	IR	OK	5.82145	9.89072	0.764696	1.94759	0.0006	0.00395905
FBgn0035534	FBgn0035534	mRpS6	3L:4364549-4365243	EE	IR	OK	45.7377	77.7062	0.764645	1.79002	0.00175	0.00975706
FBgn0250850	FBgn0250850	rig	2R:20633875-20640681	EE	IR	OK	7.73696	13.1421	0.764351	1.90083	0.00105	0.00642844
FBgn0031980	FBgn0031980	RpL36A	2L:8041105-8042909	EE	IR	OK	4183.62	7100.15	0.763098	1.74998	0.00205	0.0111492
FBgn0038924	FBgn0038924	CG6028	3R:22023526-22025506	EE	IR	OK	126.575	214.787	0.762909	1.87185	0.00145	0.00833692
FBgn0038115	FBgn0038115	CG7966	3R:13049397-13051453	EE	IR	OK	11.2938	19.1584	0.762444	1.73731	0.00205	0.0111492
FBgn0026059	FBgn0026059	Mhcl	3R:16068522-16098761	EE	IR	OK	3.56089	6.03998	0.762305	1.78849	0.00115	0.00691975
FBgn0035473	FBgn0035473	mge	3L:3907851-3909931	EE	IR	OK	137.181	232.574	0.761614	2.01259	0.0007	0.00453893
FBgn0015546	FBgn0015546	spel1	2L:14362068-14366840	EE	IR	OK	3.04711	5.16417	0.761098	1.57536	0.00535	0.0244144
FBgn0027363	FBgn0027363	Stam	2L:10858535-10862006	EE	IR	OK	25.6008	43.3754	0.760687	1.99741	0.00045	0.00307774
FBgn0025394	FBgn0025394	inc	X:1483478-1517615	EE	IR	OK	5.99515	10.1511	0.759774	1.78723	0.0017	0.00951737
FBgn0039857	FBgn0039857	RpL6	3R:31594791-31596204	EE	IR	OK	1154.92	1954.09	0.7587	1.78305	0.00245	0.0130056
FBgn0033699	FBgn0033699	RpS11	2R:12199023-12200815	EE	IR	OK	3274.6	5537.95	0.758033	1.67829	0.00365	0.0180112
FBgn0027291	FBgn0027291	l(1)G0156	X:19518427-19521810	EE	IR	OK	211.551	357.581	0.757265	1.93411	0.0007	0.00453893
FBgn0040827	FBgn0040827	CG13315	3L:9096876-9097494	EE	IR	OK	787.033	1330.2	0.75715	1.81282	0.0018	0.00994395
FBgn0264490	FBgn0264490	Eip93F	3R:21949113-22014539	EE	IR	OK	14.1224	23.8689	0.757143	1.64579	0.0036	0.0177887
FBgn0037669	FBgn0037669	Ibf2	3R:9257726-9258501	EE	IR	OK	21.1179	35.6851	0.756855	1.65113	0.00385	0.0187847
FBgn0083970	FBgn0083970	CG34134	2L:8190296-8190781	EE	IR	OK	32.841	55.4692	0.75619	1.60777	0.0046	0.0216561
FBgn0038787	FBgn0038787	CG4360	3R:20324273-20328003	EE	IR	OK	10.9723	18.5275	0.755805	1.91189	0.0011	0.00667809
FBgn0037810	FBgn0037810	sle	3R:10333114-10338265	EE	IR	OK	2.36299	3.98813	0.755098	1.6301	0.0048	0.0223842
FBgn0016131	FBgn0016131	Cdk4	2R:16579469-16585448	EE	IR	OK	11.6706	19.6952	0.754972	1.70507	0.00345	0.0171962
FBgn0035626	FBgn0035626	lin-28	3L:5654680-5657384	EE	IR	OK	23.8733	40.2639	0.754089	1.83014	0.0016	0.00905555
FBgn0038552	FBgn0038552	CG18012	3R:17809400-17811126	EE	IR	OK	20.3455	34.3067	0.753779	1.86432	0.0014	0.00809659
FBgn0011640	FBgn0011640	lark	3L:7335441-7345183	EE	IR	OK	36.7188	61.914	0.753749	1.58113	0.00625	0.0277179
FBgn0261703	FBgn0261703	gce	X:15297311-15319074	EE	IR	OK	1.60985	2.71299	0.752954	1.47481	0.01275	0.0492103
FBgn0261854	FBgn0261854	aPKC	2R:14942397-14962969	EE	IR	OK	44.8411	75.5127	0.751899	1.78022	0.00225	0.0120917
FBgn0083975	FBgn0083975	Nlg4	3R:20204808-20245473	EE	IR	OK	7.58598	12.7729	0.751677	1.85809	0.00145	0.00833692
FBgn0032815	FBgn0032815	CG10462	2L:19732079-19735980	EE	IR	OK	6.29955	10.6066	0.751643	1.78601	0.0021	0.011387
FBgn0002914	FBgn0002914	Myb	X:15853420-15857823	EE	IR	OK	19.9124	33.516	0.751181	1.8688	0.00125	0.00739045
FBgn0005624	FBgn0005624	Psc	2R:12965996-12980994	EE	IR	OK	4.10401	6.90017	0.749596	1.81137	0.0018	0.00994395
FBgn0020309	FBgn0020309	crol	2L:11794326-11809438	EE	IR	OK	23.3663	39.28	0.749363	1.94135	0.00095	0.00589934
FBgn0002626	FBgn0002626	RpL32	3R:30045228-30046161	EE	IR	OK	1872.51	3146.47	0.748766	1.84466	0.0013	0.00763618
FBgn0261445	FBgn0261445	sgl	3L:6958345-6964758	EE	IR	OK	47.0749	78.997	0.746839	1.90523	0.0006	0.00395905
FBgn0037552	FBgn0037552	CG7800	3R:8217956-8219734	EE	IR	OK	4.16644	6.9887	0.746207	1.44909	0.01085	0.043452
FBgn0033749	FBgn0033749	achi	2R:12511533-12515062	EE	IR	OK	4.46281	7.48567	0.746178	1.54941	0.0072	0.0311303
FBgn0259685	FBgn0259685	crb	3R:24295077-24314541	EE	IR	OK	5.81833	9.75777	0.745947	1.91014	0.00075	0.00481143
FBgn0004396	FBgn0004396	CrebA	3L:15535394-15553214	EE	IR	OK	20.7671	34.8023	0.744883	1.72085	0.0035	0.0173816
FBgn0265276	FBgn0265276	l(3)neo38	3R:11765037-11779128	EE	IR	OK	22.1476	37.1103	0.744672	1.71062	0.0041	0.0197648
FBgn0036121	FBgn0036121	CG6310	3L:11069042-11069864	EE	IR	OK	27.8037	46.5865	0.744634	1.6957	0.00245	0.0130056
FBgn0032782	FBgn0032782	Rab9	2L:19432573-19435841	EE	IR	OK	12.7725	21.3981	0.744438	1.75298	0.0027	0.014146
FBgn0030351	FBgn0030351	CG1840	X:11888351-11889186	EE	IR	OK	16.4579	27.5659	0.744101	1.54399	0.00695	0.0302541
FBgn0030968	FBgn0030968	CG7322	X:18855872-18857757	EE	IR	OK	12.5632	21.038	0.743794	1.5781	0.0059	0.0265122
FBgn0037351	FBgn0037351	RpL13A	3R:5624473-5625947	EE	IR	OK	1119.15	1873.15	0.743069	1.82663	0.0014	0.00809659
FBgn0033153	FBgn0033153	Gadd45	2R:7249160-7250655	EE	IR	OK	28.1683	47.1369	0.742783	1.84822	0.0015	0.00855646
FBgn0266053	FBgn0266053	Patr-1	3R:17043563-17048421	EE	IR	OK	5.36691	8.97303	0.741502	1.76027	0.00205	0.0111492
FBgn0028737	FBgn0028737	Ef1beta	2R:16868221-16869280	EE	IR	OK	1824.9	3050.55	0.741254	1.71374	0.0036	0.0177887
FBgn0030894	FBgn0030894	CG7192	X:18097557-18101314	EE	IR	OK	6.19285	10.3484	0.740733	1.60857	0.00635	0.0280697
FBgn0036397	FBgn0036397	CG8783	3L:13999379-14001880	EE	IR	OK	4.02851	6.73146	0.740675	1.52723	0.0081	0.0342312
FBgn0038244	FBgn0038244	CG7987	3R:14570471-14575887	EE	IR	OK	8.47443	14.1599	0.74062	1.88921	0.00105	0.00642844
FBgn0086899	FBgn0086899	tlk	X:3720006-3789770	EE	IR	OK	9.54149	15.9325	0.739687	1.83004	0.0015	0.00855646
FBgn0028380	FBgn0028380	fal	3L:19294563-19337609	EE	IR	OK	13.0871	21.8454	0.739188	1.66003	0.0048	0.0223842
FBgn0003278	FBgn0003278	RpI135	2L:404284-407969	EE	IR	OK	6.1749	10.3033	0.738614	1.76549	0.0024	0.0127965
FBgn0027081	FBgn0027081	Aats-thr	2L:12103750-12107170	EE	IR	OK	70.5318	117.667	0.738358	1.93513	0.0008	0.00508712
FBgn0040007	FBgn0040007	RpL38	2R:4515387-4516458	EE	IR	OK	7078.84	11797.5	0.7369	1.64776	0.0049	0.0227918
FBgn0086710	FBgn0086710	RpL30	2L:19003366-19009306	EE	IR	OK	1843.33	3071.39	0.736579	1.77959	0.0025	0.0132193
FBgn0005777	FBgn0005777	PpD3	3R:9747874-9754686	EE	IR	OK	31.4205	52.3279	0.735872	1.87719	0.00105	0.00642844
FBgn0027055	FBgn0027055	CSN3	3L:20839095-20841576	EE	IR	OK	13.7325	22.8669	0.735664	1.78807	0.00175	0.00975706
FBgn0000711	FBgn0000711	flw	X:10385959-10409817	EE	IR	OK	48.1605	80.174	0.735282	1.90039	0.0006	0.00395905
FBgn0037327	FBgn0037327	PEK	3R:5458562-5464753	EE	IR	OK	15.122	25.1703	0.735069	1.92668	0.00115	0.00691975
FBgn0037874	FBgn0037874	Tctp	3R:11210246-11211898	EE	IR	OK	1858.29	3092.43	0.734761	1.62793	0.00485	0.0225883
FBgn0037891	FBgn0037891	CG5214	3R:11244301-11246862	EE	IR	OK	87.0635	144.843	0.734353	1.94485	0.00035	0.00246841
FBgn0023215	FBgn0023215	Mnt	X:3671800-3701672	EE	IR	OK	12.0842	20.0991	0.734011	1.80537	0.002	0.0109266
FBgn0262511	FBgn0262511	Vha44	2R:16324812-16341242	EE	IR	OK	131.475	218.46	0.732577	1.55765	0.00935	0.0384515
FBgn0020306	FBgn0020306	dom	2R:21323429-21341847	EE	IR	OK	3.98129	6.61471	0.732442	1.81748	0.0015	0.00855646
FBgn0025693	FBgn0025693	ZnT41F	2R:5774775-5782858	EE	IR	OK	21.7516	36.1083	0.73121	1.87147	0.00135	0.00787452
FBgn0024364	FBgn0024364	CG11417	X:1354013-1356473	EE	IR	OK	4.55864	7.56508	0.730752	1.57049	0.0062	0.0275187
FBgn0261606	FBgn0261606	RpL27A	2L:4457185-4458364	EE	IR	OK	6145.69	10197.4	0.730557	1.53819	0.00745	0.0318938
FBgn0037275	FBgn0037275	CG14655	3R:4777496-4780302	EE	IR	OK	4.10077	6.79959	0.729553	1.48712	0.0114	0.0451058
FBgn0020272	FBgn0020272	mst	X:21388976-21391533	EE	IR	OK	6.17768	10.2362	0.728536	1.67294	0.00275	0.0143388
FBgn0263396	FBgn0263396	sqd	3R:13634861-13646304	EE	IR	OK	265.317	439.577	0.728397	1.46595	0.0114	0.0451058
FBgn0263998	FBgn0263998	Ack-like	2R:13142833-13152677	EE	IR	OK	4.51086	7.47149	0.727995	1.74394	0.0031	0.0157775
FBgn0039757	FBgn0039757	RpS7	3R:30206446-30209020	EE	IR	OK	3172.43	5253.95	0.727817	1.57887	0.00555	0.025137
FBgn0250837	FBgn0250837	dUTPase	2L:11011161-11012135	EE	IR	OK	144.653	239.37	0.726649	1.90985	0.0009	0.00564371
FBgn0034569	FBgn0034569	dgt3	2R:20992275-20994381	EE	IR	OK	5.28488	8.74301	0.726259	1.50988	0.0097	0.0396506
FBgn0024352	FBgn0024352	Hop	2L:295121-297449	EE	IR	OK	142.633	235.808	0.725303	1.85945	0.00105	0.00642844
FBgn0033052	FBgn0033052	SCAP	2R:6026272-6036388	EE	IR	OK	5.85903	9.68054	0.724426	1.81162	0.0018	0.00994395
FBgn0039930	FBgn0039930	CG11077	4:1027862-1029361	EE	IR	OK	98.3408	162.463	0.724246	1.87972	0.00115	0.00691975
FBgn0039240	FBgn0039240	CG3744	3R:24871201-24876654	EE	IR	OK	2.082	3.43784	0.723535	1.5279	0.00845	0.0354345
FBgn0003676	FBgn0003676	T-cp1	3R:22489104-22491439	EE	IR	OK	144.824	238.889	0.722039	1.87327	0.00125	0.00739045
FBgn0032702	FBgn0032702	CG10376	2L:18698713-18703105	EE	IR	OK	39.8077	65.6317	0.721346	1.77503	0.0023	0.012342
FBgn0024236	FBgn0024236	foi	3L:8525243-8534503	EE	IR	OK	7.28114	11.9932	0.719976	1.78075	0.0017	0.00951737
FBgn0037482	FBgn0037482	CG10055	3R:7184100-7186673	EE	IR	OK	6.22759	10.2563	0.719766	1.63022	0.00415	0.0199704
FBgn0010409	FBgn0010409	RpL18A	2R:17546405-17547462	EE	IR	OK	3463.03	5695.1	0.717685	1.60717	0.0051	0.0235506
FBgn0030456	FBgn0030456	CG4332	X:13155037-13157372	EE	IR	OK	4.85344	7.98124	0.717606	1.53756	0.0073	0.0314375
FBgn0011818	FBgn0011818	oaf	2L:2492954-2498846	EE	IR	OK	11.2444	18.4854	0.717179	1.80389	0.00165	0.00929012
FBgn0035213	FBgn0035213	CG2199	3L:1339459-1342403	EE	IR	OK	4.10785	6.75247	0.717033	1.55483	0.0066	0.0289861
FBgn0024187	FBgn0024187	syd	3L:7916649-7936120	EE	IR	OK	3.82504	6.28647	0.716776	1.68399	0.00345	0.0171962
FBgn0004403	FBgn0004403	RpS14a	X:7933741-7934677	EE	IR	OK	5343.91	8782.21	0.716689	1.50383	0.0081	0.0342312
FBgn0051343	FBgn0051343	CG31343	3R:21745265-21749003	EE	IR	OK	36.3749	59.7732	0.716555	1.8469	0.0011	0.00667809
FBgn0033471	FBgn0033471	CG12134	2R:9971142-9972780	EE	IR	OK	8.71808	14.3248	0.71643	1.58571	0.0058	0.026106
FBgn0034158	FBgn0034158	CG5522	2R:16783670-16792472	EE	IR	OK	5.20837	8.55629	0.716153	1.70015	0.00305	0.0155814
FBgn0033649	FBgn0033649	pyr	2R:11712262-11726345	EE	IR	OK	8.63885	14.1876	0.715721	1.77655	0.0018	0.00994395
FBgn0053094	FBgn0053094	Synd	3R:20832798-20840118	EE	IR	OK	37.109	60.9385	0.715586	1.88298	0.00095	0.00589934
FBgn0032988	FBgn0032988	Tif-IA	2L:22249875-22258260	EE	IR	OK	34.8597	57.2137	0.714798	1.86964	0.0011	0.00667809
FBgn0011705	FBgn0011705	rost	2L:8985935-8989539	EE	IR	OK	91.0634	149.419	0.714419	1.83445	0.0013	0.00763618
FBgn0031321	FBgn0031321	Tgt	2L:1184064-1185698	EE	IR	OK	8.19884	13.4521	0.714338	1.56138	0.00605	0.0269963
FBgn0024957	FBgn0024957	Irp-1B	3R:10408617-10412869	EE	IR	OK	8.07951	13.2524	0.713914	1.73043	0.00285	0.0147681
FBgn0013325	FBgn0013325	RpL11	2R:19442341-19443825	EE	IR	OK	2722.69	4465.15	0.713674	1.5879	0.00605	0.0269963
FBgn0036502	FBgn0036502	CG7841	3L:15505187-15508252	EE	IR	OK	40.2445	65.9925	0.713508	1.78724	0.00245	0.0130056
FBgn0039466	FBgn0039466	CG5521	3R:26966929-26977878	EE	IR	OK	2.48475	4.07434	0.713466	1.70212	0.00285	0.0147681
FBgn0023528	FBgn0023528	CG2924	X:2262836-2270761	EE	IR	OK	15.2115	24.935	0.713008	1.69052	0.00385	0.0187847
FBgn0051450	FBgn0051450	mRpS18A	3R:8561916-8562593	EE	IR	OK	49.8026	81.6065	0.712461	1.69931	0.0033	0.0166163
FBgn0033059	FBgn0033059	CG7845	2R:6074470-6076367	EE	IR	OK	17.2343	28.2312	0.712007	1.70961	0.00355	0.0175977
FBgn0030086	FBgn0030086	CG7033	X:9089512-9092826	EE	IR	OK	204.881	335.577	0.711857	1.79918	0.0013	0.00763618
FBgn0036920	FBgn0036920	CG8004	3L:19927193-19928508	EE	IR	OK	40.2468	65.9202	0.711846	1.82769	0.00145	0.00833692
FBgn0030969	FBgn0030969	CG7288	X:18858202-18860072	EE	IR	OK	4.80821	7.87272	0.71136	1.42028	0.0129	0.0496657
FBgn0032889	FBgn0032889	CG9331	2L:20822827-20827744	EE	IR	OK	157.088	256.851	0.709359	1.81175	0.0018	0.00994395
FBgn0052425	FBgn0052425	CG32425	3L:20497322-20514107	EE	IR	OK	60.938	99.6225	0.709129	1.74629	0.0029	0.01497
FBgn0002031	FBgn0002031	l(2)37Cc	2L:19121344-19123869	EE	IR	OK	164.729	269.254	0.708874	1.86284	0.0018	0.00994395
FBgn0261385	FBgn0261385	scra	2R:7590118-7595242	EE	IR	OK	2.2686	3.70754	0.708658	1.46256	0.0122	0.0474755
FBgn0027087	FBgn0027087	Aats-his	X:18515427-18572809	EE	IR	OK	21.8376	35.6766	0.708162	1.65391	0.0042	0.0201218
FBgn0010438	FBgn0010438	mtSSB	3R:16203370-16205250	EE	IR	OK	110.441	180.374	0.707723	1.81013	0.00165	0.00929012
FBgn0039328	FBgn0039328	CHKov2	3R:25329529-25331203	EE	IR	OK	9.53681	15.5621	0.706458	1.55746	0.00745	0.0318938
FBgn0037998	FBgn0037998	CG4848	3R:12213791-12219686	EE	IR	OK	5.85403	9.54461	0.705256	1.61002	0.00495	0.022985
FBgn0036188	FBgn0036188	CG7339	3L:11648755-11650499	EE	IR	OK	28.0649	45.7484	0.704953	1.70459	0.003	0.0153766
FBgn0243512	FBgn0243512	puc	3R:8105331-8122294	EE	IR	OK	70.8533	115.478	0.704713	1.82424	0.00185	0.0102098
FBgn0030582	FBgn0030582	CG14411	X:14832646-14836262	EE	IR	OK	6.58439	10.7261	0.703999	1.69505	0.00375	0.0184293
FBgn0034142	FBgn0034142	CG8306	2R:16589517-16594646	EE	IR	OK	18.257	29.736	0.703764	1.79121	0.0016	0.00905555
FBgn0032694	FBgn0032694	MESR3	2L:18617255-18661776	EE	IR	OK	19.9812	32.534	0.703306	1.78648	0.00245	0.0130056
FBgn0038063	FBgn0038063	Octbeta2R	3R:12550624-12595725	EE	IR	OK	3.67121	5.97688	0.703137	1.57633	0.0057	0.0257412
FBgn0035726	FBgn0035726	CG9953	3L:6969657-6972467	EE	IR	OK	16.7759	27.3074	0.702902	1.60791	0.00505	0.0233694
FBgn0032244	FBgn0032244	RfC3	2L:10419189-10420612	EE	IR	OK	12.1461	19.7512	0.701444	1.5482	0.0085	0.035603
FBgn0039756	FBgn0039756	CG9743	3R:30196359-30202998	EE	IR	OK	252.273	409.851	0.700113	1.76732	0.0021	0.011387
FBgn0031741	FBgn0031741	CG11034	2L:5805394-5809063	EE	IR	OK	13.2313	21.4913	0.699797	1.74636	0.00275	0.0143388
FBgn0031530	FBgn0031530	pgant2	2L:3404459-3426719	EE	IR	OK	5.33971	8.67188	0.699584	1.63826	0.0043	0.0205195
FBgn0035253	FBgn0035253	CG7971	3L:1654246-1665064	EE	IR	OK	20.4847	33.266	0.699502	1.44221	0.0092	0.0380218
FBgn0028916	FBgn0028916	CG33090	2L:14334157-14345795	EE	IR	OK	6.9783	11.33	0.6992	1.68671	0.00325	0.0164254
FBgn0020412	FBgn0020412	JIL-1	3L:11078751-11093193	EE	IR	OK	6.61995	10.7416	0.69832	1.78633	0.0019	0.0104274
FBgn0026761	FBgn0026761	Trap1	2R:6633646-6636262	EE	IR	OK	11.4301	18.5464	0.698294	1.71301	0.00275	0.0143388
FBgn0033302	FBgn0033302	Cyp6a14	2R:8564186-8567202	EE	IR	OK	12.6424	20.5063	0.697799	1.59445	0.0062	0.0275187
FBgn0015521	FBgn0015521	RpS21	2L:2856069-2857029	EE	IR	OK	5082.61	8242.72	0.69755	1.53351	0.0084	0.0352657
FBgn0262127	FBgn0262127	kibra	3R:14697688-14724261	EE	IR	OK	5.16916	8.38069	0.697138	1.72884	0.00345	0.0171962
FBgn0052344	FBgn0052344	CG32344	3L:321232-324720	EE	IR	OK	8.43304	13.6605	0.695888	1.6676	0.0043	0.0205195
FBgn0027329	FBgn0027329	Tcp-1zeta	X:15746647-15748971	EE	IR	OK	125.582	203.375	0.69551	1.82072	0.0016	0.00905555
FBgn0024804	FBgn0024804	Dbp80	3L:27279315-27422159	EE	IR	OK	36.4373	58.9905	0.695066	1.74716	0.0029	0.01497
FBgn0010415	FBgn0010415	Sdc	2R:21389404-21481176	EE	IR	OK	141.038	228.128	0.693763	1.62074	0.00575	0.0259347
FBgn0033844	FBgn0033844	bbc	2R:13486633-13494862	EE	IR	OK	47.3488	76.5793	0.693629	1.8391	0.00145	0.00833692
FBgn0034570	FBgn0034570	CG10543	2R:20996219-21007740	EE	IR	OK	5.93894	9.59856	0.692612	1.73581	0.0026	0.0136948
FBgn0016041	FBgn0016041	Tom40	X:7736892-7739978	EE	IR	OK	137.569	222.331	0.692554	1.72112	0.0028	0.0145646
FBgn0011016	FBgn0011016	SsRbeta	3L:16129616-16130983	EE	IR	OK	187.883	303.406	0.691416	1.82252	0.00215	0.0116059
FBgn0267195	FBgn0267195	CR45635	3R:15697273-15697874	EE	IR	OK	42.3816	68.2635	0.687678	1.59095	0.0053	0.0242883
FBgn0261597	FBgn0261597	RpS26	2L:18441334-18443277	EE	IR	OK	2180.24	3511.24	0.687494	1.59762	0.0064	0.0282563
FBgn0001987	FBgn0001987	Gli	2L:15756001-15762758	EE	IR	OK	15.943	25.6287	0.684836	1.75451	0.0029	0.01497
FBgn0036052	FBgn0036052	CG10809	3L:9857382-9859889	EE	IR	OK	7.81691	12.5635	0.684571	1.58835	0.00535	0.0244144
FBgn0021814	FBgn0021814	Vps28	2R:8078868-8080041	EE	IR	OK	64.1836	103.153	0.684512	1.63795	0.004	0.019412
FBgn0024992	FBgn0024992	CG2658	X:2694391-2698211	EE	IR	OK	4.97744	7.99207	0.683165	1.55926	0.0081	0.0342312
FBgn0034422	FBgn0034422	CG7137	2R:19227343-19228613	EE	IR	OK	13.0119	20.8857	0.682683	1.54954	0.00785	0.0332912
FBgn0020767	FBgn0020767	Spred	2R:14759645-14769423	EE	IR	OK	8.0958	12.9917	0.682346	1.71506	0.0024	0.0127965
FBgn0014189	FBgn0014189	Hel25E	2L:5539325-5542314	EE	IR	OK	83.1246	133.377	0.68216	1.80282	0.00115	0.00691975
FBgn0263144	FBgn0263144	bin3	2R:6214567-6240602	EE	IR	OK	4.27196	6.84602	0.680367	1.65423	0.00445	0.0210962
FBgn0020907	FBgn0020907	Scp2	3R:16574542-16583663	EE	IR	OK	253.589	406.339	0.680193	1.60223	0.0063	0.0278941
FBgn0036422	FBgn0036422	CG3868	3L:14400768-14402725	EE	IR	OK	343.656	550.554	0.679919	1.75074	0.00225	0.0120917
FBgn0036213	FBgn0036213	RpL10Ab	3L:11822850-11825732	EE	IR	OK	2527.1	4047.7	0.679616	1.52945	0.00795	0.0336759
FBgn0032444	FBgn0032444	CG5525	2L:12690335-12692934	EE	IR	OK	230.693	369.33	0.678937	1.73271	0.0029	0.01497
FBgn0039183	FBgn0039183	Dis3	3R:24333432-24340645	EE	IR	OK	3.02758	4.84641	0.67875	1.47274	0.00905	0.0374589
FBgn0033212	FBgn0033212	CG1399	2R:7676539-7698902	EE	IR	OK	23.4274	37.4627	0.677259	1.70831	0.00285	0.0147681
FBgn0031896	FBgn0031896	CG4502	2L:7194907-7204264	EE	IR	OK	10.7259	17.1452	0.676709	1.627	0.0044	0.0208957
FBgn0034223	FBgn0034223	Tes	2R:17465878-17469177	EE	IR	OK	8.14759	13.0228	0.676596	1.66865	0.0033	0.0166163
FBgn0034728	FBgn0034728	rad50	2R:22421012-22425482	EE	IR	OK	3.17356	5.07216	0.676497	1.49235	0.0101	0.0410693
FBgn0030286	FBgn0030286	CG1657	X:11325384-11334071	EE	IR	OK	1.73168	2.76763	0.676477	1.44502	0.0122	0.0474755
FBgn0037894	FBgn0037894	Ranbp9	3R:11412521-11416142	EE	IR	OK	4.03877	6.45476	0.676446	1.51301	0.0088	0.0365634
FBgn0034401	FBgn0034401	CG15100	2R:18846857-18850599	EE	IR	OK	29.3865	46.9583	0.676223	1.79435	0.0018	0.00994395
FBgn0033241	FBgn0033241	CG2915	2R:7956149-7960015	EE	IR	OK	29.1763	46.614	0.675965	1.66267	0.0035	0.0173816
FBgn0031738	FBgn0031738	CG9171	2L:5767001-5800253	EE	IR	OK	7.02511	11.2234	0.675912	1.6548	0.0044	0.0208957
FBgn0032961	FBgn0032961	CG1416	2L:21758009-21761000	EE	IR	OK	139.734	223.096	0.674978	1.76285	0.00205	0.0111492
FBgn0024183	FBgn0024183	vig	2L:15061655-15074383	EE	IR	OK	29.6127	47.2763	0.674901	1.77938	0.00215	0.0116059
FBgn0041188	FBgn0041188	Atx2	3R:15408422-15417277	EE	IR	OK	12.9936	20.74	0.674616	1.71061	0.0034	0.0170329
FBgn0036302	FBgn0036302	sowah	3L:12537512-12572542	EE	IR	OK	10.5716	16.8669	0.674007	1.58663	0.00515	0.0237412
FBgn0017579	FBgn0017579	RpL14	3L:8601005-8602392	EE	IR	OK	991.98	1582.61	0.673922	1.71232	0.0028	0.0145646
FBgn0035586	FBgn0035586	CG10671	3L:5141952-5146063	EE	IR	OK	12.9821	20.7093	0.673762	1.58726	0.0065	0.0286163
FBgn0266019	FBgn0266019	rudhira	X:11816897-11837460	EE	IR	OK	14.9718	23.8608	0.67239	1.70628	0.0032	0.0161953
FBgn0036833	FBgn0036833	CG3819	3L:18920429-18922108	EE	IR	OK	36.5787	58.2696	0.671739	1.66948	0.0035	0.0173816
FBgn0031458	FBgn0031458	aph-1	2L:2766232-2767281	EE	IR	OK	22.4099	35.6576	0.670077	1.5905	0.0049	0.0227918
FBgn0025381	FBgn0025381	rush	X:1478551-1481420	EE	IR	OK	95.2977	151.626	0.670002	1.76189	0.0019	0.0104274
FBgn0260632	FBgn0260632	dl	2L:17436829-17450364	EE	IR	OK	50.4036	80.1884	0.669867	1.75541	0.00255	0.0134444
FBgn0038869	FBgn0038869	CG3353	3R:21217267-21218791	EE	IR	OK	9.45645	15.024	0.667895	1.46463	0.0101	0.0410693
FBgn0035872	FBgn0035872	CG7185	3L:8309350-8315502	EE	IR	OK	16.7326	26.5782	0.667578	1.60981	0.00455	0.0214579
FBgn0263776	FBgn0263776	CG43693	3L:11036357-11051371	EE	IR	OK	151.084	239.873	0.666916	1.67253	0.0032	0.0161953
FBgn0034138	FBgn0034138	RpS15	2R:16566022-16571230	EE	IR	OK	2266.87	3598.23	0.666588	1.56512	0.00595	0.0266596
FBgn0023095	FBgn0023095	caps	3L:13228691-13279642	EE	IR	OK	16.4088	26.0208	0.665197	1.75125	0.00245	0.0130056
FBgn0037255	FBgn0037255	Fip1	3R:4485007-4487677	EE	IR	OK	11.2156	17.7831	0.664991	1.64866	0.00465	0.0218158
FBgn0030052	FBgn0030052	CG12065	X:8574305-8588528	EE	IR	OK	38.4314	60.9342	0.664967	1.70955	0.00375	0.0184293
FBgn0038805	FBgn0038805	TFAM	3R:20575244-20577010	EE	IR	OK	37.9094	60.1004	0.664817	1.71016	0.0029	0.01497
FBgn0062442	FBgn0062442	Cisd2	3R:29222216-29223428	EE	IR	OK	192.213	304.691	0.664637	1.7588	0.00215	0.0116059
FBgn0004391	FBgn0004391	shtd	X:15453470-15462441	EE	IR	OK	3.88575	6.15795	0.664258	1.54173	0.00905	0.0374589
FBgn0035753	FBgn0035753	RpL18	3L:7238541-7241351	EE	IR	OK	1425.69	2258.75	0.663862	1.57382	0.00565	0.0255261
FBgn0052369	FBgn0052369	CG32369	3L:7777104-7809825	EE	IR	OK	15.9245	25.2155	0.663065	1.69489	0.0025	0.0132193
FBgn0032512	FBgn0032512	CG9305	2L:13371426-13373890	EE	IR	OK	8.49727	13.4539	0.662952	1.56818	0.00615	0.0273638
FBgn0023177	FBgn0023177	Pp4-19C	X:20421086-20424002	EE	IR	OK	8.47622	13.4191	0.662794	1.50593	0.00855	0.0357986
FBgn0038533	FBgn0038533	CG7523	3R:17646902-17670895	EE	IR	OK	87.7689	138.899	0.66226	1.66494	0.0045	0.0212868
FBgn0032223	FBgn0032223	GATAd	2L:10333733-10339185	EE	IR	OK	5.04336	7.97656	0.661381	1.47244	0.0107	0.0430417
FBgn0265101	FBgn0265101	Sgt1	3R:8304189-8305274	EE	IR	OK	54.059	85.4974	0.661345	1.71194	0.0038	0.0186329
FBgn0037328	FBgn0037328	RpL35A	3R:5465629-5467101	EE	IR	OK	2206.03	3488.38	0.661108	1.56905	0.00665	0.0291703
FBgn0000412	FBgn0000412	D1	3R:9238082-9240654	EE	IR	OK	138.249	218.574	0.660852	1.73086	0.00235	0.0125855
FBgn0034498	FBgn0034498	CG16868	2R:20281628-20287094	EE	IR	OK	3.15715	4.99112	0.660743	1.51866	0.0096	0.0393158
FBgn0003862	FBgn0003862	trx	3R:14261390-14286903	EE	IR	OK	4.7939	7.57015	0.659122	1.47385	0.0091	0.0376515
FBgn0040389	FBgn0040389	mRpL14	X:2343996-2344649	EE	IR	OK	81.5969	128.818	0.658748	1.67499	0.00335	0.0168368
FBgn0033978	FBgn0033978	Cyp6a23	2R:14875828-14877654	EE	IR	OK	28.8306	45.4549	0.656833	1.67495	0.00345	0.0171962
FBgn0026372	FBgn0026372	RpL23A	3L:1665137-1668654	EE	IR	OK	2299.48	3624.03	0.656285	1.41321	0.01205	0.0470097
FBgn0036099	FBgn0036099	CG11811	3L:10691023-10693167	EE	IR	OK	14.2627	22.4725	0.65591	1.47269	0.0122	0.0474755
FBgn0032849	FBgn0032849	mRpS18B	2L:20096328-20097253	EE	IR	OK	48.214	75.9448	0.6555	1.63272	0.00535	0.0244144
FBgn0033309	FBgn0033309	CG8735	2R:8596971-8599962	EE	IR	OK	14.6396	23.0306	0.653675	1.54097	0.00765	0.032583
FBgn0015039	FBgn0015039	Cyp9b2	2R:7130276-7132139	EE	IR	OK	57.8621	91.0113	0.653427	1.65176	0.0048	0.0223842
FBgn0028471	FBgn0028471	Nab2	3R:24314659-24318419	EE	IR	OK	7.51376	11.8165	0.653199	1.61553	0.005	0.0231974
FBgn0038961	FBgn0038961	CG13850	3R:22405938-22410915	EE	IR	OK	21.4593	33.7194	0.651978	1.66595	0.00465	0.0218158
FBgn0015778	FBgn0015778	rin	3R:13647003-13654527	EE	IR	OK	102.677	161.325	0.651861	1.6311	0.0043	0.0205195
FBgn0027086	FBgn0027086	Aats-ile	3L:22288664-22292810	EE	IR	OK	22.1568	34.7884	0.650855	1.723	0.00305	0.0155814
FBgn0028372	FBgn0028372	isopeptidase-T-3	2R:19670617-19673477	EE	IR	OK	6.4308	10.0953	0.650614	1.4905	0.00765	0.032583
FBgn0036668	FBgn0036668	CG9715	3L:16845385-16852350	EE	IR	OK	5.23658	8.22017	0.650543	1.62379	0.00345	0.0171962
FBgn0011703	FBgn0011703	RnrL	2L:10325025-10327943	EE	IR	OK	12.0837	18.9642	0.650215	1.59997	0.00535	0.0244144
FBgn0022069	FBgn0022069	Nnp-1	2L:13363307-13366189	EE	IR	OK	16.0361	25.166	0.650158	1.64845	0.00385	0.0187847
FBgn0086676	FBgn0086676	spin	2R:16124980-16138238	EE	IR	OK	106.424	166.954	0.649631	1.65411	0.00455	0.0214579
FBgn0030354	FBgn0030354	Upf1	X:11899995-11905371	EE	IR	OK	5.25952	8.24849	0.649199	1.58897	0.00695	0.0302541
FBgn0040064	FBgn0040064	yip2	2L:9915252-9917220	EE	IR	OK	81.8643	128.236	0.64749	1.70504	0.0032	0.0161953
FBgn0010803	FBgn0010803	Aats-trp	3R:9265026-9266904	EE	IR	OK	6.9517	10.8879	0.64729	1.39461	0.0129	0.0496657
FBgn0030400	FBgn0030400	CG11138	X:12569168-12583193	EE	IR	OK	32.1802	50.3998	0.647246	1.49668	0.0115	0.0454187
FBgn0014020	FBgn0014020	Rho1	2R:16102686-16107229	EE	IR	OK	311.067	487.047	0.646837	1.61237	0.004	0.019412
FBgn0052068	FBgn0052068	CG32068	3L:10663375-10664435	EE	IR	OK	140.643	220.177	0.646622	1.67243	0.0034	0.0170329
FBgn0036124	FBgn0036124	CG7839	3L:11074768-11078736	EE	IR	OK	4.19857	6.56882	0.645737	1.48468	0.01115	0.0443753
FBgn0026313	FBgn0026313	X11L	X:17599607-17606879	EE	IR	OK	4.84794	7.58175	0.645159	1.5747	0.0062	0.0275187
FBgn0032156	FBgn0032156	CG13124	2L:9903278-9908633	EE	IR	OK	12.5824	19.6704	0.644619	1.61431	0.0061	0.0271859
FBgn0043456	FBgn0043456	CG4747	2L:10003831-10008889	EE	IR	OK	20.7886	32.4735	0.643473	1.67037	0.00395	0.0192295
FBgn0040237	FBgn0040237	bor	3R:16261354-16264115	EE	IR	OK	18.3098	28.5985	0.643321	1.65092	0.00375	0.0184293
FBgn0263930	FBgn0263930	dally	3L:8827504-8891192	EE	IR	OK	17.1226	26.7172	0.641868	1.68328	0.00335	0.0168368
FBgn0026679	FBgn0026679	IntS4	X:8555238-8558781	EE	IR	OK	8.06175	12.5765	0.641563	1.58588	0.007	0.0304351
FBgn0022349	FBgn0022349	CG1910	3R:31747642-31754705	EE	IR	OK	39.1914	61.1136	0.640957	1.6938	0.0035	0.0173816
FBgn0024996	FBgn0024996	eIF2B-beta	X:2704570-2707427	EE	IR	OK	51.6477	80.491	0.640122	1.60519	0.00465	0.0218158
FBgn0028507	FBgn0028507	CG3793	2L:15764219-15768349	EE	IR	OK	22.1109	34.4586	0.640107	1.47257	0.0096	0.0393158
FBgn0038546	FBgn0038546	CG7379	3R:17796375-17798304	EE	IR	OK	8.55765	13.335	0.639935	1.44687	0.01125	0.0446261
FBgn0014391	FBgn0014391	sun	X:15847858-15849258	EE	IR	OK	385.012	599.946	0.639929	1.67761	0.0037	0.0182331
FBgn0016726	FBgn0016726	RpL29	2R:21293767-21295588	EE	IR	OK	1452.71	2263.65	0.639905	1.61926	0.00535	0.0244144
FBgn0010247	FBgn0010247	Parp	3R:3461350-3587054	EE	IR	OK	12.3496	19.2363	0.639368	1.60568	0.00455	0.0214579
FBgn0003732	FBgn0003732	Top2	2L:19447364-19453490	EE	IR	OK	20.8887	32.5311	0.639097	1.64943	0.00395	0.0192295
FBgn0035388	FBgn0035388	CG2162	3L:3035195-3040469	EE	IR	OK	15.708	24.4575	0.638779	1.56565	0.00745	0.0318938
FBgn0044826	FBgn0044826	Pak3	3R:16443206-16453821	EE	IR	OK	36.1736	56.3212	0.638743	1.54785	0.0065	0.0286163
FBgn0038286	FBgn0038286	CG6966	3R:15079319-15095631	EE	IR	OK	9.2832	14.4498	0.638356	1.56419	0.0071	0.0308206
FBgn0010352	FBgn0010352	Nc73EF	3L:16939099-16968724	EE	IR	OK	29.0473	45.2133	0.638342	1.67528	0.0034	0.0170329
FBgn0000181	FBgn0000181	bic	2R:12870248-12871794	EE	IR	OK	1075.12	1673.39	0.638276	1.44574	0.01165	0.0458112
FBgn0005533	FBgn0005533	RpS17	3L:9428794-9429821	EE	IR	OK	3511.83	5460.48	0.636803	1.46013	0.0117	0.0459413
FBgn0010416	FBgn0010416	TH1	X:16388819-16391438	EE	IR	OK	8.6645	13.4631	0.63582	1.49784	0.0097	0.0396506
FBgn0033113	FBgn0033113	Spn42Dc	2R:6880994-6884873	EE	IR	OK	37.1912	57.7841	0.63571	1.4798	0.01225	0.0476019
FBgn0039186	FBgn0039186	CG5746	3R:24343894-24348791	EE	IR	OK	8.35601	12.9727	0.634589	1.47266	0.01045	0.0422238
FBgn0036825	FBgn0036825	RpL26	3L:18898874-18899917	EE	IR	OK	3122.61	4846.1	0.634071	1.43835	0.0108	0.0432997
FBgn0264707	FBgn0264707	RhoGEF3	3L:277436-305292	EE	IR	OK	5.05977	7.85086	0.633778	1.52941	0.00785	0.0332912
FBgn0029763	FBgn0029763	CG4165	X:5421532-5427219	EE	IR	OK	2.98918	4.63778	0.633687	1.42544	0.0105	0.0423627
FBgn0004855	FBgn0004855	RpII15	3R:14309088-14310178	EE	IR	OK	93.2855	144.7	0.633337	1.58913	0.0066	0.0289861
FBgn0034802	FBgn0034802	CG3800	2R:22934568-22937077	EE	IR	OK	542.535	841.33	0.632955	1.46429	0.01105	0.044139
FBgn0031216	FBgn0031216	Zir	2L:94738-102086	EE	IR	OK	4.42203	6.84871	0.631124	1.54998	0.007	0.0304351
FBgn0029785	FBgn0029785	RpL35	X:5672400-5673547	EE	IR	OK	3009.95	4658.64	0.630169	1.46345	0.0103	0.0417575
FBgn0262734	FBgn0262734	Rbp2	X:16448664-16454972	EE	IR	OK	101.939	157.582	0.628398	1.57464	0.0067	0.0293304
FBgn0261885	FBgn0261885	osa	3R:17687817-17718350	EE	IR	OK	3.72137	5.75258	0.628374	1.55954	0.0073	0.0314375
FBgn0266694	FBgn0266694	CR45184	3L:826719-833385	EE	IR	OK	65.0973	100.591	0.627824	1.64565	0.00555	0.025137
FBgn0011211	FBgn0011211	blw	2R:22799098-22802180	EE	IR	OK	527.197	814.602	0.627752	1.45814	0.0121	0.0471709
FBgn0030731	FBgn0030731	Mfe2	X:16267006-16276180	EE	IR	OK	24.2985	37.5351	0.627373	1.4424	0.01255	0.0485592
FBgn0003514	FBgn0003514	sqh	X:6223060-6225140	EE	IR	OK	387.16	597.212	0.625311	1.59597	0.00585	0.0262984
FBgn0004364	FBgn0004364	18w	2R:20111510-20116932	EE	IR	OK	3.01	4.63933	0.624154	1.43945	0.012	0.046882
FBgn0040777	FBgn0040777	CG14767	2R:8718016-8723839	EE	IR	OK	64.6549	99.6267	0.623773	1.64815	0.006	0.0268394
FBgn0038369	FBgn0038369	Arpc3A	3R:15834647-15836021	EE	IR	OK	55.2225	85.024	0.622614	1.60815	0.0047	0.0220029
FBgn0031698	FBgn0031698	Ncoa6	2L:5315289-5326832	EE	IR	OK	4.63985	7.14286	0.622423	1.58672	0.00605	0.0269963
FBgn0024432	FBgn0024432	Dlc90F	3R:18299228-18300044	EE	IR	OK	440.168	677.481	0.622127	1.62123	0.0053	0.0242883
FBgn0004687	FBgn0004687	Mlc-c	X:5619135-5622539	EE	IR	OK	327.344	503.815	0.622088	1.56969	0.00665	0.0291703
FBgn0038723	FBgn0038723	CG6195	3R:19646929-19648410	EE	IR	OK	20.614	31.718	0.621679	1.50324	0.0087	0.0362172
FBgn0040227	FBgn0040227	eIF-3p66	3R:23680038-23682317	EE	IR	OK	118.04	181.592	0.62143	1.63086	0.0044	0.0208957
FBgn0053113	FBgn0053113	Rtnl1	2L:4992807-5009720	EE	IR	OK	147.495	226.882	0.621278	1.57488	0.006	0.0268394
FBgn0040066	FBgn0040066	wds	X:2585979-2588217	EE	IR	OK	14.4526	22.1841	0.618194	1.52104	0.00775	0.0329443
FBgn0033101	FBgn0033101	CG9436	2R:6757600-6758903	EE	IR	OK	50.3842	77.3161	0.617797	1.6061	0.0064	0.0282563
FBgn0037093	FBgn0037093	Cdk12	3L:21516305-21522684	EE	IR	OK	4.40693	6.76234	0.617749	1.49149	0.0103	0.0417575
FBgn0013469	FBgn0013469	klu	3L:10981170-11009188	EE	IR	OK	5.51409	8.45813	0.617216	1.50841	0.00925	0.0381558
FBgn0020497	FBgn0020497	emb	2L:8403446-8408853	EE	IR	OK	9.83113	15.0749	0.616722	1.58734	0.00485	0.0225883
FBgn0250788	FBgn0250788	beta-Spec	X:17657371-17671888	EE	IR	OK	5.84836	8.96332	0.616001	1.49123	0.01045	0.0422238
FBgn0038964	FBgn0038964	Nop56	3R:22419094-22421068	EE	IR	OK	95.8891	146.932	0.615714	1.60552	0.0052	0.023931
FBgn0003053	FBgn0003053	peb	X:4617563-4627206	EE	IR	OK	20.65	31.6411	0.615658	1.60318	0.00505	0.0233694
FBgn0033317	FBgn0033317	CG8635	2R:8630206-8631962	EE	IR	OK	22.1736	33.9479	0.614481	1.5218	0.00815	0.0344291
FBgn0030018	FBgn0030018	slpr	X:8165832-8177185	EE	IR	OK	10.8217	16.5681	0.614478	1.51395	0.0083	0.034954
FBgn0062413	FBgn0062413	Ctr1A	X:6661646-6668258	EE	IR	OK	14.6814	22.4448	0.61239	1.49391	0.00725	0.0312717
FBgn0029152	FBgn0029152	Mkrn1	3L:21529958-21533713	EE	IR	OK	10.9404	16.7165	0.611608	1.52452	0.00845	0.0354345
FBgn0025777	FBgn0025777	homer	2L:6719393-6723359	EE	IR	OK	6.89664	10.5339	0.611073	1.44743	0.0104	0.0421
FBgn0263740	FBgn0263740	eIF-2gamma	3R:15257843-15263458	EE	IR	OK	71.0896	108.533	0.610427	1.60607	0.0044	0.0208957
FBgn0035195	FBgn0035195	Sac1	3L:1247816-1250451	EE	IR	OK	34.3044	52.3717	0.610394	1.6242	0.00545	0.0247667
FBgn0032404	FBgn0032404	RpL7-like	2L:12056325-12058251	EE	IR	OK	183.731	280.371	0.609745	1.60812	0.00515	0.0237412
FBgn0261439	FBgn0261439	SdhA	2R:19390127-19395971	EE	IR	OK	129.416	197.473	0.609636	1.56078	0.0076	0.0324464
FBgn0039214	FBgn0039214	puf	3R:24635269-24650043	EE	IR	OK	2.50917	3.82698	0.608994	1.53159	0.00765	0.032583
FBgn0027506	FBgn0027506	EDTP	2R:17431031-17444938	EE	IR	OK	8.44183	12.871	0.608497	1.46355	0.0104	0.0421
FBgn0035896	FBgn0035896	CG6983	3L:8443041-8449377	EE	IR	OK	16.9719	25.8699	0.608126	1.45674	0.0113	0.0447917
FBgn0263979	FBgn0263979	Caf1	3R:15225575-15227564	EE	IR	OK	18.9627	28.9006	0.607936	1.53454	0.00875	0.0363835
FBgn0029881	FBgn0029881	pigs	X:6600061-6653015	EE	IR	OK	22.6034	34.4493	0.607933	1.58007	0.0065	0.0286163
FBgn0083962	FBgn0083962	CG34126	2L:4981613-4992702	EE	IR	OK	8.23924	12.5519	0.607318	1.57173	0.00535	0.0244144
FBgn0011661	FBgn0011661	Moe	X:8873011-8898332	EE	IR	OK	97.5451	148.573	0.607028	1.46757	0.0128	0.0493682
FBgn0051363	FBgn0051363	Jupiter	3R:11590385-11619906	EE	IR	OK	198.411	302.025	0.606179	1.53138	0.00835	0.0351237
FBgn0031818	FBgn0031818	CG9536	2L:6474437-6476975	EE	IR	OK	21.1696	32.217	0.605826	1.56266	0.006	0.0268394
FBgn0001197	FBgn0001197	His2Av	3R:26866928-26869220	EE	IR	OK	716.912	1089.53	0.603844	1.48545	0.0087	0.0362172
FBgn0036058	FBgn0036058	CG6707	3L:9894806-9898575	EE	IR	OK	95.043	144.358	0.603	1.58237	0.00635	0.0280697
FBgn0033816	FBgn0033816	CG4679	2R:13237255-13239468	EE	IR	OK	9.14068	13.8766	0.602283	1.42834	0.01205	0.0470097
FBgn0033087	FBgn0033087	Hsepi	2R:6670153-6673372	EE	IR	OK	6.44506	9.77892	0.601481	1.41969	0.0129	0.0496657
FBgn0037120	FBgn0037120	CG11247	3L:21724325-21728806	EE	IR	OK	19.1437	29.0236	0.600353	1.54103	0.0086	0.0359387
FBgn0036853	FBgn0036853	mRpL21	3L:19253289-19255061	EE	IR	OK	37.6047	56.9809	0.599565	1.43952	0.0111	0.0442899
FBgn0010434	FBgn0010434	cora	2R:19229062-19243751	EE	IR	OK	44.8543	67.9222	0.598639	1.57281	0.0063	0.0278941
FBgn0032717	FBgn0032717	CG10600	2L:18833709-18841310	EE	IR	OK	7.89123	11.9479	0.59843	1.51189	0.00935	0.0384515
FBgn0032029	FBgn0032029	CG17292	2L:8370342-8374250	EE	IR	OK	42.994	65.0917	0.59834	1.52811	0.0075	0.0320699
FBgn0036515	FBgn0036515	CG12304	3L:15583637-15585347	EE	IR	OK	94.6351	143.24	0.597985	1.57933	0.0061	0.0271859
FBgn0019960	FBgn0019960	CG6455	3R:22019504-22023335	EE	IR	OK	32.2031	48.7178	0.597251	1.57664	0.00595	0.0266596
FBgn0001941	FBgn0001941	ifc	2L:5986347-5988854	EE	IR	OK	242.587	366.988	0.597231	1.47319	0.01115	0.0443753
FBgn0261278	FBgn0261278	grp	2L:16680053-16700825	EE	IR	OK	47.4285	71.7484	0.597193	1.46256	0.01075	0.0432109
FBgn0040080	FBgn0040080	pins	3R:27582839-27586376	EE	IR	OK	10.6534	16.1117	0.596795	1.47557	0.0088	0.0365634
FBgn0026323	FBgn0026323	Tak1	X:20515907-20524928	EE	IR	OK	26.7843	40.4977	0.596451	1.51873	0.00835	0.0351237
FBgn0034362	FBgn0034362	CG5323	2R:18615059-18619328	EE	IR	OK	50.1976	75.8602	0.595724	1.46309	0.01135	0.0449571
FBgn0083123	FBgn0083123	Uhg5	2R:14621600-14624498	EE	IR	OK	134.978	203.894	0.595094	1.54196	0.0075	0.0320699
FBgn0019890	FBgn0019890	Smg5	2L:13898827-13904661	EE	IR	OK	29.4175	44.3978	0.593813	1.56741	0.0067	0.0293304
FBgn0010516	FBgn0010516	wal	2R:11688568-11690863	EE	IR	OK	152.649	230.222	0.592811	1.55572	0.0067	0.0293304
FBgn0030692	FBgn0030692	mRpS30	X:15786046-15788288	EE	IR	OK	17.1507	25.8631	0.592627	1.49055	0.00905	0.0374589
FBgn0260012	FBgn0260012	pds5	2R:12027984-12033725	EE	IR	OK	5.36527	8.08461	0.591526	1.45585	0.01145	0.0452542
FBgn0266717	FBgn0266717	Bruce	3R:10312038-10331353	EE	IR	OK	3.98575	5.99789	0.589604	1.52288	0.00935	0.0384515
FBgn0036239	FBgn0036239	Pop2	3L:11998397-12002915	EE	IR	OK	45.6421	68.6776	0.589476	1.55178	0.0062	0.0275187
FBgn0262782	FBgn0262782	Mdh1	2L:10393773-10396332	EE	IR	OK	180.908	272.166	0.589229	1.52385	0.00735	0.0315902
FBgn0042138	FBgn0042138	CG18815	3L:11628036-11630749	EE	IR	OK	101.673	152.857	0.588243	1.55822	0.0071	0.0308206
FBgn0031836	FBgn0031836	CG11050	2L:6611010-6617117	EE	IR	OK	53.9134	81.0511	0.588188	1.55478	0.00595	0.0266596
FBgn0032350	FBgn0032350	CG6287	2L:11151505-11155721	EE	IR	OK	33.9962	51.0171	0.585607	1.48303	0.0094	0.0386132
FBgn0035424	FBgn0035424	CG11505	3L:3224837-3236604	EE	IR	OK	8.26151	12.3921	0.584949	1.54723	0.00795	0.0336759
FBgn0015296	FBgn0015296	Shc	3L:9427009-9428671	EE	IR	OK	22.8522	34.2683	0.584543	1.46961	0.01185	0.0463794
FBgn0039774	FBgn0039774	CDase	3R:30459520-30465736	EE	IR	OK	40.3134	60.4025	0.583347	1.55188	0.00675	0.0295255
FBgn0023477	FBgn0023477	Tal	2R:23940409-23942114	EE	IR	OK	60.4404	90.5132	0.582617	1.5032	0.0087	0.0362172
FBgn0034091	FBgn0034091	mrj	2R:16203328-16223187	EE	IR	OK	37.9016	56.7095	0.581332	1.48125	0.0102	0.0414449
FBgn0039450	FBgn0039450	CG5484	3R:26717870-26719806	EE	IR	OK	33.3378	49.8551	0.580582	1.50343	0.00925	0.0381558
FBgn0031374	FBgn0031374	CG7337	2L:1884621-1944289	EE	IR	OK	11.0758	16.5595	0.580249	1.48289	0.0108	0.0432997
FBgn0031670	FBgn0031670	CG3887	2L:5010921-5012127	EE	IR	OK	270.41	403.981	0.579136	1.53481	0.00785	0.0332912
FBgn0030276	FBgn0030276	Dlic	X:11154420-11164670	EE	IR	OK	46.0067	68.7097	0.578671	1.48884	0.00935	0.0384515
FBgn0020279	FBgn0020279	lig	2R:8067976-8078815	EE	IR	OK	10.6137	15.8408	0.577719	1.50385	0.0105	0.0423627
FBgn0038349	FBgn0038349	AOX3	3R:15542747-15547736	EE	IR	OK	19.4137	28.9391	0.575942	1.51805	0.0097	0.0396506
FBgn0033918	FBgn0033918	CG8531	2R:14256492-14258787	EE	IR	OK	53.7168	80.0417	0.575379	1.52294	0.0082	0.0345731
FBgn0031263	FBgn0031263	CG2789	2L:553741-560523	EE	IR	OK	988.123	1472.16	0.575176	1.4092	0.0127	0.0490522
FBgn0030718	FBgn0030718	CG9172	X:15985472-15986808	EE	IR	OK	171.072	254.857	0.575088	1.46986	0.01045	0.0422238
FBgn0027080	FBgn0027080	Aats-tyr	3L:16417348-16419302	EE	IR	OK	40.012	59.6041	0.57498	1.50104	0.00985	0.0401881
FBgn0263599	FBgn0263599	l(3)72Ab	3L:15960835-15967872	EE	IR	OK	8.08404	12.0348	0.574069	1.49427	0.0085	0.035603
FBgn0022893	FBgn0022893	Df31	2L:21626308-21629932	EE	IR	OK	346.611	515.89	0.573745	1.45331	0.0125	0.0484347
FBgn0015790	FBgn0015790	Rab11	3R:21111407-21116146	EE	IR	OK	118.451	176.206	0.572976	1.52238	0.0077	0.0327574
FBgn0033551	FBgn0033551	CG7222	2R:10813404-10815781	EE	IR	OK	50.8334	75.5568	0.571785	1.46642	0.012	0.046882
FBgn0034258	FBgn0034258	eIF3-S8	2R:17665677-17669275	EE	IR	OK	85.8447	127.426	0.569858	1.45889	0.0108	0.0432997
FBgn0019886	FBgn0019886	Letm1	2R:24509507-24515320	EE	IR	OK	22.7857	33.8028	0.569017	1.49185	0.00845	0.0354345
FBgn0043903	FBgn0043903	dome	X:19676060-19683518	EE	IR	OK	17.9523	26.5935	0.566903	1.48891	0.00985	0.0401881
FBgn0019644	FBgn0019644	ATPsyn-b	3L:9729998-9731224	EE	IR	OK	687.055	1014.11	0.561715	1.40715	0.01225	0.0476019
FBgn0003391	FBgn0003391	shg	2R:21049653-21057197	EE	IR	OK	8.19039	12.0841	0.56111	1.45722	0.00975	0.039825
FBgn0015949	FBgn0015949	hrg	2R:19663918-19669832	EE	IR	OK	34.0662	50.1845	0.558903	1.44862	0.0108	0.0432997
FBgn0052428	FBgn0052428	CG32428	3L:20469673-20473723	EE	IR	OK	90.1223	132.76	0.558869	1.44564	0.0126	0.0487179
FBgn0038400	FBgn0038400	CG5903	3R:16116160-16146855	EE	IR	OK	119.337	175.614	0.557365	1.43067	0.01215	0.0473318
FBgn0033879	FBgn0033879	CG6543	2R:13849881-13854331	EE	IR	OK	63.3548	93.1068	0.555432	1.44165	0.0117	0.0459413
FBgn0021967	FBgn0021967	Pdsw	2L:3466156-3467334	EE	IR	OK	249.494	365.861	0.552292	1.46667	0.0106	0.0427027
FBgn0014163	FBgn0014163	fax	3L:16402795-16411828	EE	IR	OK	28.0304	41.0948	0.551962	1.41539	0.01275	0.0492103
FBgn0013987	FBgn0013987	MAPk-Ak2	X:5759907-5764203	EE	IR	OK	98.1959	143.592	0.548241	1.43186	0.01175	0.0461043
FBgn0037750	FBgn0037750	Whamy	3R:9771794-9774419	EE	IR	OK	74.6477	109.082	0.547248	1.44554	0.0124	0.0481675
FBgn0025117	FBgn0025117	und	2L:9763368-9765338	EE	IR	OK	78.807	115.15	0.547118	1.44522	0.01185	0.0463794
FBgn0260944	FBgn0260944	Rbp1	3R:10784382-10786465	EE	IR	OK	204.018	296.691	0.540265	1.41815	0.01245	0.0483272
