# Supplementary material for: Cell-fate conversion of intestinal cells in adult Drosophila midgut by depleting a single transcription factor
Source: Nat Commun. 2024 Mar 26;15:2656. doi: 10.1038/s41467-024-46956-8 (PMC10966032; doi:10.1038/s41467-024-46956-8)
Supplement: Supplementary file 7 — Supplementary Data 4 [file 41467_2024_46956_MOESM7_ESM.xlsx]

## Sheet: Sheet1
Gene name
a
Ac76E
Ack
Acp98AB
alpha-Est9
antr
apt
Atf3
Atg18b
bib
brat
Bruce
Btk29A
bun
CalpB
caps
Cbl
ced-6
CG10737
CG11353
CG11357
CG11777
CG12099
CG12730
CG13025
CG13868
CG15517
CG15822
CG17270
CG18155
CG18446
CG18747
CG2991
CG30015
CG30460
CG31269
CG31778
CG31998
CG32845
CG3347
CG33777
CG34309
CG34370
CG3597
CG3635
CG42481
CG42784
CG42792
CG42852
CG43062
CG43232
CG43693
CG45060
CG45061
CG5038
CG5953
CG6216
CG6891
CG6967
CG7530
CG8839
CG9021
CG9121
CG9360
CG9747
CG9815
CG9986
cher
cic
clos
Cpr11A
crp
Crtc
Cyp4p2
dib
Dl
Dlic
Doa
Dronc
drongo
Dscam4
Dyb
Dyrk2
Dys
E(spl)m3-HLH
E(spl)malpha-BFM
E(spl)mbeta-HLH
E23
ed
Eip63E
Eip75B
emc
esg
fal
Fbl6
FER
Fim
fkh
for
foxo
fray
fru
ftz-f1
FucTA
g
Gadd45
GATAd
Gclc
Hex-A
jumu
kay
ken
Kr-h1
ktub
kuz
lab
lbm
Lim3
loco
LRP1
mbc
Mctp
MED21
Mes2
mir-2282
mir-305
mir-4943
mir-4946
mir-4965
mir-7
Mkp3
Mlc-c
mlt
moody
Msh6
mtd
mthl8
mub
mys
Naam
neur
Nrt
nudE
olf186-F
osp
Pak
path
Pdk1
pds5
peb
pen-2
ph-p
por
puc
RabX1
RhoGAP92B
rols
rost
sba
sc
scaRNA:MeU2-48
Sclp
siz
snoRNA:CD-24
snoRNA:Me18S-U1356a
snoRNA:Me28S-A2113
snoRNA:Me28S-A2634b
snoRNA:Me28S-A774a
snoRNA:Me28S-A982a
snoRNA:Me28S-G2703b
snoRNA:Me28S-G2703c
snoRNA:Me28S-G3255a
snoRNA:Me28S-G764
snoRNA:Me28S-U1848
snoRNA:MeU2-A31
snoRNA:Or-CD4
snoRNA:Psi18S-525c
snoRNA:Psi28S-3436b
snoRNA:U49:66Db
Socs36E
Sox100B
Sox21a
spg
spir
Spred
spri
sr
stg
sty
Sxl
Taf4
tara
Tektin-C
Tgi
Tis11
Tollo
trio
trn
tup
twe
upd2
upd3
vih
Vrp1
wake
wb
Xrp1
Zip88E
