# Supplementary material for: Cell-fate conversion of intestinal cells in adult Drosophila midgut by depleting a single transcription factor
Source: Nat Commun. 2024 Mar 26;15:2656. doi: 10.1038/s41467-024-46956-8 (PMC10966032; doi:10.1038/s41467-024-46956-8)
Supplement: Supplementary file 8 — Supplementary Data 5 [file 41467_2024_46956_MOESM8_ESM.xlsx]

## Sheet: THU stocks
Symbol	Name	Annotation ID	RNAi line (TRiP #)	Effect on ttk-RNAi induced transdifferentiation
Acf1	ATP-dependent chromatin assembly factor large subunit	CG1966	JF01298	Not significant
AGO1	Argonaute-1	CG6671	HM04006	Not significant
AGO2	Argonaute 2	CG7439	HMS00108	Not significant
AGO3	Argonaute 3	CG40300	HMS00125	Not significant
armi	armitage	CG11513	HMS00098	Not significant
Arp5	Actin-related protein 5	CG7940	HMS00809	Not significant
Arp8	Actin-related protein 8	CG7846	JF01720	Not significant
ash1	absent, small, or homeotic discs 1	CG8887	HMS00582	Not significant
ash2	absent, small, or homeotic discs 2	CG6677	GL00307	Not significant
Asx	Additional sex combs	CG8787	JF01708	Not significant
aub	aubergine	CG6137	JF01390	Not significant
bel	belle	CG9748	JF02884	Not significant
Bin1	Bicoid interacting protein 1	CG6046	JF01496	Not significant
Bka	Bekka	CG4539	JF01415	Not significant
blanks	blanks	CG10630	HMS00078	Not significant
brm	brahma	CG5942	HM04019	Not significant
Bx	Beadex	CG44425	JF03390	Not significant
Caf1	Chromatin assembly factor 1 subunit	CG4236	HMS00051	Not significant
Cbp20	cap binding protein 20	CG12357	HMS00106	Not significant
Cbp80	cap binding protein 80	CG7035	HMS00052	Not significant
Chrac-14	Chromatin accessibility complex 14kD protein	CG13399	JF01500	Not significant
corto	corto	CG2530	HMS02464	Not significant
CTCF	CTCF	CG8591	HMS02017	Not significant
dalao	dalao	CG7055	JF02116	Not significant
DCP1	Decapping protein 1	CG11183	HMS05731	Not significant
DCP2	Decapping protein 2	CG6169	HMS00115	Not significant
Dcr-1	Dicer-1	CG4792	HM05086	Not significant
Dcr-2	Dicer-2	CG6493	HMS00062	Not significant
dik	diskette	CG7098	HMS00450	Not significant
Dp	DP transcription factor	CG4654	JF02519	Not significant
drosha	drosha	CG8730	JF02784	Not significant
E(bx)	Enhancer of bithorax	CG32346	HMS00065	Not significant
e(y)3	enhancer of yellow 3	CG12238	HMS00337	Not significant
E(z)	Enhancer of zeste	CG6502	JF01402	Not significant
E2f2	E2F transcription factor 2	CG1071	HMS01562	Not significant
egg	eggless	CG12196	HMS00112	Not significant
esc	extra sexcombs	CG14941	HMS00121	Not significant
FBXO11	F-box protein 11	CG9461	JF01324	Not significant
gcm	glial cells missing	CG12245	JF01075	Not significant
gw	gawky	CG31992	HMS00105	Not significant
Hdac3	Histone deacetylase 3	CG2128	TRiP.JF01420	Not significant
hdc	headcase	CG15532	HM05231	Not significant
Hers	Histone gene-specific Epigenetic Repressor in late S phase	CG32529	HMJ23347	Not significant
Hmt4-20	Histone methyltransferase 4-20	CG13363	HMS00681	Not significant
Hsc70-3	Heat shock 70-kDa protein cognate 3	CG4147	HMS00397	Not significant
Hsc70-4	Heat shock protein cognate 4	CG4264	HMS00152	Not significant
Ino80	Ino80	CG31212	HMS00586	Not significant
Iswi	Imitation SWI	CG8625	HMS00628	Not significant
JIL-1	JIL-1	CG6297	GL00146	Not significant
kni	knirps	CG4717	HMS01184	Not significant
Kr	Kruppel	CG3340	HMS01106	Not significant
l(3)mbt	lethal (3) malignant brain tumor	CG5954	JF02913	Not significant
lolal	lola like	CG5738	JF01419	Not significant
loqs	loquacious	CG6866	HM05174	Not significant
me31B	maternal expression at 31B	CG4916	HM05052	Not significant
MEP-1	MEP-1	CG1244	HMS00540	Enhance transdifferentiation
Mi-2	Mi-2	CG8103	HMS00301	Enhance transdifferentiation
mle	maleless	CG11680	HMS00182	Not significant
mof	males absent on the first	CG3025	HMS00573	Not significant
mor	moira	CG18740	GLV21027	Not significant
MRG15	MRG15	CG6363	GL00128	Not significant
msl-1	male-specific lethal 1	CG10385	JF01411	Not significant
msl-2	male-specific lethal 2	CG3241	JF01412	Not significant
msl-3	male-specific lethal 3	CG8631	GL00170	Not significant
Myb	Myb oncogene-like	CG9045	HMS01467	Not significant
nonC	no-on-and-no-off transient C	CG32743	JF01559	Not significant
Nurf-38	Nucleosome remodeling factor - 38kD	CG4634	JF01299	Not significant
Parg	Poly(ADP-ribose) glycohydrolase	CG2864	JF01703	Not significant
pasha	partner of drosha	CG1800	HMS00929	Not significant
Pc	Polycomb	CG32443	HMS00016	Not significant
pcm	pacman	CG3291	HMS01169	Not significant
ph-d	polyhomeotic distal	CG3895	JF01705	Not significant
pho	pleiohomeotic	CG17743	JF01393	Not significant
ph-p	polyhomeotic proximal	CG18412	HMS00082	Not significant
piwi	piwi	CG6122	HMS00185	Not significant
pnr	pannier	CG3978	HMS00570	Not significant
pnt	pointed	CG17077	JF02227	Not significant
polybromo	polybromo	CG11375	HMS00531	Not significant
Psc	Posterior sex combs	CG3886	HMS01706	Not significant
psq	pipsqueak	CG2368	JF03109	Not significant
qin	qin	CG43726	HMJ21020	Not significant
r2d2	r2d2	CG7138	HMS00093	Not significant
Rbf	Retinoblastoma-family protein	CG7413	HMS03004	Not significant
Rbf2	Retinoblastoma-family protein 2	CG5083	HMS01586	Not significant
rept	reptin	CG9750	HMS00410	Not significant
Rm62	Rm62	CG10279	HMS00144	Not significant
roX1	RNA on the X 1	CR32777	JF01191	Not significant
roX2	RNA on the X 2	CR32665	JF01413	Not significant
Rpd3	Rpd3	CG7471	HMS00164	Not significant
Rsf1	Repressor splicing factor 1	CG5655	HMS02368	Not significant
sc	scute	CG3827	JF02104	Not significant
Sce	Sex combs extra	CG5595	JF01396	Not significant
scf	supercoiling factor	CG9148	HMS01319	Not significant
sens	senseless	CG32120	JF02575	Not significant
Sfmbt	Scm-related gene containing four mbt domains	CG16975	HMS00473	Not significant
Side	similar to Deadpan	CG10446	HMC03998	Not significant
Sir2	Sir2	CG5216	HMS00484	Not significant
Smg5	Smg5	CG8954	JF01554	Not significant
Snr1	Snf5-related 1	CG1064	HMS00363	Not significant
spn-E	spindle E	CG3158	HMS00117	Not significant
Spt5	Spt5	CG7626	HMS00153	Not significant
su(Hw)	suppressor of Hairy wing	CG8573	HMS00848	Not significant
Su(var)3-7	Suppressor of variegation 3-7	CG8599	GL00281	Not significant
Su(var)3-9	Suppressor of variegation 3-9	CG43664	HMS00704	Not significant
Su(z)2	Suppressor of zeste 2	CG3905	JF01293	Not significant
Sxl	Sex lethal	CG43770	HMS00609	Not significant
tara	taranis	CG6889	JF01421	Not significant
tefu	telomere fusion	CG6535	HMS02790	Not significant
tna	tonalli	CG7958	JF02536	Not significant
Top2	Topoisomerase 2	CG10223	JF01300	Not significant
Trl	Trithorax-like	CG33261	HMS02188	Not significant
trx	trithorax	CG8651	HMS00580	Not significant
Unr	Upstream of N-ras	CG7015	HMS00428	Not significant
Upf1	Upf1	CG1559	GL01485	Not significant
upSET	upSET	CG9007	HMC03177	Not significant
Usp7	Ubiquitin-specific protease 7	CG1490	HMS01187	Not significant
vig	vasa intronic gene	CG4170	GL00055	Not significant
XNP	XNP	CG4548	HMS00683	Not significant
