# Supplementary material for: Cell-fate conversion of intestinal cells in adult Drosophila midgut by depleting a single transcription factor
Source: Nat Commun. 2024 Mar 26;15:2656. doi: 10.1038/s41467-024-46956-8 (PMC10966032; doi:10.1038/s41467-024-46956-8)
Supplement: Supplementary file 10 — Source Data [file 41467_2024_46956_MOESM10_ESM.xlsx]

## Sheet: Figure 1i 
Relative mean fluence intensity of Pdm1 and Pros within same Polyploid cells
Cell No.	Pdm1 mean	Pros mean
1	19441	1.919
2	786	23044
3	4613	14111
4	1845	26476
5	424	19509
6	7354	16161
7	693	19088
8	1686	18397
9	3818	29249
10	17861	3431
11	25004	373
12	16965	0.139
13	18294	100
14	34341	1.44
15	15433	108
16	19347	118
17	499	50487
18	12500	18397
19	10556	12619
20	5095	28206
21	3129	25429
22	20913	11683
23	23859	8416
24	12075	28413
25	22885	7739
26	1051	44196
27	16401	26310
28	17289	15808
29	17080	1416
30	5785	30461
31	17713	15305
32	34815	3374
33	17165	27497
34	10755	8147
35	10157	21148
36	27332	876
37	21057	12182

## Sheet: Figure 4j
	Percentages of esg+ in GFP+ cells of control and pros-depleted guts
	control (%)	Pros-RNAi (%)
	0	43.9024
	4.7619	37.1429
	17.6471	15.1515
	0	26.9231
	0	41.1765
	0	54.5455
	0

## Sheet: Figure 4k
	Percentages of Dl+ in GFP+ cells of control and pros-depleted guts
	control (%)	Pros-RNAi (%)
	0	52.7778
	0	25
	0	24.3902
	5.88235	18.1818
	3.44828	30
		30.303
		36.8421
		26.6667

## Sheet: Figure 6i
	Percentages of Polyploid Pros+ cells among all popypioid cells in R4/5 region in myo1A-Gal4, Mex1-Gal4, GMR23G10-Gal4 drived ttk-IR guts.
		myo1A>ttk-Ri	mex1>ttk-Ri	GMR23G10>ttk-Ri
		25	14.9606	4.25532
		18.1818	16.129	7.87879
		18.1818	21.0526	6.41026
		15.9091	7.69231	4.34783
		30.7692	11.3636	10.101
		32.7273	12	17.3333
		15.1515	16	11.6883
			16.6667
			11.1111
	%

## Sheet: Figure 6j
	Number of polyploid Tk+ cells per gut
	myo1A>ttk-Ri	mex1>ttk-Ri	45845>ttk-Ri
	1	1	0
	0	1	0
	0	0	0
	1	2	0
	3	0	0
	2	1	0
	2	0	0
	1	1	0
	2	0	0
	2	0
		0
		1

## Sheet: Figure 7f
	Percentages of Polyploid Pros+ cells among all popypioid cells in R5 region
	control	myo1A>ttk-Ri	myo1A>ttk-Ri; MEP-1-Ri	myo1A>ttk-Ri; dMi-2-Ri
	0	15	85.8824	78.8991
	0	27.2727	94.5652	72.2892
	0	26.1538	94.6667	79.8077
	0	16.9811	87.234	83.3333
	0	6.38298	90	75.5556
	0	34.375	71.1111	80.9524
	0	12.5	92.7632	86.5546
	0	9.09091	80.3279	84.8485
	0	19.7368	75	83.3333
	0	8	81.4815	90.2778
	0	27.2727	87.3016	87.5
	0	28.2609	83.5616	64.7059
	0	14.5833	86	86.5854
	0	30.1887	92.7536	63.6364
	0		95.4545	94.2857
	0		83.3333	80.4878
	0		73.7931	88.7097
	0
	0
	0
	0
	0
	0
	0

## Sheet: Figure 7g
		Number of polyploid Tk+ cells per gut
	control	myo1A>ttk-Ri	myo1A>ttk-Ri; MEP-1-Ri	myo1A>ttk-Ri; dMi-2-Ri
	0	2	22	0
	0	0	2	8
	0	0	6	2
	0	0	6	0
	0	0	0	8
	0	0	4	8
	0	2	0	12
	0	0	8	2
	0	0	0	2
	0	2	0	10
	0	0	4	8
	0	0	2	6
	0	0	10	10
	0	0	4	8
	0	0	6	6
	0	0	12	10
	0	2	14	4
	0	0	20	4
	0	4	2	8
	0	4	8	4
	0	0	0	2
	0	4	2	12
	0	0	4	14
	0	0	4	2
		0	4	16
		0	10	6
		2	8	18
		4	0	4
		0	8	2
		0	0	2
		0	14	0
		2	2	6
		2	2
		0	8
		0	8
		0	4
		4	10
		0	2
		4	8
		0	2
		0	6
		2	6
		0	8
		2	2
		4
		0
		4
		8
		2
		2
		0
		2
		0
		0
		4
		0
		2
		0
		0
		0
		2
		4
		2
		0
		0
		0

## Sheet: Supplementary Figure 1b
	Percentages of Polyploid Pros+ cells among all popypioid cells in R4/5 region
		Myo1A control (%)		Myo1A>ttk-Ri(%)
		0		15
		0		27.2727
		0		26.1538
		0		16.9811
		0		6.38298
		0		34.375
		0		12.5
		0		9.09091
		0		19.7368
		0		8
		0		27.2727
		0
		0
		0
		0
		0
		0
		0
		0
		0
		0
		0

## Sheet: Supplementary Figure 7d
	Percentages of Polyploid Pros+ cells among all popypioid cells in R4/5 region
		Myo1A>ttk-Ri (%)		Myo1A>ttk-Ri;E2F1-Ri (%)
		15		32.7869
		27.2727		31.3433
		26.1538		37.5
		16.9811		24.2718
		6.38298		48.6487
		34.375		31.7073
		12.5		25
		9.09091		20.8333
		19.7368		41.7391
		8
		27.2727

## Sheet: Supplementay Figure 8c
	Rpkm of dpn expression
	control EC	ttk-IR EC	ttk-IR& Pros-mcherry+ EC	EE
	10.6304	229.584	12.4954	0.375021
	9.22409	139.383	8.78391	0.188327
	17.6115		20.0416	0.33509

[truncated: 2 more sheets: Supplementary Figure 8f, Supplementary Figure 8g]
